# Supplementary material for: Unveiling the partners of the DRBD2-mRNP complex, an RBP in Trypanosoma cruzi and ortholog to the yeast SR-protein Gbp2
Source: BMC Microbiol. 2019 Jun 11;19:128. doi: 10.1186/s12866-019-1505-8 (PMC6560856; doi:10.1186/s12866-019-1505-8)
Supplement: Supplementary file 4 — Table S1. Complete information of the shotgun proteomic analysis of the DRBD2-mRNP complex. Unique proteins: proteins identified only in DRBD2 IP assays. Signal: sum of PatternLab’s normalized label-free quantitation derived from the extracted ion chromatograms – XIC; Protein description and ID from TriTrypDB: TriTryp database description and identification number for a given protein. Product: the protein given name from TriTrypDB. Enriched proteins: proteins identified in DRBD2 IP and control IP replicates with differential abundance. Proteins with fold change ≥2 were considered. Signal DRBD2 and Signal control: signal intensity of the proteins in DRBD2 IP and control IP replicates, respectively. (XLSX 38 kb) [file 12866_2019_1505_MOESM4_ESM.xlsx]

## Sheet: Unique proteins
Unique proteins = proteins identified only in the DRBD2 IP assay
Signal	Protein description and ID from TriTrypDB												Product
0.00820479	Histone H2A OS=Trypanosoma cruzi (strain CL Brener) GN=Tc00.1047053511817.180 PE=3 SV=1
0.00780386	RNA-binding protein, putative OS=Trypanosoma cruzi (strain CL Brener) GN=Tc00.1047053508413.50 PE=4 SV=1												DRBD2
0.00646492	Histone H4 OS=Trypanosoma cruzi (strain CL Brener) GN=Tc00.1047053507941.150 PE=3 SV=1
0.00420759	Nucleoside diphosphate kinase OS=Trypanosoma cruzi (strain CL Brener) GN=Tc00.1047053508707.200 PE=1 SV=1
0.00324419	Prostaglandin F synthase OS=Trypanosoma cruzi (strain CL Brener) GN=Tc00.1047053511287.49 PE=1 SV=2
0.00286242	3-demethylubiquinone-9 3-methyltransferase, putative OS=Trypanosoma cruzi (strain CL Brener) GN=Tc00.1047053508461.30 PE=4 SV=1
0.00258729	60S ribosomal protein L18a OS=Trypanosoma cruzi (strain CL Brener) GN=Tc00.1047053506957.90 PE=3 SV=1
0.00254222	Ribosomal protein S25, putative OS=Trypanosoma cruzi (strain CL Brener) GN=Tc00.1047053504105.94 PE=4 SV=1
0.00249915	ADP-ribosylation factor 1, putative OS=Trypanosoma cruzi (strain CL Brener) GN=Tc00.1047053508415.40 PE=3 SV=1
0.002416	60S ribosomal protein L13 OS=Trypanosoma cruzi (strain CL Brener) GN=Tc00.1047053508153.280 PE=3 SV=1
0.0021641	Nucleoside phosphorylase, putative (Fragment) OS=Trypanosoma cruzi (strain CL Brener) GN=Tc00.1047053508989.9 PE=4 SV=1
0.00205659	40S ribosomal protein S15a, putative OS=Trypanosoma cruzi (strain CL Brener) GN=Tc00.1047053509381.20 PE=3 SV=1
0.00199554	40S ribosomal protein S11, putative OS=Trypanosoma cruzi (strain CL Brener) GN=Tc00.1047053507837.50 PE=3 SV=1
0.0018622	60S ribosomal protein L7, putative OS=Trypanosoma cruzi (strain CL Brener) GN=Tc00.1047053507519.110 PE=3 SV=1
0.00183483	40S ribosomal protein L14, putative OS=Trypanosoma cruzi (strain CL Brener) GN=Tc00.1047053506861.30 PE=4 SV=1
0.00171236	60S acidic ribosomal protein P0 OS=Trypanosoma cruzi (strain CL Brener) GN=Tc00.1047053508355.260 PE=3 SV=1
0.00167823	40S ribosomal protein S3a, putative (Fragment) OS=Trypanosoma cruzi (strain CL Brener) GN=Tc00.1047053510999.39 PE=3 SV=1
0.00158178	40S ribosomal protein S3a-2 OS=Trypanosoma cruzi (strain CL Brener) GN=Tc00.1047053511001.9 PE=3 SV=1
0.00152672	60S ribosomal protein L5, putative OS=Trypanosoma cruzi (strain CL Brener) GN=Tc00.1047053509671.80 PE=3 SV=1
0.00151634	60S ribosomal protein L23, putative OS=Trypanosoma cruzi (strain CL Brener) GN=Tc00.1047053508461.490 PE=3 SV=1
0.00148863	60S ribosomal protein L28, putative OS=Trypanosoma cruzi (strain CL Brener) GN=Tc00.1047053506297.270 PE=4 SV=1
0.00142926	Nucleoside phosphorylase, putative OS=Trypanosoma cruzi (strain CL Brener) GN=Tc00.1047053509569.100 PE=4 SV=1
0.00130664	Rab1 small GTP-binding protein, putative OS=Trypanosoma cruzi (strain CL Brener) GN=Tc00.1047053503689.4 PE=3 SV=1
0.00107073	40S ribosomal protein S17, putative OS=Trypanosoma cruzi (strain CL Brener) GN=Tc00.1047053508827.70 PE=3 SV=1
0.00101566	60S ribosomal protein L23a, putative OS=Trypanosoma cruzi (strain CL Brener) GN=Tc00.1047053508175.146 PE=3 SV=1
0.000966717	Ribosomal protein S7, putative OS=Trypanosoma cruzi (strain CL Brener) GN=Tc00.1047053506593.19 PE=4 SV=1
0.000942288	Peptidyl-prolyl cis-trans isomerase OS=Trypanosoma cruzi (strain CL Brener) GN=Tc00.1047053506925.300 PE=3 SV=1
0.000932549	Thiol-dependent reductase 1, putative OS=Trypanosoma cruzi (strain CL Brener) GN=Tc00.1047053503419.30 PE=4 SV=1
0.000927064	Urocanate hydratase, putative OS=Trypanosoma cruzi (strain CL Brener) GN=Tc00.1047053504045.110 PE=3 SV=1
0.000920905	Ribosomal protein OS=Trypanosoma cruzi (strain CL Brener) GN=Tc00.1047053511277.160 PE=3 SV=1
0.000896341	Putative uncharacterized protein OS=Trypanosoma cruzi (strain CL Brener) GN=Tc00.1047053508693.50 PE=4 SV=1
0.00089579	Ribosomal protein OS=Trypanosoma cruzi (strain CL Brener) GN=Tc00.1047053506963.10 PE=3 SV=1
0.000890944	RNA-binding protein, putative OS=Trypanosoma cruzi (strain CL Brener) GN=Tc00.1047053511727.290 PE=4 SV=1												NRBD1/2
0.000871846	60S ribosomal protein L23a, putative OS=Trypanosoma cruzi (strain CL Brener) GN=Tc00.1047053509151.140 PE=3 SV=1
0.000837085	Mitochondrial RNA-binding protein 2, putative OS=Trypanosoma cruzi (strain CL Brener) GN=Tc00.1047053510359.270 PE=4 SV=1
0.000808753	Chaperonin containing T-complex protein, putative OS=Trypanosoma cruzi (strain CL Brener) GN=Tc00.1047053511725.250 PE=3 SV=1
0.000808004	Uncharacterized protein OS=Trypanosoma cruzi (strain CL Brener) GN=Tc00.1047053506337.50 PE=4 SV=1
0.000801568	Cystathionine beta-synthase OS=Trypanosoma cruzi (strain CL Brener) GN=Tc00.1047053508175.360 PE=4 SV=1
0.000772825	Tryparedoxin peroxidase, putative OS=Trypanosoma cruzi (strain CL Brener) GN=Tc00.1047053509499.14 PE=4 SV=1
0.000762341	Uncharacterized protein OS=Trypanosoma cruzi (strain CL Brener) GN=Tc00.1047053510877.40 PE=4 SV=1												ALBA3
0.000749083	Uncharacterized protein OS=Trypanosoma cruzi (strain CL Brener) GN=Tc00.1047053510877.30 PE=4 SV=1												ALBA4
0.000700764	Chaperonin/T-complex protein 1 gamma subunit, putative OS=Trypanosoma cruzi (strain CL Brener) GN=Tc00.1047053504003.60 PE=3 SV=1
0.000620643	Casein kinase, putative (Fragment) OS=Trypanosoma cruzi (strain CL Brener) GN=Tc00.1047053507541.50 PE=4 SV=1
0.000594496	Sterol 14-alpha demethylase OS=Trypanosoma cruzi (strain CL Brener) GN=CYP51 PE=1 SV=1
0.000590358	60S ribosomal protein L22, putative OS=Trypanosoma cruzi (strain CL Brener) GN=Tc00.1047053509747.20 PE=4 SV=1
0.0005808	25 kDa translation elongation factor 1-beta, putative OS=Trypanosoma cruzi (strain CL Brener) GN=Tc00.1047053506201.39 PE=3 SV=1
0.000538694	Aspartyl-tRNA synthetase, putative OS=Trypanosoma cruzi (strain CL Brener) GN=Tc00.1047053510777.20 PE=3 SV=1
0.000506487	10 kDa heat shock protein, putative OS=Trypanosoma cruzi (strain CL Brener) GN=Tc00.1047053508209.100 PE=3 SV=1
0.000497973	Adenosylhomocysteinase OS=Trypanosoma cruzi (strain CL Brener) GN=Tc00.1047053511229.50 PE=3 SV=1
0.000497973	Adenosylhomocysteinase OS=Trypanosoma cruzi (strain CL Brener) GN=Tc00.1047053511589.200 PE=3 SV=1
0.000495344	RNA-binding protein, putative OS=Trypanosoma cruzi (strain CL Brener) GN=Tc00.1047053506649.80 PE=4 SV=1												DRBD3
0.000494656	Cystathionine beta-synthase OS=Trypanosoma cruzi (strain CL Brener) GN=Tc00.1047053506905.50 PE=4 SV=1
0.000494656	Cystathionine beta-synthase OS=Trypanosoma cruzi (strain CL Brener) GN=Tc00.1047053508177.110 PE=4 SV=1
0.000481773	ATP synthase, alpha chain, mitochondrial, putative (Fragment) OS=Trypanosoma cruzi (strain CL Brener) GN=Tc00.1047053510395.10 PE=4 SV=1
0.000476768	Uncharacterized protein OS=Trypanosoma cruzi (strain CL Brener) GN=Tc00.1047053504001.10 PE=4 SV=1												ALBA1
0.000476768	Uncharacterized protein OS=Trypanosoma cruzi (strain CL Brener) GN=Tc00.1047053504089.60 PE=4 SV=1
0.000453239	Uncharacterized protein OS=Trypanosoma cruzi (strain CL Brener) GN=Tc00.1047053510089.110 PE=4 SV=1
0.000453239	Uncharacterized protein OS=Trypanosoma cruzi (strain CL Brener) GN=Tc00.1047053510421.130 PE=4 SV=1
0.000452409	Glutamamyl carboxypeptidase, putative OS=Trypanosoma cruzi (strain CL Brener) GN=Tc00.1047053510837.20 PE=4 SV=1
0.000444917	6-phospho-1-fructokinase, putative OS=Trypanosoma cruzi (strain CL Brener) GN=Tc00.1047053508153.340 PE=4 SV=1
0.000431539	Elongation factor, putative OS=Trypanosoma cruzi (strain CL Brener) GN=Tc00.1047053504109.150 PE=4 SV=1
0.000428502	ATP-dependent RNA helicase, putative OS=Trypanosoma cruzi (strain CL Brener) GN=Tc00.1047053511285.120 PE=4 SV=1
0.000428387	Glutamamyl carboxypeptidase, putative OS=Trypanosoma cruzi (strain CL Brener) GN=Tc00.1047053507689.30 PE=4 SV=1
0.000427823	ATP-dependent RNA helicase, putative OS=Trypanosoma cruzi (strain CL Brener) GN=Tc00.1047053506213.120 PE=4 SV=1												Hel67
0.00042375	Ribonucleoside-diphosphate reductase small chain, putative OS=Trypanosoma cruzi (strain CL Brener) GN=Tc00.1047053506621.30 PE=4 SV=1
0.000385683	Heat shock protein DnaJ, putative (Fragment) OS=Trypanosoma cruzi (strain CL Brener) GN=Tc00.1047053510165.10 PE=4 SV=1
0.000379721	Aspartate aminotransferase, mitochondrial, putative OS=Trypanosoma cruzi (strain CL Brener) GN=Tc00.1047053510945.70 PE=4 SV=1
0.000369177	Cystathione gamma lyase, putative (Fragment) OS=Trypanosoma cruzi (strain CL Brener) GN=Tc00.1047053510741.10 PE=3 SV=1
0.000368853	40S ribosomal protein S27, putative OS=Trypanosoma cruzi (strain CL Brener) GN=Tc00.1047053506963.14 PE=3 SV=1
0.000363179	14-3-3 protein, putative OS=Trypanosoma cruzi (strain CL Brener) GN=Tc00.1047053508851.180 PE=4 SV=1
0.00036063	Methylthioadenosine phosphorylase, putative OS=Trypanosoma cruzi (strain CL Brener) GN=Tc00.1047053506789.280 PE=3 SV=1
0.000358586	Retrotransposon hot spot (RHS) protein, putative (Fragment) OS=Trypanosoma cruzi (strain CL Brener) GN=Tc00.1047053509917.19 PE=4 SV=1
0.000349638	Heat shock protein DnaJ, putative OS=Trypanosoma cruzi (strain CL Brener) GN=Tc00.1047053511807.70 PE=4 SV=1
0.000330512	3-hydroxy-3-methylglutaryl-CoA reductase, putative OS=Trypanosoma cruzi (strain CL Brener) GN=Tc00.1047053506831.40 PE=3 SV=1
0.000327645	60S ribosomal protein L7a, putative OS=Trypanosoma cruzi (strain CL Brener) GN=Tc00.1047053510835.40 PE=4 SV=1
0.000323537	60S ribosomal protein L7a, putative OS=Trypanosoma cruzi (strain CL Brener) GN=Tc00.1047053506401.320 PE=4 SV=1
0.000322697	RNA-binding protein, putative OS=Trypanosoma cruzi (strain CL Brener) GN=Tc00.1047053508895.60 PE=4 SV=1												ZC3H40
0.000318081	3-hydroxy-3-methylglutaryl-CoA reductase, putative OS=Trypanosoma cruzi (strain CL Brener) GN=Tc00.1047053509167.20 PE=3 SV=1
0.000287852	60S ribosomal protein L37a, putative OS=Trypanosoma cruzi (strain CL Brener) GN=Tc00.1047053504069.56 PE=3 SV=1
0.000283408	40S ribosomal protein S12 OS=Trypanosoma cruzi (strain CL Brener) GN=Tc00.1047053508231.20 PE=3 SV=1
0.000283408	40S ribosomal protein S12 OS=Trypanosoma cruzi (strain CL Brener) GN=Tc00.1047053508551.20 PE=3 SV=1
0.000281381	10 kDa heat shock protein, putative OS=Trypanosoma cruzi (strain CL Brener) GN=Tc00.1047053509505.50 PE=3 SV=1
0.000276987	Pyrroline-5-carboxylate synthetase-like protein, putative (Fragment)GN=Tc00.1047053511023.10 PE=4 SV=1
0.000275416	RNA-binding protein, putative OS=Trypanosoma cruzi (strain CL Brener) GN=Tc00.1047053506211.60 PE=4 SV=1
0.000274944	Uncharacterized protein OS=Trypanosoma cruzi (strain CL Brener) GN=Tc00.1047053511367.220 PE=4 SV=1
0.000274887	Uncharacterized protein OS=Trypanosoma cruzi (strain CL Brener) GN=Tc00.1047053508501.250 PE=4 SV=1
0.000274887	Uncharacterized protein OS=Trypanosoma cruzi (strain CL Brener) GN=Tc00.1047053506893.100 PE=4 SV=1
0.00027486	ADP-ribosylation factor, putative OS=Trypanosoma cruzi (strain CL Brener) GN=Tc00.1047053508197.20 PE=3 SV=1
0.00027486	ADP-ribosylation factor, putative OS=Trypanosoma cruzi (strain CL Brener) GN=Tc00.1047053509297.30 PE=3 SV=1
0.000270566	ADP-ribosylation factor, putative (Fragment) OS=Trypanosoma cruzi (strain CL Brener) GN=Tc00.1047053434945.4 PE=3 SV=1
0.000267556	Casein kinase, putative OS=Trypanosoma cruzi (strain CL Brener) GN=Tc00.1047053508541.225 PE=4 SV=1
0.000267149	Glyceraldehyde 3-phosphate dehydrogenase, cytosolic OS=Trypanosoma cruzi (strain CL Brener) GN=Tc00.1047053509717.80 PE=3 SV=1
0.000256413	Acetylornithine deacetylase-like, putative OS=Trypanosoma cruzi (strain CL Brener) GN=Tc00.1047053508971.40 PE=4 SV=1
0.000252843	Phosphoglycerate kinase OS=Trypanosoma cruzi (strain CL Brener) GN=Tc00.1047053511419.40 PE=3 SV=1
0.000252843	Phosphoglycerate kinase OS=Trypanosoma cruzi (strain CL Brener) GN=Tc00.1047053505999.90 PE=3 SV=1
0.000250818	Thioredoxin, putative (Fragment) OS=Trypanosoma cruzi (strain CL Brener) GN=Tc00.1047053510227.29 PE=4 SV=1
0.000250347	Fatty acyl CoA synthetase 2, putative OS=Trypanosoma cruzi (strain CL Brener) GN=Tc00.1047053506829.110 PE=4 SV=1
0.000243896	Pyrroline-5-carboxylate synthetase-like protein OS=Trypanosoma cruzi (strain CL Brener) GN=Tc00.1047053509067.70 PE=4 SV=1
0.000242687	Casein kinase, putative OS=Trypanosoma cruzi (strain CL Brener) GN=Tc00.1047053508541.220 PE=4 SV=1
0.000242687	Casein kinase, putative OS=Trypanosoma cruzi (strain CL Brener) GN=Tc00.1047053507541.30 PE=4 SV=1
0.00023111	Spermidine synthase, putative OS=Trypanosoma cruzi (strain CL Brener) GN=Tc00.1047053510337.40 PE=3 SV=1
0.00023111	Spermidine synthase, putative OS=Trypanosoma cruzi (strain CL Brener) GN=Tc00.1047053510339.50 PE=1 SV=1
0.00022945	Casein kinase, putative OS=Trypanosoma cruzi (strain CL Brener) GN=Tc00.1047053507541.40 PE=4 SV=1
0.00022945	Casein kinase, putative OS=Trypanosoma cruzi (strain CL Brener) GN=Tc00.1047053507305.30 PE=4 SV=1
0.00022945	Casein kinase, putative OS=Trypanosoma cruzi (strain CL Brener) GN=Tc00.1047053508541.230 PE=4 SV=1
0.00022945	Casein kinase, delta isoform, putative OS=Trypanosoma cruzi (strain CL Brener) GN=Tc00.1047053504929.10 PE=4 SV=1
0.000225177	40S ribosomal protein S21, putative OS=Trypanosoma cruzi (strain CL Brener) GN=Tc00.1047053507765.60 PE=4 SV=1
0.000224011	Trypanothione reductase, putative (Fragment) OS=Trypanosoma cruzi (strain CL Brener) GN=Tc00.1047053484299.10 PE=4 SV=1
0.000223518	Thioredoxin, putative OS=Trypanosoma cruzi (strain CL Brener) GN=Tc00.1047053506559.200 PE=4 SV=1
0.000223352	Isoform 2 of Proline racemase A OS=Trypanosoma cruzi (strain CL Brener) GN=PA45-A
0.000223352	Proline racemase B OS=Trypanosoma cruzi (strain CL Brener) GN=PA45-B PE=1 SV=1
0.000221601	U-rich RNA-binding protein UBP-2 OS=Trypanosoma cruzi (strain CL Brener) GN=Tc00.1047053507093.229 PE=4 SV=1												UBP2
0.000218498	40S ribosomal protein S21, putative OS=Trypanosoma cruzi (strain CL Brener) GN=Tc00.1047053510101.420 PE=4 SV=1
0.000216662	40S ribosomal protein S21, putative OS=Trypanosoma cruzi (strain CL Brener) GN=Tc00.1047053507765.70 PE=4 SV=1
0.00020544	40S ribosomal protein S21, putative OS=Trypanosoma cruzi (strain CL Brener) GN=Tc00.1047053510101.430 PE=4 SV=1
0.000204304	Phosphoglycerate kinase OS=Trypanosoma cruzi (strain CL Brener) GN=Tc00.1047053506835.70 PE=3 SV=1
0.000204304	Phosphoglycerate kinase OS=Trypanosoma cruzi (strain CL Brener) GN=Tc00.1047053506945.20 PE=3 SV=1
0.000198726	Uncharacterized protein OS=Trypanosoma cruzi (strain CL Brener) GN=Tc00.1047053511249.50 PE=4 SV=1
0.000196351	Cystathione gamma lyase, putative OS=Trypanosoma cruzi (strain CL Brener) GN=Tc00.1047053510661.250 PE=3 SV=1
0.00019179	Actin, putative (Fragment) OS=Trypanosoma cruzi (strain CL Brener) GN=Tc00.1047053510127.79 PE=3 SV=1
0.000186919	Proline racemase A OS=Trypanosoma cruzi (strain CL Brener) GN=PA45-A PE=1 SV=2
0.000184126	Nucleolar RNA binding protein, putative OS=Trypanosoma cruzi (strain CL Brener) GN=Tc00.1047053508277.230 PE=4 SV=1
0.000179124	Uncharacterized protein OS=Trypanosoma cruzi (strain CL Brener) GN=Tc00.1047053508741.170 PE=4 SV=1
0.000179124	Uncharacterized protein OS=Trypanosoma cruzi (strain CL Brener) GN=Tc00.1047053509139.10 PE=4 SV=1
0.000173937	Actin, putative OS=Trypanosoma cruzi (strain CL Brener) GN=Tc00.1047053510571.30 PE=3 SV=1
0.000172947	Transaldolase OS=Trypanosoma cruzi (strain CL Brener) GN=Tc00.1047053503477.20 PE=3 SV=1
0.000172947	Transaldolase OS=Trypanosoma cruzi (strain CL Brener) GN=Tc00.1047053507889.10 PE=3 SV=1
0.00017045	Vesicle-fusing ATPase, putative OS=Trypanosoma cruzi (strain CL Brener) GN=Tc00.1047053508995.40 PE=4 SV=1
0.00017045	Vesicle-fusing ATPase, putative OS=Trypanosoma cruzi (strain CL Brener) GN=Tc00.1047053506477.20 PE=4 SV=1
0.000165663	Fatty acyl CoA synthetase 2, putative (Fragment) OS=Trypanosoma cruzi (strain CL Brener) GN=Tc00.1047053494675.10 PE=4 SV=1
0.000164223	RNA-binding protein, putative OS=Trypanosoma cruzi (strain CL Brener) GN=Tc00.1047053507093.220 PE=4 SV=1												UBP1
0.00016158	Mitochondrial RNA binding protein 1, putative OS=Trypanosoma cruzi (strain CL Brener) GN=Tc00.1047053509831.36 PE=4 SV=1
0.00016158	Mitochondrial RNA binding protein 1, putative OS=Trypanosoma cruzi (strain CL Brener) GN=Tc00.1047053506629.30 PE=4 SV=1
0.000161246	Succinyl-CoA synthetase alpha subunit, putative OS=Trypanosoma cruzi (strain CL Brener) GN=Tc00.1047053508479.340 PE=3 SV=1
0.000144043	Orotidine-5-phosphate decarboxylase/orotate phosphoribosyltransferase (strain CL Brener) GN=Tc00.1047053509899.110 PE=3 SV=1
0.000133572	Elongation factor TU, putative OS=Trypanosoma cruzi (strain CL Brener) GN=Tc00.1047053511277.70 PE=4 SV=1
0.000133572	Elongation factor TU, putative OS=Trypanosoma cruzi (strain CL Brener) GN=Tc00.1047053506357.40 PE=4 SV=1
0.000126981	Uncharacterized protein OS=Trypanosoma cruzi (strain CL Brener) GN=Tc00.1047053511903.40 PE=4 SV=1
0.000114165	Orotidine-5-phosphate decarboxylase/orotate phosphoribosyltransferase GN=Tc00.1047053507059.60 PE=3 SV=1
0.000112478	Malic enzyme OS=Trypanosoma cruzi (strain CL Brener) GN=Tc00.1047053508647.280 PE=3 SV=1
0.000109119	Trypanothione reductase, putative (Fragment) OS=Trypanosoma cruzi (strain CL Brener) GN=Tc00.1047053504507.5 PE=4 SV=1
0.000103035	Thioredoxin, putative (Fragment) OS=Trypanosoma cruzi (strain CL Brener) GN=Tc00.1047053510949.20 PE=4 SV=1
0.000100008	Uncharacterized protein OS=Trypanosoma cruzi (strain CL Brener) GN=Tc00.1047053509237.80 PE=4 SV=1
9.5898e-05	Thiolase protein-like protein, putative OS=Trypanosoma cruzi (strain CL Brener) GN=Tc00.1047053511389.150 PE=3 SV=1
9.34908e-05	Protein disulfide isomerase, putative (Fragment) OS=Trypanosoma cruzi (strain CL Brener) GN=Tc00.1047053509505.10 PE=3 SV=1
9.06863e-05	Uncharacterized protein OS=Trypanosoma cruzi (strain CL Brener) GN=Tc00.1047053509767.170 PE=4 SV=1
9.06863e-05	Uncharacterized protein OS=Trypanosoma cruzi (strain CL Brener) GN=Tc00.1047053506219.40 PE=4 SV=1
8.60529e-05	Trypanothione reductase, putative OS=Trypanosoma cruzi (strain CL Brener) GN=Tc00.1047053503555.30 PE=3 SV=1
8.47341e-05	Gamma-glutamylcysteine synthetase, putative OS=Trypanosoma cruzi (strain CL Brener) GN=Tc00.1047053507625.99 PE=4 SV=1
8.47341e-05	Gamma-glutamylcysteine synthetase, putative OS=Trypanosoma cruzi (strain CL Brener) GN=Tc00.1047053507787.100 PE=4 SV=1
7.56929e-05	Alanine aminotransferase, putative OS=Trypanosoma cruzi (strain CL Brener) GN=Tc00.1047053510889.140 PE=4 SV=1
7.4774e-05	NADH-dependent fumarate reductase, putative (Fragment) OS=Trypanosoma cruzi (strain CL Brener) GN=Tc00.1047053503467.9 PE=4 SV=1
7.16821e-05	Heat shock protein DnaJ, putative OS=Trypanosoma cruzi (strain CL Brener) GN=Tc00.1047053511627.110 PE=3 SV=1
6.9976e-05	Uncharacterized protein OS=Trypanosoma cruzi (strain CL Brener) GN=Tc00.1047053506859.70 PE=4 SV=1
6.9976e-05	Uncharacterized protein OS=Trypanosoma cruzi (strain CL Brener) GN=Tc00.1047053511815.40 PE=4 SV=1
6.96045e-05	Uncharacterized protein (Fragment) OS=Trypanosoma cruzi (strain CL Brener) GN=Tc00.1047053511823.14 PE=4 SV=1
6.34762e-05	Uncharacterized protein (Fragment) OS=Trypanosoma cruzi (strain CL Brener) GN=Tc00.1047053511821.179 PE=4 SV=1
5.7942e-05	Aconitase, putative OS=Trypanosoma cruzi (strain CL Brener) GN=Tc00.1047053511277.290 PE=4 SV=1
5.29517e-05	Uncharacterized protein OS=Trypanosoma cruzi (strain CL Brener) GN=Tc00.1047053507093.300 PE=4 SV=1
5.06044e-05	Tyrosine aminotransferase, putative OS=Trypanosoma cruzi (strain CL Brener) GN=Tc00.1047053510187.20 PE=4 SV=1
4.64207e-05	3-ketoacyl-CoA thiolase, putative OS=Trypanosoma cruzi (strain CL Brener) GN=Tc00.1047053509463.30 PE=3 SV=1
4.64207e-05	3-ketoacyl-CoA thiolase, putative OS=Trypanosoma cruzi (strain CL Brener) GN=Tc00.1047053510507.20 PE=3 SV=1
4.32748e-05	Glucose-6-phosphate isomerase OS=Trypanosoma cruzi (strain CL Brener) GN=Tc00.1047053510889.221 PE=3 SV=1
4.32748e-05	Glucose-6-phosphate isomerase OS=Trypanosoma cruzi (strain CL Brener) GN=Tc00.1047053506529.508 PE=3 SV=1
4.30641e-05	Uncharacterized protein OS=Trypanosoma cruzi (strain CL Brener) GN=Tc00.1047053504013.90 PE=4 SV=1
4.30641e-05	Uncharacterized protein OS=Trypanosoma cruzi (strain CL Brener) GN=Tc00.1047053510879.30 PE=4 SV=1
4.06264e-05	Arginase, putative OS=Trypanosoma cruzi (strain CL Brener) GN=Tc00.1047053507031.90 PE=1 SV=1
4.06264e-05	Arginase, putative OS=Trypanosoma cruzi (strain CL Brener) GN=Tc00.1047053507963.20 PE=4 SV=1
3.86801e-05	2-hydroxy-3-oxopropionate reductase, putative OS=Trypanosoma cruzi (strain CL Brener) GN=Tc00.1047053505807.180 PE=4 SV=1
3.86801e-05	2-hydroxy-3-oxopropionate reductase, putative OS=Trypanosoma cruzi (strain CL Brener) GN=Tc00.1047053507017.40 PE=4 SV=1
3.85001e-05	NADH-dependent fumarate reductase, putative OS=Trypanosoma cruzi (strain CL Brener) GN=Tc00.1047053510215.10 PE=4 SV=1
3.79913e-05	Uncharacterized protein OS=Trypanosoma cruzi (strain CL Brener) GN=Tc00.1047053506559.550 PE=4 SV=1
3.59804e-05	Threonyl-tRNA synthetase, putative OS=Trypanosoma cruzi (strain CL Brener) GN=Tc00.1047053508299.80 PE=3 SV=1
3.59364e-05	Threonyl-tRNA synthetase, putative OS=Trypanosoma cruzi (strain CL Brener) GN=Tc00.1047053511181.80 PE=3 SV=1
3.42799e-05	Acetyl-CoA carboxylase, putative (Fragment) OS=Trypanosoma cruzi (strain CL Brener) GN=Tc00.1047053508369.50 PE=4 SV=1
2.7578e-05	Uncharacterized protein OS=Trypanosoma cruzi (strain CL Brener) GN=Tc00.1047053511283.10 PE=4 SV=1
2.75232e-05	Uncharacterized protein OS=Trypanosoma cruzi (strain CL Brener) GN=Tc00.1047053506525.10 PE=4 SV=1
2.56433e-05	Proteasome regulatory non-ATPase subunit 6, putative OS=Trypanosoma cruzi (strain CL Brener) GN=Tc00.1047053508741.300 PE=4 SV=1
2.45328e-05	Uncharacterized protein OS=Trypanosoma cruzi (strain CL Brener) GN=Tc00.1047053511727.50 PE=4 SV=1
2.43305e-05	Uncharacterized protein OS=Trypanosoma cruzi (strain CL Brener) GN=Tc00.1047053508355.330 PE=4 SV=1
9.23168e-06	Proteasome regulatory non-ATPase subunit 2, putative OS=Trypanosoma cruzi (strain CL Brener) GN=Tc00.1047053510901.150 PE=4 SV=1

## Sheet: Enriched proteins
Commom proteins = proteins with fold change (rate between protein signals from DRBD2 IP assay and control)
Only proteins with fold change ≥ 2 were considered for the results
Signal control	Signal DRBD2	Fold change	Protein descripton TriTrypDB													Product
2.82275e-05	0.00471783	167.14	Poly(A)-binding protein, putative OS=Trypanosoma cruzi (strain CL Brener) GN=Tc00.1047053508461.140 PE=4 SV=1													PABP2
4.82933e-05	0.00130331	26.99	Uncharacterized protein OS=Trypanosoma cruzi (strain CL Brener) GN=Tc00.1047053510679.40 PE=4 SV=1
8.23143e-05	0.00175971	21.38	ATP-dependent DEAD/H RNA helicase, putative OS=Trypanosoma cruzi (strain CL Brener) GN=Tc00.1047053506959.30 PE=4 SV=1													DHH1
0.000160768	0.00259676	16.15	Chaperonin HSP60/CNP60, putative (Fragment) OS=Trypanosoma cruzi (strain CL Brener) GN=Tc00.1047053509063.30 PE=3 SV=1
5.13645e-06	7.70409e-05	15	Clathrin heavy chain OS=Trypanosoma cruzi (strain CL Brener) GN=Tc00.1047053506167.50 PE=3 SV=1
5.13828e-05	0.000633773	12.33	RuvB-like DNA helicase, putative OS=Trypanosoma cruzi (strain CL Brener) GN=Tc00.1047053508693.80 PE=4 SV=1
1.85361e-05	0.000211299	11.4	2-oxoisovalerate dehydrogenase alpha subunit, putative OS=Trypanosoma cruzi (CL Brener) GN=Tc00.1047053506853.50 PE=4 SV=1
0.00046701	0.00527773	11.3	Histone H2B OS=Trypanosoma cruzi (strain CL Brener) GN=Tc00.1047053511635.20 PE=3 SV=1
0.000161566	0.0015794	9.78	40S ribosomal protein S6 OS=Trypanosoma cruzi (strain CL Brener) GN=Tc00.1047053510769.49 PE=3 SV=1
4.93825e-05	0.000472355	9.57	Sterol 24-c-methyltransferase, putative OS=Trypanosoma cruzi (strain CL Brener) GN=Tc00.1047053504191.10 PE=4 SV=1
2.62705e-05	0.000232078	8.83	Heat shock protein, putative OS=Trypanosoma cruzi (strain CL Brener) GN=Tc00.1047053504153.310 PE=3 SV=1
0.000458132	0.00400113	8.73	Fructose-bisphosphate aldolase OS=Trypanosoma cruzi (strain CL Brener) GN=Tc00.1047053504163.50 PE=3 SV=1
6.94264e-06	5.86011e-05	8.44	Uncharacterized protein OS=Trypanosoma cruzi (strain CL Brener) GN=Tc00.1047053509247.30 PE=4 SV=1
4.76672e-05	0.00038249	8.02	Vacuolar ATP synthase subunit B, putative OS=Trypanosoma cruzi (strain CL Brener) GN=Tc00.1047053511209.10 PE=3 SV=1
8.25661e-06	6.49699e-05	7.87	Uncharacterized protein OS=Trypanosoma cruzi (strain CL Brener) GN=Tc00.1047053508177.90 PE=4 SV=1
3.99996e-05	0.000298381	7.46	Heat shock protein, putative OS=Trypanosoma cruzi (strain CL Brener) GN=Tc00.1047053507831.60 PE=3 SV=1
0.000209087	0.00133614	6.39	Histidine ammonia-lyase OS=Trypanosoma cruzi (strain CL Brener) GN=Tc00.1047053506247.220 PE=3 SV=1
0.000625763	0.00393507	6.29	Heat shock protein 85, putative OS=Trypanosoma cruzi (strain CL Brener) GN=Tc00.1047053509105.140 PE=3 SV=1
3.67312e-05	0.000226628	6.17	Retrotransposon hot spot (RHS) protein, putative OS=Trypanosoma cruzi (strain CL Brener) GN=Tc00.1047053506313.10 PE=4 SV=1
0.000287752	0.00177316	6.16	Ribosomal protein L21E (60S), putative OS=Trypanosoma cruzi (strain CL Brener) GN=Tc00.1047053506405.149 PE=4 SV=1
0.000545147	0.00320612	5.88	Small GTP-binding protein Rab1, putative OS=Trypanosoma cruzi (strain CL Brener) GN=Tc00.1047053503715.30 PE=3 SV=1
0.00046333	0.00271478	5.86	60S ribosomal protein L9, putative OS=Trypanosoma cruzi (strain CL Brener) GN=Tc00.1047053509695.170 PE=4 SV=1
0.00297696	0.0170126	5.71	Elongation factor 1-alpha OS=Trypanosoma cruzi (strain CL Brener) GN=Tc00.1047053510119.20 PE=3 SV=1													EF1-alfa
3.85543e-05	0.000213794	5.55	Cytoskeleton-associated protein CAP5.5, putative OS=Trypanosoma cruzi (strain CL Brener) GN=Tc00.1047053511333.4 PE=4 SV=1
0.00297696	0.0161206	5.42	Elongation factor 1-alpha OS=Trypanosoma cruzi (strain CL Brener) GN=Tc00.1047053511367.370 PE=3 SV=1
0.0010512	0.00545169	5.19	40S ribosomal protein S4, putative OS=Trypanosoma cruzi (strain CL Brener) GN=Tc00.1047053509683.117 PE=3 SV=1
0.00302411	0.0153658	5.08	Elongation factor 1-alpha OS=Trypanosoma cruzi (strain CL Brener) GN=Tc00.1047053511369.10 PE=3 SV=1
0.000659744	0.00326401	4.95	Malate dehydrogenase OS=Trypanosoma cruzi (strain CL Brener) GN=Tc00.1047053506195.110 PE=3 SV=1
0.00343613	0.0166221	4.84	Elongation factor 1-alpha (Fragment) OS=Trypanosoma cruzi (strain CL Brener) GN=Tc00.1047053510119.9 PE=3 SV=1
0.000953653	0.0045484	4.77	40S ribosomal protein S16, putative OS=Trypanosoma cruzi (strain CL Brener) GN=Tc00.1047053507513.60 PE=4 SV=1
0.000593326	0.00267793	4.51	40S ribosomal protein S14, putative OS=Trypanosoma cruzi (strain CL Brener) GN=Tc00.1047053409117.20 PE=3 SV=1
5.69948e-05	0.000255368	4.48	Heat shock protein, putative (Fragment) OS=Trypanosoma cruzi (strain CL Brener) GN=Tc00.1047053511263.9 PE=3 SV=1
0.000365002	0.00160024	4.38	Rab7 GTP binding protein, putative OS=Trypanosoma cruzi (strain CL Brener) GN=Tc00.1047053508461.270 PE=3 SV=1
0.000611483	0.00258272	4.22	Tyrosine aminotransferase OS=Trypanosoma cruzi (strain CL Brener) GN=Tc00.1047053510187.30 PE=3 SV=1
0.000922198	0.00386105	4.19	Uncharacterized protein OS=Trypanosoma cruzi (strain CL Brener) GN=Tc00.1047053506625.240 PE=4 SV=1
0.000217229	0.000906843	4.17	Enolase, putative OS=Trypanosoma cruzi (strain CL Brener) GN=Tc00.1047053504105.140 PE=1 SV=1
0.000783833	0.00316946	4.04	Glyceraldehyde 3-phosphate dehydrogenase, putative OS=Trypanosoma cruzi (strain CL Brener) GN=Tc00.1047053509065.60 PE=3 SV=1
0.000384312	0.00154199	4.01	Chaperonin HSP60/CNP60, putative (Fragment) OS=Trypanosoma cruzi (strain CL Brener) GN=Tc00.1047053511735.10 PE=3 SV=1
3.48233e-05	0.000139257	4	Cytoskeleton-associated protein CAP5.5, putative OS=Trypanosoma cruzi (strain CL Brener) GN=Tc00.1047053508555.60 PE=4 SV=1
0.000185596	0.000722258	3.89	3,2-trans-enoyl-CoA isomerase, mitochondrial, putative OS=Trypanosoma cruzi (strain CL Brener) GN=Tc00.1047053509261.30 PE=4 SV=1
0.00285562	0.0110818	3.88	Elongation factor 2, putative OS=Trypanosoma cruzi (strain CL Brener) GN=Tc00.1047053510963.90 PE=4 SV=1													EF-2
0.00191498	0.00720778	3.76	Tryparedoxin peroxidase, putative OS=Trypanosoma cruzi (strain CL Brener) GN=Tc00.1047053487507.10 PE=4 SV=1
0.000101631	0.000361565	3.56	Activated protein kinase C receptor, putative OS=Trypanosoma cruzi (strain CL Brener) GN=Tc00.1047053511211.120 PE=4 SV=1
0.000717089	0.0025412	3.54	40S ribosomal protein S23, putative OS=Trypanosoma cruzi (strain CL Brener) GN=Tc00.1047053504181.20 PE=3 SV=1
0.003785	0.0132214	3.49	Pyruvate phosphate dikinase, putative OS=Trypanosoma cruzi (strain CL Brener) GN=Tc00.1047053506297.190 PE=4 SV=1
0.000704321	0.00238145	3.38	D-isomer specific 2-hydroxyacid dehydrogenase-protein OS=Trypanosoma cruzi (CL Brener) GN=Tc00.1047053510099.120 PE=4 SV=1
0.000105627	0.000346462	3.28	Peptidase M20/M25/M40, putative OS=Trypanosoma cruzi (strain CL Brener) GN=Tc00.1047053510257.80 PE=4 SV=1
0.000120295	0.000384394	3.2	Superoxide dismutase OS=Trypanosoma cruzi (strain CL Brener) GN=Tc00.1047053508445.20 PE=3 SV=1
0.00246763	0.00786347	3.19	Prostaglandin F2alpha synthase (Fragment) OS=Trypanosoma cruzi (strain CL Brener) GN=Tc00.1047053507617.9 PE=4 SV=1
0.000980095	0.00309153	3.15	40S ribosomal protein SA OS=Trypanosoma cruzi (strain CL Brener) GN=Tc00.1047053503719.20 PE=3 SV=1
6.55091e-05	0.000205761	3.14	DnaJ chaperone protein, putative OS=Trypanosoma cruzi (strain CL Brener) GN=Tc00.1047053511043.30 PE=4 SV=1
6.55091e-05	0.000205761	3.14	Chaperone DnaJ protein, putative OS=Trypanosoma cruzi (strain CL Brener) GN=Tc00.1047053506355.50 PE=4 SV=1
0.00120201	0.0036492	3.04	Heat shock protein 70 (HSP70), putative OS=Trypanosoma cruzi (strain CL Brener) GN=Tc00.1047053511211.170 PE=3 SV=1
0.000765027	0.00231486	3.03	ADP-ribosylation factor, putative (Fragment) OS=Trypanosoma cruzi (strain CL Brener) GN=Tc00.1047053419417.4 PE=3 SV=1
5.47514e-05	0.000165271	3.02	Retrotransposon hot spot (RHS) protein, putative OS=Trypanosoma cruzi (strain CL Brener) GN=Tc00.1047053504109.200 PE=4 SV=1
0.001556	0.00465222	2.99	Eukaryotic initiation factor 4a, putative OS=Trypanosoma cruzi (strain CL Brener) GN=Tc00.1047053510155.180 PE=4 SV=1													eIF4A
0.00168696	0.00504374	2.99	Probable eukaryotic initiation factor 4A OS=Trypanosoma cruzi (strain CL Brener) GN=Tc00.1047053511585.190 PE=3 SV=1
0.00167197	0.00495043	2.96	Monooxygenase, putative OS=Trypanosoma cruzi (strain CL Brener) GN=Tc00.1047053508173.100 PE=4 SV=1
0.000451714	0.00131232	2.91	T-complex protein 1 subunit delta OS=Trypanosoma cruzi (strain CL Brener) GN=Tc00.1047053509695.200 PE=3 SV=1
0.00124429	0.00354401	2.85	Heat shock protein 70 (HSP70), putative OS=Trypanosoma cruzi (strain CL Brener) GN=Tc00.1047053511211.160 PE=3 SV=1
0.000268452	0.000723313	2.69	Uncharacterized protein OS=Trypanosoma cruzi (strain CL Brener) GN=Tc00.1047053506629.200 PE=4 SV=1
5.14531e-05	0.000132691	2.58	Dihydrolipoyl dehydrogenase OS=Trypanosoma cruzi (strain CL Brener) GN=Tc00.1047053511025.110 PE=3 SV=1
0.000192096	0.0004939	2.57	ATP-dependent Clp protease subunit, heat shock protein 100 OS=Trypanosoma cruzi (CL Brener) GN=Tc00.1047053508807.10 PE=4 SV=1
0.000354416	0.000910879	2.57	Uncharacterized protein OS=Trypanosoma cruzi (strain CL Brener) GN=Tc00.1047053509129.10 PE=4 SV=1
0.000384068	0.000987088	2.57	Uncharacterized protein (Fragment) OS=Trypanosoma cruzi (strain CL Brener) GN=Tc00.1047053511687.19 PE=4 SV=1
0.000354416	0.000910879	2.57	Uncharacterized protein OS=Trypanosoma cruzi (strain CL Brener) GN=Tc00.1047053511687.10 PE=4 SV=1
0.000354416	0.000910879	2.57	Uncharacterized protein OS=Trypanosoma cruzi (strain CL Brener) GN=Tc00.1047053509141.40 PE=4 SV=1
0.000777872	0.00195689	2.52	Small GTP-binding protein, putative OS=Trypanosoma cruzi (strain CL Brener) GN=Tc00.1047053509539.50 PE=3 SV=1
0.000268452	0.000677757	2.52	Uncharacterized protein OS=Trypanosoma cruzi (strain CL Brener) GN=Tc00.1047053506367.30 PE=4 SV=1
0.00265218	0.00664108	2.5	Glutamate dehydrogenase OS=Trypanosoma cruzi (strain CL Brener) GN=Tc00.1047053508111.30 PE=3 SV=1
0.000118388	0.000279759	2.36	Uncharacterized protein OS=Trypanosoma cruzi (strain CL Brener) GN=Tc00.1047053504423.30 PE=4 SV=1
0.000118822	0.000280785	2.36	Uncharacterized protein OS=Trypanosoma cruzi (strain CL Brener) GN=Tc00.1047053507569.10 PE=4 SV=1
0.000344873	0.000799797	2.32	T-complex protein 1, eta subunit, putative OS=Trypanosoma cruzi (strain CL Brener) GN=Tc00.1047053508461.410 PE=3 SV=1
0.0219122	0.0502658	2.29	Alpha tubulin, putative OS=Trypanosoma cruzi (strain CL Brener) GN=Tc00.1047053411235.9 PE=3 SV=1
0.000986948	0.0021446	2.17	Glycosomal phosphoenolpyruvate carboxykinase OS=Trypanosoma cruzi (strain CL Brener) GN=Tc00.1047053508441.20 PE=3 SV=1

## Sheet: Unique proteins rep 2
signal	description
0.0041161	RNA-binding protein, putative	Tc00.1047053508413.50	DRBD2
0.0041161	RNA-binding protein, putative	Tc00.1047053510755.120	DRBD2
0.0028069	ADP-ribylation factor 1, putative	Tc00.1047053508415.40
0.00181472	60S ribomal protein L10, putative	Tc00.1047053510241.50
0.00151986	60S ribomal protein L13	Tc00.1047053508153.280
0.00145483	Histone H4 (Fragment)	Tc00.1047053507943.5
0.00135079	60S ribomal protein L28, putative	Tc00.1047053510101.30
0.00130527	Nucleide phphorylase, putative (Fragment)	Tc00.1047053508989.9
0.00119375	Chaperonin containing T-complex protein, putative	Tc00.1047053511725.250
0.00116262	60S ribomal protein L23, putative	Tc00.1047053508461.490
0.0010428	40S ribomal protein S3a-1	Tc00.1047053503635.59
0.00102035	Pyrroline-5-carboxylate synthetase-like protein, putative (Fragment)	Tc00.1047053509067.70
0.000943096	Nascent polypeptide associated complex subunit, putative	Tc00.1047053510579.70
0.000901992	Histone H4	Tc00.1047053508739.60
0.000886434	Glutamamyl carboxypeptidase, putative	Tc00.1047053507689.30
0.000880723	Thiol-dependent reductase 1, putative	Tc00.1047053503419.30
0.000872013	Chaperonin/T-complex protein 1 gamma subunit, putative	Tc00.1047053504003.60
0.000867654	60S ribomal protein L5, putative	Tc00.1047053509671.80
0.00072426	ATP synthase, alpha chain, mitochondrial, putative (Fragment)	Tc00.1047053510395.10
0.000581072	Cystathione gamma lyase, putative	Tc00.1047053510661.250
0.00057682	60S acidic ribomal protein P0	Tc00.1047053508355.250
0.000571921	Cystathionine beta-synthase	Tc00.1047053508177.110
0.000534792	2-oxoglutarate dehydrogenase, E2 component, dihydrolipoamide succinyltransferase, putative	Tc00.1047053503935.20
0.000512561	60S ribomal protein L23a, putative	Tc00.1047053509151.140
0.000477877	Retrotranspon hot spot (RHS) protein, putative (Fragment)	Tc00.1047053506421.10
0.00040807	Uncharacterized protein	Tc00.1047053511239.110
0.000397012	60S ribomal protein L7, putative	Tc00.1047053508207.110
0.000377897	60S ribomal protein L18a	Tc00.1047053511001.120
0.000313918	Methylthioadenine phphorylase, putative	Tc00.1047053506789.280
0.000307736	ATP-dependent RNA helicase, putative	Tc00.1047053506213.120	Hel67
0.000280387	Retrotranspon hot spot (RHS) protein, putative	Tc00.1047053508285.10
0.000273472	Aspartate aminotransferase, mitochondrial, putative	Tc00.1047053510945.70
0.000269267	Chaperone DnaJ protein, putative	Tc00.1047053511367.138
0.000261974	Uncharacterized protein (Fragment)	Tc00.1047053511519.9
0.000257544	Uncharacterized protein	Tc00.1047053511737.10
0.000255681	40S ribomal protein S8	Tc00.1047053511069.20
0.000245148	Uncharacterized protein	Tc00.1047053507007.70
0.000240441	60S ribomal protein L22, putative	Tc00.1047053509747.20
0.000237022	Uncharacterized protein	Tc00.1047053509551.70
0.0002253	Adenylhomocysteinase	Tc00.1047053511229.50
0.0002253	Adenylhomocysteinase	Tc00.1047053511589.200
0.000225189	Actin, putative (Fragment)	Tc00.1047053510573.10
0.000219745	Elongation factor TU, putative	Tc00.1047053511277.70
0.000219745	Elongation factor TU, putative	Tc00.1047053506357.40
0.000214036	40S ribomal protein S8	Tc00.1047053511069.10
0.000190189	Actin, putative (Fragment)	Tc00.1047053510127.79
0.0001771	Thioredoxin, putative (Fragment)	Tc00.1047053510227.29
0.000175908	Hslvu complex proteolytic subunit-like, putative	Tc00.1047053506275.20
0.000172844	Short chain 3-hydroxyacyl-coa dehydrogenase, putative	Tc00.1047053509717.90
0.000172485	Actin, putative	Tc00.1047053510571.30
0.000171117	Aspartyl-tRNA synthetase, putative	Tc00.1047053510777.20
0.000168085	RNA-binding protein, putative	Tc00.1047053508895.60	ZC3H40
0.000157823	Thioredoxin, putative	Tc00.1047053506559.200
0.000143457	RNA-binding protein, putative	Tc00.1047053506211.60
0.000122016	Uncharacterized protein	Tc00.1047053509937.20
0.000111688	Succinyl-CoA synthetase alpha subunit, putative	Tc00.1047053508479.340
0.000106808	Ribomal protein L3, putative	Tc00.1047053510879.110
0.000104597	NADP-dependent alcohol hydrogenase, putative (Fragment)	Tc00.1047053504339.19
0.000103405	NADP-dependent alcohol hydrogenase, putative	Tc00.1047053508677.80
0.000103405	NADP-dependent alcohol hydrogenase, putative	Tc00.1047053504425.60
0.000102801	Uncharacterized protein	Tc00.1047053506559.550
0.000101833	Heat shock protein DnaJ, putative (Fragment)	Tc00.1047053510165.10
9.91534e-05	Uncharacterized protein (Fragment)	Tc00.1047053511823.14
9.23163e-05	Heat shock protein DnaJ, putative	Tc00.1047053511807.70
9.16792e-05	Uncharacterized protein	Tc00.1047053511903.40
9.04234e-05	Uncharacterized protein (Fragment)	Tc00.1047053511821.179
8.54257e-05	Pyridoxal kinase, putative	Tc00.1047053509059.50
8.12426e-05	Transaldolase	Tc00.1047053507889.10
7.95776e-05	Fructe-1,6-bisphphatase, cytolic, putative	Tc00.1047053508351.10
7.50297e-05	Flagellum-adhesion glycoprotein, putative	Tc00.1047053509561.20
7.15907e-05	Nucleolar RNA helicase II, putative	Tc00.1047053506123.40
6.95769e-05	Uncharacterized protein	Tc00.1047053511249.50
6.73563e-05	Uncharacterized protein	Tc00.1047053508707.310
4.94571e-05	DNAK protein, putative (Fragment)	Tc00.1047053511257.10
4.8912e-05	Uncharacterized protein (Fragment)	Tc00.1047053511363.4
4.88042e-05	Mitochondrial DNA polymerase beta, putative	Tc00.1047053507063.90
4.08963e-05	Uncharacterized protein	Tc00.1047053508899.54
3.29711e-05	Uncharacterized protein	Tc00.1047053511491.40
2.78349e-05	60S ribomal protein L4, putative	Tc00.1047053504121.30
2.2813e-05	Uncharacterized protein	Tc00.1047053510879.30
1.65804e-05	Uncharacterized protein	Tc00.1047053507629.20

## Sheet: Enriched proteins rep 2
FC	sial+	sial-
80.75	2.76347e-05	0.00223146	Poly(A)-binding protein, putative	Tc00.1047053508461.140	PABP2
22.87	4.72792e-05	0.00108143	Uncharacterized protein	Tc00.1047053510679.40
17.47	4.72792e-05	0.000825912	Uncharacterized protein	Tc00.1047053511439.40
11.28	0.000157392	0.00177489	Charonin HSP60/CNP60, putative (Fragment)	Tc00.1047053509063.30
10.57	8.05858e-05	0.00085192	ATP-dendent DEAD/H RNA helicase, putative	Tc00.1047053506959.30
9.53	5.02859e-06	4.79204e-05	Clathrin heavy chain	Tc00.1047053506167.50
8.23	0.000188062	0.0015474	ATP-dendent Clp protease subunit, heat shock protein 100, putative (Fragment)	Tc00.1047053508807.10
5.69	0.0029606	0.0168319	Elongation factor 1-alpha	Tc00.1047053511369.10
5.26	0.00111476	0.00586451	Glutamate dehydrogenase	Tc00.1047053507875.20
5.13	5.03038e-05	0.000258196	RuvB-like DNA helicase, putative	Tc00.1047053508693.80
5.13	5.03038e-05	0.000258196	RuvB-like DNA helicase, putative	Tc00.1047053505989.82
4.67	0.000120208	0.000561915	Gluce-regulated protein 78, putative	Tc00.1047053506585.40
4.37	0.000564373	0.00246544	Tyrine aminotransferase	Tc00.1047053511461.20
4.31	0.000767374	0.00330852	Glyceraldehyde 3-phphate dehydrogenase, putative	Tc00.1047053506943.50
4.31	0.000767374	0.00330852	Glyceraldehyde 3-phphate dehydrogenase, putative	Tc00.1047053509065.60
4.12	0.000598642	0.00246544	Tyrine aminotransferase	Tc00.1047053510187.30
4.12	0.000598642	0.00246544	Tyrine aminotransferase	Tc00.1047053510795.10
3.97	0.000442229	0.00175618	T-complex protein 1 subunit delta	Tc00.1047053509695.200
3.71	0.000158173	0.000586381	40S ribomal protein S6	Tc00.1047053506241.170
3.71	0.000158173	0.000586381	40S ribomal protein S6	Tc00.1047053510769.49
3.34	2.57189e-05	8.5811e-05	Heat shock protein, putative	Tc00.1047053504153.310
3.23	0.00109839	0.00355002	Heat shock 70 kDa protein, putative (Fragment)	Tc00.1047053506135.9
3.15	0.00102912	0.00324141	40S ribomal protein S4, putative	Tc00.1047053509683.117
3.1	0.000959514	0.00297146	40S ribomal protein SA	Tc00.1047053503719.20
3.1	0.000959514	0.00297146	40S ribomal protein SA	Tc00.1047053510425.19
2.83	0.000748962	0.00211908	ADP-ribylation factor, putative (Fragment)	Tc00.1047053419417.4
2.73	0.000354669	0.000967822	Dihydrolipoamide branched chain transacylase, putative	Tc00.1047053510351.90
2.73	0.000356296	0.000972262	Dihydrolipoamide branched chain transacylase, putative	Tc00.1047053507601.70
2.62	5.5798e-05	0.000146394	Heat shock protein, putative (Fragment)	Tc00.1047053511263.9
2.62	3.91596e-05	0.000102768	Heat shock protein, putative	Tc00.1047053507831.60
2.6	0.000205443	0.000534405	3,2-trans-enoyl-CoA isomerase, mitochondrial, putative	Tc00.1047053507107.40
2.6	0.000181699	0.000472639	3,2-trans-enoyl-CoA isomerase, mitochondrial, putative	Tc00.1047053509261.30
2.6	0.000448512	0.00116693	Fructe-bisphphate aldolase	Tc00.1047053504163.50
2.6	0.000448512	0.00116693	Fructe-bisphphate aldolase	Tc00.1047053504163.40
2.57	0.0214521	0.0550981	Alpha tubulin, putative	Tc00.1047053411235.9
2.5	6.79685e-06	1.69647e-05	Uncharacterized protein	Tc00.1047053509247.30
2.43	0.000125016	0.000304226	Suroxide dismutase	Tc00.1047053511019.90
2.43	0.000117769	0.00028659	Suroxide dismutase	Tc00.1047053508445.20
2.43	0.000117769	0.00028659	Suroxide dismutase	Tc00.1047053511715.10
2.43	0.000448512	0.00108885	Fructe-bisphphate aldolase	Tc00.1047053510301.20
2.42	0.00270579	0.00654891	L-threonine 3-dehydrogenase, putative	Tc00.1047053507923.10
2.35	0.000761538	0.00179139	Small GTP-binding protein, putative	Tc00.1047053509539.50
2.29	0.00106853	0.00244726	2-amino-3-ketobutyrate coenzyme A ligase, putative	Tc00.1047053511071.140
2.26	0.00259648	0.00586451	Glutamate dehydrogenase	Tc00.1047053508111.30
2.19	0.000682369	0.00149229	Malate dehydrogenase (Fragment)	Tc00.1047053507883.109
2.19	0.00064589	0.00141251	Malate dehydrogenase	Tc00.1047053506195.110
2.11	0.000612623	0.00129339	Heat shock protein 85, putative	Tc00.1047053507713.30
2.11	0.000612623	0.00129339	Heat shock protein 85, putative	Tc00.1047053509105.140
2.04	0.00121816	0.00249071	Heat shock protein 70 (HSP70), putative	Tc00.1047053511211.160
1.96	5.03727e-05	9.86087e-05	Dihydrolipoyl dehydrogenase	Tc00.1047053511025.110
1.96	5.03727e-05	9.86087e-05	Dihydrolipoyl dehydrogenase	Tc00.1047053507089.270
1.91	0.000103409	0.000197314	ptidase M20/M25/M40, putative	Tc00.1047053509213.120
1.91	0.000103409	0.000197314	ptidase M20/M25/M40, putative	Tc00.1047053510257.80
1.88	0.000337631	0.000634065	T-complex protein 1, eta subunit, putative	Tc00.1047053508461.410
1.87	0.00279566	0.00523139	Elongation factor 2, putative	Tc00.1047053510963.90
1.87	0.00279566	0.00523139	Elongation factor 2, putative	Tc00.1047053508169.20
1.84	0.000966223	0.0017797	Glycomal phphoenolpyruvate carboxykinase, putative	Tc00.1047053508441.20
1.84	0.000966223	0.0017797	Glycomal phphoenolpyruvate carboxykinase, putative	Tc00.1047053507547.90
1.82	0.000204697	0.000372133	Histidine ammonia-lyase	Tc00.1047053506247.220
1.81	0.00187476	0.00339339	Tryparedoxin roxidase, putative	Tc00.1047053504839.28
1.81	0.00187476	0.00339339	Tryparedoxin roxidase, putative	Tc00.1047053487507.10
1.81	0.00187476	0.00339339	Tryparedoxin roxidase, putative	Tc00.1047053507259.10
1.81	0.00187476	0.00339339	Tryparedoxin roxidase	Tc00.1047053504839.44
1.78	0.00152333	0.00271168	Eukaryotic initiation factor 4a, putative	Tc00.1047053510155.180
1.78	0.00165153	0.00293989	Probable eukaryotic initiation factor 4A	Tc00.1047053511585.190
1.63	0.000212668	0.000346191	Enolase, putative	Tc00.1047053504105.140
1.62	0.00117677	0.00190596	Heat shock protein 70 (HSP70), putative	Tc00.1047053511211.170
1.56	0.00176071	0.00274923	Hexokinase, putative	Tc00.1047053508951.20
1.56	0.000933628	0.00145782	40S ribomal protein S16, putative	Tc00.1047053507513.60
1.56	0.000933628	0.00145782	40S ribomal protein S16, putative	Tc00.1047053503899.20
1.55	0.00130704	0.0020293	ATP-dendent Clp protease subunit, heat shock protein 100 (HSP100), putative (Fragment)	Tc00.1047053508665.14
1.54	5.36105e-05	8.27928e-05	Uncharacterized protein	Tc00.1047053507529.50
1.54	0.000689305	0.00105952	Heat shock 70 kDa protein, mitochondrial, putative	Tc00.1047053507029.30
1.53	0.00747764	0.011478	Elongation factor 1-alpha (EF-1-alpha), putative (Fragment)	Tc00.1047053508949.4
1.52	0.00623395	0.00948672	Charonin HSP60, mitochondrial	Tc00.1047053507641.290
1.49	0.061056	0.0912689
1.48	0.0319027	0.0473512
1.47	0.00370552	0.00546194	Pyruvate phphate dikinase, putative	Tc00.1047053506297.190
1.42	0.00172532	0.00244726	2-amino-3-ketobutyrate coenzyme A ligase, putative	Tc00.1047053511899.40
1.41	0.00163686	0.00230967	Monooxygenase, putative	Tc00.1047053508173.100
1.36	0.0374944	0.0510114
1.32	0.000115902	0.000152849	Uncharacterized protein	Tc00.1047053504423.30
1.32	0.000490149	0.000644975	Glutamamyl carboxyptidase, putative	Tc00.1047053511391.120
1.32	0.000116327	0.00015341	Uncharacterized protein	Tc00.1047053507569.10
1.31	0.00622282	0.00817109	Charonin HSP60, mitochondrial	Tc00.1047053507641.280
1.29	0.0167027	0.0216234	Heat shock protein 20, putative	Tc00.1047053510323.40
1.29	0.0885289	0.114111	Beta tubulin, putative	Tc00.1047053506563.40
1.28	0.0203237	0.0259671
1.27	0.0526136	0.0667623
1.26	0.000689531	0.00086548	D-isomer scific 2-hydroxyacid dehydrogenase-protein, putative	Tc00.1047053510099.120
1.26	0.0216391	0.0273343
1.25	0.0210124	0.0261714
1.19	0.00288896	0.00342981	Prtaglandin F2alpha synthase	Tc00.1047053508461.80
1.18	0.000902833	0.00106264	Uncharacterized protein	Tc00.1047053506625.240
1.18	0.000691225	0.000814427	BSA
1.17	0.00235623	0.00274923	Hexokinase, putative	Tc00.1047053510121.20
1.13	3.13433e-05	3.55511e-05	Retrotranspon hot spot (RHS) protein, putative	Tc00.1047053507555.80
1.13	3.59599e-05	4.07948e-05	Retrotranspon hot spot (RHS) protein, putative (Fragment)	Tc00.1047053506313.10
1.13	2.91469e-05	3.30657e-05	Retrotranspon hot spot (RHS) protein, putative	Tc00.1047053463155.20
1.13	2.99979e-05	3.40311e-05	Retrotranspon hot spot (RHS) protein, putative	Tc00.1047053509259.160
1.13	4.25561e-05	4.82779e-05	Retrotranspon hot spot (RHS) protein, putative (Fragment)	Tc00.1047053503607.4
1.13	3.80026e-05	4.31121e-05	Retrotranspon hot spot (RHS) protein, putative (Fragment)	Tc00.1047053504863.10
1.12	6.56245e-05	7.34656e-05	Uncharacterized protein (Fragment)	Tc00.1047053506637.10
1.12	5.40604e-05	6.05198e-05	Uncharacterized protein	Tc00.1047053504199.10
1.11	0.0115367	0.0127703	T-complex protein 1, beta subunit, putative	Tc00.1047053508357.90
1.02	0.000183333	0.000187703	Uncharacterized protein (Fragment)	Tc00.1047053507083.109
1.01	0.0279896	0.028388
0.97	0.0276303	0.0269205
0.94	0.00457641	0.00432363	T-complex protein 1 subunit alpha	Tc00.1047053511025.70
0.94	0.00457641	0.00432363	T-complex protein 1 subunit alpha	Tc00.1047053511531.40
0.9	0.0236528	0.021245
0.86	0.000963045	0.000825133	Succinyl-CoA ligase [GDP-forming] beta-chain, putative	Tc00.1047053507681.20
0.82	0.00131818	0.00108636	Charonin TCP20, putative	Tc00.1047053509583.10
0.82	0.000154518	0.000126137	ABC1 protein, putative	Tc00.1047053503847.90
0.82	0.000144549	0.000117999	ABC1 protein, putative	Tc00.1047053504103.100
0.81	0.00661413	0.00532526	Glycomal malate dehydrogenase, putative	Tc00.1047053511293.69
0.81	0.00661413	0.00532526	Glycomal malate dehydrogenase, putative	Tc00.1047053506503.69
0.81	0.0167027	0.0134801	Heat shock protein 20, putative	Tc00.1047053508153.270
0.78	0.000698576	0.000541518	Uncharacterized protein	Tc00.1047053506559.410
0.77	0.00168856	0.00129994	Charonin, putative	Tc00.1047053506247.50
0.77	0.00983604	0.00759144
0.76	0.0119828	0.00915954
0.75	4.66663e-05	3.509e-05	Vacuolar ATP synthase subunit B, putative	Tc00.1047053511209.10
0.75	4.66663e-05	3.509e-05	Vacuolar ATP synthase subunit B, putative	Tc00.1047053506025.50
0.67	0.000336093	0.000223675	Uncharacterized protein	Tc00.1047053418221.30
0.66	0.000357337	0.000234607	Rab7 GTP binding protein, putative	Tc00.1047053508461.270
0.65	6.58218e-05	4.30552e-05	Retrotranspon hot spot (RHS) protein, putative (Fragment)	Tc00.1047053506393.189
0.62	0.000356708	0.000222909	ATP-dendent Clp protease subunit, heat shock protein 78, putative	Tc00.1047053508737.100
0.47	0.0013976	0.000658247	Uncharacterized protein	Tc00.1047053506709.10
0.39	0.00287525	0.00113045	Ubiquinone biynthesis methyltransferase, putative	Tc00.1047053503823.160
0.39	0.00287525	0.00113045	Ubiquinone biynthesis methyltransferase, putative	Tc00.1047053510285.60
0.35	0.00192735	0.000670353	Uncharacterized protein	Tc00.1047053503813.10
0.34	0.000454831	0.000156683	ATP synthase subunit beta	Tc00.1047053509233.180
0.34	0.000376242	0.000129634	Charonin HSP60/CNP60, putative (Fragment)	Tc00.1047053511735.10
0.32	0.00303689	0.000982915	Ubiquinone biynthesis protein COQ4 homolog 1, mitochondrial	Tc00.1047053510357.70
0.22	0.00120382	0.000263679	Succinyl-CoA ligase [GDP-forming] beta-chain, putative (Fragment)	Tc00.1047053507767.10
0.18	0.000268367	4.81465e-05	Ubiquitin-like protein, putative	Tc00.1047053511855.20
0.18	0.00026923	4.83013e-05	Ubiquitin-like protein, putative	Tc00.1047053506737.70
