# Supplementary material for: Unveiling the partners of the DRBD2-mRNP complex, an RBP in Trypanosoma cruzi and ortholog to the yeast SR-protein Gbp2
Source: BMC Microbiol. 2019 Jun 11;19:128. doi: 10.1186/s12866-019-1505-8 (PMC6560856; doi:10.1186/s12866-019-1505-8)
Supplement: Supplementary file 7 — Table S4. Complete information of the ribonomic analysis of the DRBD2-mRNP complex. (XLSX 4213 kb) [file 12866_2019_1505_MOESM7_ESM.xlsx]

## Sheet: Expression Browser
Name	Chromosome	Immunoprecipitation vs. Control-1 - Max group means	Immunoprecipitation vs. Control-1 - Fold change	Immunoprecipitation vs. Control-1 - Log fold change	Immunoprecipitation vs. Control-1 - FDR p-value	DRBD2_1 trimmed-1 (GE) - Total counts	DRBD2_1 trimmed-1 (GE) - RPKM	DRBD2_1 trimmed-1 (GE) - TPM	DRBD2_1 trimmed-1 (GE) - CPM	Control_3 trimmed (GE) - Total counts	Control_3 trimmed (GE) - RPKM	Control_3 trimmed (GE) - TPM	Control_3 trimmed (GE) - CPM	Control_1 trimmed (GE) - Total counts	Control_1 trimmed (GE) - RPKM	Control_1 trimmed (GE) - TPM	Control_1 trimmed (GE) - CPM	DRBD2_4 trimmed (GE) - Total counts	DRBD2_4 trimmed (GE) - RPKM	DRBD2_4 trimmed (GE) - TPM	DRBD2_4 trimmed (GE) - CPM	DRBD2_3 trimmed (GE) - Total counts	DRBD2_3 trimmed (GE) - RPKM	DRBD2_3 trimmed (GE) - TPM	DRBD2_3 trimmed (GE) - CPM	DRBD2_2 trimmed (GE)-1 - Total counts	DRBD2_2 trimmed (GE)-1 - RPKM	DRBD2_2 trimmed (GE)-1 - TPM	DRBD2_2 trimmed (GE)-1 - CPM
TCDM_00001	AYLP01000001	2.58008	-1.70237	-0.767542	0.539863	27	1.40221	5.39519	9.87822	7	0.543728	3.47861	15.5336	34	4.61644	16.2369	32.1107	38	1.86235	20.8011	22.1878	25	1.40341	15.856	16.7483	20	0.750362	2.90207	12.0169
TCDM_00002	AYLP01000001	6.06753	-1.20614	-0.270401	0.863634	40	5.45954	21.0063	14.6344	20	4.08281	26.1207	44.3818	21	7.49365	26.3565	19.8331	62	7.98575	89.1949	36.2011	58	8.55697	96.6783	38.856	23	2.26785	8.77107	13.8194
TCDM_00003	AYLP01000001	4.09271	-1.27315	-0.348401	0.831656	36	5.22375	20.099	13.171	8	1.73621	11.1078	17.7527	17	6.44921	22.683	16.0554	19	2.60172	29.0593	11.0939	17	2.66639	30.1254	11.3888	27	2.83031	10.9464	16.2228
TCDM_00004	AYLP01000001	3.99308	-2.60378	-1.3806	0.302703	15	2.01583	7.75616	5.4879	24	4.824	30.8626	53.2581	9	3.16215	11.1219	8.4999	28	3.55098	39.6619	16.3489	24	3.48634	39.3893	16.0784	13	1.26211	4.88129	7.81096
TCDM_00005	AYLP01000001	8.78751	1.24094	0.311434	0.837201	108	10.624	40.8771	39.5129	26	3.82534	24.4734	57.6963	27	6.94392	24.423	25.4997	124	11.511	128.569	72.4021	95	10.1014	114.128	63.6435	41	2.91365	11.2687	24.6346
TCDM_00007	AYLP01000001	25.6658	-10.1197	-3.33909	0.000600803	51	8.43748	32.4642	18.6589	162	40.0858	256.457	359.492	26	11.2459	39.5538	24.5553	35	5.46435	61.0327	20.4361	26	4.64956	52.5315	17.4182	31	3.70505	14.3295	18.6261
TCDM_00009	AYLP01000001	7.15007	1.30523	0.384304	0.798552	60	7.25923	27.9308	21.9516	14	2.53338	16.2078	31.0673	29	9.17307	32.2634	27.3886	45	5.13783	57.3857	26.275	31	4.05412	45.8042	20.7679	139	12.1491	46.9875	83.5172
TCDM_00010	AYLP01000001	2.7868	4.45908	2.15675	0.208524	19	3.19173	12.2806	6.95134	0	0	0	0	3	1.31756	4.63412	2.8333	20	3.17052	35.4124	11.6778	19	3.45003	38.979	12.7287	11	1.33492	5.1629	6.60927
TCDM_00011	AYLP01000001	31.5817	3.74275	1.9041	0.116542	431	39.6305	152.483	157.686	23	3.16311	20.2366	51.0391	67	16.1066	56.65	63.277	184	15.9661	178.329	107.435	191	18.9837	214.482	127.957	779	51.7465	200.133	468.057
TCDM_00012	AYLP01000001	3.45739	1.43048	0.516495	0.780771	29	7.27939	28.0084	10.6099	2	0.750862	4.8038	4.43818	6	3.93755	13.8491	5.6666	7	1.65815	18.5203	4.08722	6	1.62796	18.393	4.01959	18	3.26407	12.624	10.8152
TCDM_00013	AYLP01000001	3.84593	-1.00207	-0.00298171	0.999899	39	5.49477	21.1418	14.2685	11	2.31799	14.8298	24.41	11	4.05186	14.2512	10.3888	27	3.58985	40.0959	15.765	30	4.56879	51.6191	20.098	17	1.73031	6.69209	10.2143
TCDM_00014	AYLP01000001	5.41977	2.33966	1.2263	0.349605	62	9.37001	36.0523	22.6833	0	0	0	0	13	5.13653	18.0661	12.2776	24	3.42285	38.2307	14.0133	29	4.73742	53.5243	19.428	38	4.1488	16.0458	22.832
TCDM_00015	AYLP01000001	8.04469	-1.9152	-0.937498	0.440209	52	4.54234	17.4772	19.0247	34	4.4421	28.4193	75.449	51	11.6473	40.9656	48.1661	72	5.93522	66.292	42.0399	72	6.79837	76.8092	48.2351	31	1.95627	7.566	18.6261
TCDM_00016	AYLP01000001	2.99461	1.6736	0.742958	0.659053	25	3.12868	12.038	9.1465	0	0	0	0	14	4.58064	16.111	13.2221	31	3.66109	40.8917	18.1005	29	3.92297	44.3224	19.428	14	1.26573	4.89528	8.4118
TCDM_00017	AYLP01000001	6.79942	1.24318	0.314032	0.847675	289	8.73527	33.61	105.733	34	1.53706	9.83366	75.449	130	10.2731	36.1322	122.776	251	7.15945	79.9658	146.556	231	7.54721	85.2697	154.754	172	3.75576	14.5256	103.345
TCDM_00018	AYLP01000001	17.2547	-7.31631	-2.87112	0.0160261	94	4.70823	18.1155	34.3908	375	28.0928	179.729	832.158	49	6.41658	22.5683	46.2772	142	6.71191	74.967	82.9121	135	7.30902	82.5787	90.4408	53	1.91777	7.4171	31.8447
TCDM_00019	AYLP01000001	6.76719	1.28161	0.357954	0.798962	149	11.621	44.7134	54.5131	16	1.86643	11.9409	35.5054	42	8.56417	30.1218	39.6662	60	4.41608	49.3244	35.0333	56	4.72109	53.3397	37.5162	112	6.31054	24.4064	67.2944
TCDM_00020	AYLP01000001	6.86389	2.70148	1.43375	0.146302	138	9.55204	36.7527	50.4887	10	1.03526	6.6233	22.1909	22	3.98123	14.0027	20.7775	94	6.14006	68.5799	54.8855	67	5.01288	56.6365	44.8854	135	6.75058	26.1083	81.1138
TCDM_00021	AYLP01000001	8.27899	-1.46145	-0.547397	0.66809	66	5.34813	20.5776	24.1467	23	2.78752	17.8338	51.0391	65	13.7705	48.4332	61.3882	85	6.49986	72.5987	49.6305	88	7.7079	87.0853	58.954	39	2.28304	8.82979	23.4329
TCDM_00022	AYLP01000001	29.9707	-1.13066	-0.177162	0.925282	101	25.6472	98.6806	36.9518	4	1.51919	9.71931	8.87636	88	58.4222	205.482	83.1101	100	23.9632	267.652	58.3888	79	21.6841	244.991	52.9246	32	5.87027	22.7037	19.227
TCDM_00027	AYLP01000001	17.3017	2.27337	1.18483	0.320498	228	41.1496	158.328	83.416	7	1.88957	12.0889	15.5336	26	12.2682	43.1496	24.5553	52	8.8565	98.9205	30.3622	63	12.2904	138.86	42.2057	53	6.91031	26.7261	31.8447
TCDM_00029	AYLP01000001	9.1373	-1.0634	-0.0886792	0.961574	79	12.4116	47.7553	28.9029	21	4.93462	31.5703	46.6009	29	11.9118	41.896	27.3886	73	10.8231	120.886	42.6238	51	8.66099	97.8535	34.1665	41	4.65346	17.9976	24.6346
TCDM_00030	AYLP01000001	9.98369	2.05623	1.04	0.41579	320	15.9548	61.3882	117.075	14	1.04401	6.67925	31.0673	71	9.25504	32.5517	67.0548	207	9.73958	108.784	120.865	172	9.26972	104.731	115.228	138	4.97063	19.2243	82.9164
TCDM_00031	AYLP01000001	70.0639	-1.21419	-0.27999	0.899367	446	61.45	236.437	163.173	14	2.88502	18.4575	31.0673	381	137.243	482.708	359.829	323	41.9969	469.074	188.596	307	45.7216	516.571	205.669	151	15.0298	58.1289	90.7273
TCDM_00032	AYLP01000001	8.39605	-1.02342	-0.0333994	0.991435	125	14.5201	55.8677	45.7325	11	1.9111	12.2267	24.41	49	14.881	52.3392	46.2772	44	4.82324	53.872	25.6911	49	6.15248	69.5119	32.8267	70	5.87418	22.7188	42.059
TCDM_00033	AYLP01000001	9.39839	3.25218	1.70141	0.166255	78	6.1941	23.8326	28.5371	6	0.712637	4.55924	13.3145	30	6.22849	21.9067	28.333	199	14.913	166.567	116.194	166	14.2491	160.989	111.209	39	2.23737	8.65319	23.4329
TCDM_00034	AYLP01000001	6.13917	2.7758	1.4729	0.16519	73	8.52506	32.8012	26.7078	3	0.523998	3.35238	6.65727	13	3.96913	13.9602	12.2776	48	5.28985	59.0837	28.0266	47	5.93292	67.0312	31.4868	57	4.80884	18.5985	34.2481
TCDM_00035	AYLP01000001	4.90049	1.1398	0.188778	0.917893	42	5.21138	20.0514	15.3661	16	2.96932	18.9968	35.5054	10	3.244	11.4098	9.44433	35	4.09826	45.7745	20.4361	48	6.43785	72.736	32.1567	43	3.85445	14.9073	25.8363
TCDM_00037	AYLP01000001	12.9247	1.95773	0.969185	0.601274	738	14.4027	55.416	270.005	87	2.53945	16.2466	193.061	202	10.3066	36.2502	190.776	918	16.9066	188.834	536.009	746	15.737	177.799	499.769	330	4.65255	17.994	198.278
TCDM_00038	AYLP01000001	10.9948	-1.14809	-0.19923	0.89484	84	15.746	60.5846	30.7322	19	5.32693	34.0802	42.1627	34	16.6628	58.606	32.1107	63	11.1444	124.475	36.785	40	8.10487	91.5703	26.7973	46	6.22929	24.0922	27.6388
TCDM_00039	AYLP01000001	17.1266	-1.02455	-0.0349907	0.993563	239	10.184	39.1844	87.4405	62	3.95137	25.2797	137.584	272	30.3018	106.577	256.886	262	10.5354	117.673	152.979	194	8.93552	100.955	129.967	671	20.6555	79.8865	403.166
TCDM_00041	AYLP01000001	11.1838	-2.20091	-1.1381	0.317607	135	16.9434	65.1919	49.3911	37	6.94548	44.4351	82.1063	47	15.4221	54.2422	44.3884	30	3.55317	39.6863	17.5166	27	3.66291	41.3843	18.0882	44	3.98942	15.4294	26.4371
TCDM_00042	AYLP01000001	67.9185	-8.91426	-3.15611	0.0011495	128	19.4117	74.689	46.8301	43	9.75339	62.3993	95.4208	318	126.084	443.459	300.33	32	4.57964	51.1512	18.6844	14	2.29497	25.929	9.37905	22	2.41028	9.32191	13.2185
TCDM_00043	AYLP01000001	7.68968	1.51951	0.603607	0.644831	156	11.4899	44.2088	57.0741	28	3.08449	19.7336	62.1345	24	4.62147	16.2546	22.6664	98	6.81154	76.0799	57.221	101	8.04098	90.8484	67.6631	83	4.41632	17.0804	49.87
TCDM_00044	AYLP01000001	25.3882	-2.17134	-1.11859	0.411774	263	21.5514	82.9216	96.2211	14	1.71585	10.9775	31.0673	229	49.0605	172.555	216.275	56	4.33047	48.3681	32.6977	68	6.02315	68.0507	45.5554	92	5.44625	21.0637	55.2776
TCDM_00045	AYLP01000001	4.21033	-1.37888	-0.463501	0.77559	18	3.17006	12.1972	6.58548	4	1.05363	6.74081	8.87636	16	7.36703	25.9112	15.1109	27	4.48731	50.1199	15.765	14	2.66513	30.1111	9.37905	10	1.27229	4.92065	6.00843
TCDM_00046	AYLP01000001	20.4643	1.95281	0.965549	0.524733	918	37.5069	144.313	335.859	78	4.76647	30.4945	173.089	118	12.6046	44.3326	111.443	401	15.4611	172.689	234.139	332	14.6623	165.658	222.417	482	14.2268	55.0229	289.606
TCDM_00047	AYLP01000001	8.60451	1.55572	0.63758	0.665528	145	8.53514	32.84	53.0497	18	1.5847	10.1385	39.9436	70	10.7725	37.889	66.1103	210	11.6651	130.291	122.617	174	11.071	125.082	116.568	74	3.14677	12.1703	44.4624
TCDM_00051	AYLP01000001	6.00929	2.31677	1.21211	0.354493	35	5.59953	21.5449	12.8051	4	0.957143	6.12352	8.87636	10	4.18274	14.7115	9.44433	61	9.20961	102.865	35.6172	42	7.26321	82.0611	28.1371	17	1.96482	7.59908	10.2143
TCDM_00053	AYLP01000001	14.2353	3.78377	1.91982	0.0968885	72	14.1018	54.2584	26.3419	4	1.17175	7.49651	8.87636	13	6.65675	23.413	12.2776	87	16.0801	179.603	50.7983	101	21.3825	241.584	67.6631	38	5.3767	20.7947	22.832
TCDM_00055	AYLP01000001	11.8282	-1.67312	-0.742545	0.600517	269	24.3754	93.7873	98.4163	88	11.9266	76.3027	195.28	38	9.00245	31.6633	35.8885	105	8.97876	100.286	61.3083	71	6.9543	78.571	47.5652	107	7.00444	27.0901	64.2902
TCDM_00057	AYLP01000001	41.612	-1.86381	-0.898252	0.606889	604	36.7417	141.368	220.979	18	1.63767	10.4774	39.9436	513	81.5862	286.954	484.494	159	9.12739	101.946	92.8382	156	10.2575	115.891	104.509	244	10.7227	41.4706	146.606
TCDM_00058	AYLP01000001	8.68363	1.96449	0.974152	0.424434	111	13.2824	51.1057	40.6104	12	2.14767	13.7402	26.6291	19	5.94408	20.9064	17.9442	50	5.64613	63.0631	29.1944	42	5.43248	61.3772	28.1371	120	10.3735	40.1202	72.1012
TCDM_00059	AYLP01000001	91.3846	2.70419	1.4352	0.518649	341	39.1938	150.803	124.758	18	3.09434	19.7967	39.9436	331	99.4646	349.835	312.607	1454	157.708	1761.49	848.973	1217	151.199	1708.27	815.307	210	17.437	67.4389	126.177
TCDM_00060	AYLP01000001	206.214	-48.8392	-5.60997	0.00190186	102	6.23075	23.9736	37.3177	4411	403.005	2578.31	9788.4	59	9.42258	33.1409	55.7216	281	16.1985	180.925	164.073	247	16.3092	184.265	165.473	60	2.64778	10.2405	36.0506
TCDM_00062	AYLP01000001	4.50336	1.49078	0.57607	0.661914	84	6.25011	24.0481	30.7322	16	1.78058	11.3916	35.5054	16	3.11247	10.9471	15.1109	72	5.05555	56.4668	42.0399	56	4.50393	50.8863	37.5162	41	2.20385	8.52354	24.6346
TCDM_00063	AYLP01000001	17.4852	-3.86474	-1.95037	0.0387332	52	7.21007	27.7416	19.0247	62	12.8576	82.2593	137.584	61	22.1128	77.7747	57.6104	38	4.97218	55.5356	22.1878	36	5.39553	60.9597	24.1175	55	5.5092	21.3072	33.0464
TCDM_00064	AYLP01000001	37.6547	-2.76725	-1.46846	0.220863	178	15.8661	61.0468	65.1231	30	3.99949	25.5876	66.5727	306	71.3098	250.81	288.997	82	6.8975	77.04	47.8788	104	10.0203	113.211	69.6729	129	8.30674	32.1268	77.5088
TCDM_00066	AYLP01000001	8.46851	-2.73296	-1.45046	0.186976	134	8.80095	33.8627	49.0252	99	9.72508	62.2182	219.69	42	7.21193	25.3657	39.6662	92	5.70217	63.689	53.7177	79	5.60851	63.366	52.9246	52	2.46728	9.54237	31.2438
TCDM_00068	AYLP01000001	525.519	-2.63749	-1.39917	0.593835	5553	813.875	3131.49	2031.62	2274	498.487	3189.17	5046.21	1442	552.552	1943.43	1361.87	350	48.409	540.692	204.361	306	48.4783	547.717	204.999	4023	425.962	1647.43	2417.19
TCDM_00069	AYLP01000001	29.1216	-1.55335	-0.635379	0.745927	208	16.4876	63.4382	76.0988	251	29.7579	190.382	556.991	132	27.3556	96.2147	124.665	673	50.3428	562.292	392.957	498	42.6697	482.09	333.626	122	6.98626	27.0198	73.3029
TCDM_00070	AYLP01000001	22.6399	-1.1095	-0.149911	0.938198	70	31.1974	120.036	25.6102	5	3.33291	21.323	11.0954	36	41.947	147.535	33.9996	19	7.99101	89.2536	11.0939	14	6.74441	76.1996	9.37905	64	20.6059	79.6945	38.454
TCDM_00071	AYLP01000001	21.1822	-4.79078	-2.26026	0.0624944	83	9.93188	38.2142	30.3664	200	35.7945	229.003	443.818	21	6.56977	23.1071	19.8331	97	10.9535	122.342	56.6372	77	9.95955	112.525	51.5847	90	7.78012	30.0901	54.0759
TCDM_00072	AYLP01000001	9.31296	2.08774	1.06194	0.345052	244	16.147	62.1276	89.2698	10	0.989773	6.33228	22.1909	47	8.13164	28.6005	44.3884	130	8.11846	90.6771	75.9055	96	6.86704	77.5851	64.3135	128	6.11932	23.6669	76.9079
TCDM_00073	AYLP01000001	7.05488	1.39506	0.480332	0.726814	104	10.0272	38.5811	38.0494	18	2.5957	16.6065	39.9436	26	6.55389	23.0512	24.5553	70	6.36904	71.1374	40.8722	68	7.08684	80.0685	45.5554	68	4.73639	18.3183	40.8573
TCDM_00074	AYLP01000001	13.1863	-4.52474	-2.17783	0.0607023	149	8.93925	34.3949	54.5131	210	18.8438	120.557	466.009	48	7.52894	26.4807	45.3328	91	5.1521	57.5451	53.1338	111	7.19836	81.3284	74.3624	71	3.07726	11.9015	42.6599
TCDM_00076	AYLP01000001	12.4442	-2.67517	-1.41963	0.151711	93	11.982	46.1023	34.025	47	9.05686	57.9432	104.297	47	15.8315	55.6823	44.3884	31	3.76909	42.0979	18.1005	27	3.76016	42.483	18.0882	62	5.7707	22.3186	37.2523
TCDM_00077	AYLP01000001	12.8366	-6.02823	-2.59173	0.00839646	28	4.6677	17.9596	10.2441	75	18.6999	119.637	166.432	16	6.97337	24.5266	15.1109	28	4.40485	49.1989	16.3489	31	5.58602	63.1119	20.7679	20	2.4086	9.31544	12.0169
TCDM_00078	AYLP01000001	46.6998	-11.4421	-3.51628	0.0152322	488	18.5501	71.3738	178.54	1468	83.4614	533.962	3257.62	100	9.93811	34.9542	94.4433	222	7.96355	88.947	129.623	219	8.99842	101.666	146.715	217	5.95904	23.047	130.383
TCDM_00080	AYLP01000001	8.54779	1.8046	0.851676	0.489	78	10.7469	41.3499	28.5371	3	0.618218	3.95518	6.65727	28	10.0861	35.4746	26.4441	63	8.19135	91.4913	36.785	69	10.2762	116.102	46.2253	50	4.97677	19.248	30.0422
TCDM_00082	AYLP01000001	9.31256	1.09579	0.131974	0.950362	283	16.1363	62.0864	103.538	63	5.37269	34.3729	139.803	36	5.36658	18.8752	33.9996	91	4.89651	54.6904	53.1338	78	4.80737	54.3146	52.2547	277	11.4101	44.1291	166.434
TCDM_00084	AYLP01000001	10.4285	1.01866	0.0266741	0.994917	166	20.0284	77.0617	60.7327	37	6.67687	42.7167	82.1063	11	3.46983	12.204	10.3888	80	9.10868	101.737	46.7111	55	7.17292	81.041	36.8462	62	5.40406	20.9005	37.2523
TCDM_00086	AYLP01000001	19.6772	2.72081	1.44403	0.194933	308	36.6548	141.034	112.685	17	3.02596	19.3592	37.7245	32	9.95653	35.0189	30.2219	111	12.4661	139.237	64.8116	95	12.2208	138.073	63.6435	202	17.3669	67.1676	121.37
TCDM_00089	AYLP01000001	6.66739	1.24236	0.313082	0.828735	54	7.7583	29.851	19.7564	7	1.50419	9.6234	15.5336	27	10.1418	35.6705	25.4997	34	4.60977	51.4877	19.8522	56	8.69674	98.2574	37.5162	54	5.60476	21.6768	32.4455
TCDM_00090	AYLP01000001	10.9169	1.42777	0.513762	0.779084	45	27.2977	105.031	16.4637	4	3.62917	23.2184	8.87636	5	7.92979	27.8905	4.72217	11	6.29701	70.3329	6.42277	4	2.62283	29.6332	2.67973	17	7.44995	28.8132	10.2143
TCDM_00093	AYLP01000001	25.6762	1.73965	0.798793	0.592266	577	60.1462	231.42	211.101	12	1.87088	11.9694	26.6291	121	32.9758	115.982	114.276	134	13.1815	147.228	78.241	105	11.8309	133.668	70.3428	233	17.546	67.8604	139.996
TCDM_00095	AYLP01000001	8.34885	1.90077	0.926582	0.430735	166	12.104	46.5715	60.7327	9	0.981511	6.27942	19.9718	44	8.38783	29.5016	41.5551	139	9.56449	106.828	81.1605	100	7.88162	89.048	66.9932	73	3.84532	14.872	43.8616
TCDM_00096	AYLP01000001	12.6428	1.13585	0.183774	0.936839	428	9.60611	36.9607	156.588	89	2.98763	19.114	197.499	380	22.2979	78.4259	358.885	694	14.6991	164.178	405.218	649	15.745	177.89	434.786	458	7.42608	28.7208	275.186
TCDM_00097	AYLP01000001	9.61743	1.34945	0.432372	0.775316	65	8.98406	34.5673	23.7809	7	1.44707	9.25795	15.5336	44	15.8997	55.9222	41.5551	100	13.0433	145.684	58.3888	88	13.1473	148.541	58.954	33	3.29506	12.7439	19.8278
TCDM_00098	AYLP01000001	16.2217	-6.49872	-2.70016	0.0112455	40	5.63566	21.6839	14.6344	119	25.0764	160.431	264.072	20	7.36703	25.9112	18.8887	55	7.31265	81.6769	32.1138	33	5.02567	56.781	22.1077	29	2.95171	11.4159	17.4245
TCDM_00099	AYLP01000001	4.14993	1.76592	0.82042	0.510708	64	4.62796	17.8066	23.415	6	0.648924	4.15163	13.3145	23	4.34825	15.2936	21.722	70	4.77678	53.3531	40.8722	72	5.62779	63.5838	48.2351	30	1.56719	6.0612	18.0253
TCDM_00100	AYLP01000001	2.88606	-1.04047	-0.05723	0.983078	21	3.74369	14.4043	7.68306	6	1.5998	10.235	13.3145	8	3.72862	13.1142	7.55547	20	3.36463	37.5805	11.6778	15	2.89046	32.657	10.049	12	1.54544	5.97709	7.21012
TCDM_00101	AYLP01000001	7.35131	-1.01891	-0.0270293	0.995397	35	3.2115	12.3566	12.8051	4	0.54895	3.51202	8.87636	59	14.1537	49.781	55.7216	88	7.61991	85.1087	51.3822	71	7.04196	79.5614	47.5652	33	2.18748	8.46022	19.8278
TCDM_00102	AYLP01000001	4.68943	1.35007	0.433036	0.733965	127	6.86497	26.4138	46.4642	22	1.77865	11.3793	48.82	31	4.38101	15.4088	29.2774	99	5.05008	56.4056	57.8049	73	4.26534	48.1906	48.905	66	2.57733	9.96798	39.6556
TCDM_00103	AYLP01000001	4.36196	1.36917	0.453299	0.741434	54	6.58805	25.3484	19.7564	4	0.729889	4.66961	8.87636	18	5.74134	20.1934	16.9998	24	2.76314	30.8622	14.0133	36	4.74746	53.6377	24.1175	38	3.34917	12.9531	22.832
TCDM_00104	AYLP01000001	6.15358	1.06571	0.0918212	0.959781	104	10.2075	39.2747	38.0494	15	2.20197	14.0875	33.2863	35	8.98115	31.5884	33.0552	55	5.09421	56.8985	32.1138	43	4.56195	51.5418	28.8071	67	4.75063	18.3734	40.2565
TCDM_00105	AYLP01000001	3.75058	-1.0492	-0.0692935	0.975895	40	5.02027	19.3161	14.6344	5	0.938578	6.00475	11.0954	20	6.56258	23.0818	18.8887	25	2.96098	33.0719	14.5972	35	4.74822	53.6463	23.4476	16	1.4507	5.61068	9.61349
TCDM_00106	AYLP01000001	7.83139	1.80815	0.854518	0.541966	132	10.1323	38.9853	48.2935	3	0.34442	2.2035	6.65727	56	11.2383	39.5271	52.8883	131	9.48928	105.988	76.4894	117	9.70768	109.679	78.382	36	1.99631	7.72084	21.6304
TCDM_00107	AYLP01000001	6.97548	-2.37611	-1.2486	0.24098	28	3.94496	15.1787	10.2441	26	5.47887	35.0522	57.6963	23	8.47208	29.7979	21.722	38	5.05238	56.4313	22.1878	26	3.95962	44.7365	17.4182	23	2.34101	9.054	13.8194
TCDM_00108	AYLP01000001	6.16563	2.75368	1.46136	0.265975	23	3.42852	13.1917	8.41478	2	0.445905	2.85277	4.43818	13	5.0664	17.8195	12.2776	65	9.14365	102.128	37.9527	61	9.82889	111.049	40.8658	21	2.26146	8.74634	12.6177
TCDM_00109	AYLP01000001	18.7034	2.70328	1.43471	0.330384	258	17.0994	65.792	94.3918	4	0.39651	2.53676	8.87636	116	20.1	70.6955	109.554	430	26.8941	300.387	251.072	348	24.9308	281.673	233.136	123	5.8892	22.7769	73.9037
TCDM_00111	AYLP01000001	11.3646	-1.2275	-0.295724	0.848607	198	27.1947	104.635	72.4402	32	6.57359	42.0559	71.0109	34	12.2089	42.9409	32.1107	53	6.86946	76.7268	30.9461	44	6.53232	73.8034	29.477	49	4.8619	18.8037	29.4413
TCDM_00112	AYLP01000001	21.9944	-6.42162	-2.68294	0.00205929	78	9.33358	35.9121	28.5371	57	10.2014	65.2659	126.488	108	33.7874	118.837	101.999	23	2.59722	29.009	13.4294	18	2.32821	26.3045	12.0588	24	2.0747	8.02404	14.4202
TCDM_00113	AYLP01000001	10.9252	1.40084	0.48629	0.741995	283	16.0943	61.9247	103.538	32	2.72188	17.4138	71.0109	83	12.3407	43.4046	78.388	185	9.92852	110.894	108.019	190	11.6798	131.96	127.287	146	5.9983	23.1988	87.7231
TCDM_00114	AYLP01000001	7.74103	2.85536	1.51367	0.148241	101	11.5178	44.3161	36.9518	3	0.511684	3.27361	6.65727	17	5.06844	17.8266	16.0554	71	7.64071	85.341	41.4561	53	6.5331	73.8122	35.5064	64	5.27252	20.3918	38.454
TCDM_00115	AYLP01000001	5.76472	-1.22076	-0.287784	0.843926	116	8.54377	32.8732	42.4397	26	2.86417	18.3241	57.6963	45	8.66526	30.4773	42.4995	67	4.65687	52.0138	39.1205	55	4.37875	49.4719	36.8462	56	2.97968	11.5241	33.6472
TCDM_00116	AYLP01000001	15.295	1.99598	0.997094	0.487426	77	7.73122	29.7468	28.1712	12	1.80207	11.5291	26.6291	68	17.8502	62.7825	64.2215	244	23.1193	258.225	142.469	230	24.9621	282.026	154.084	74	5.36759	20.7595	44.4624
TCDM_00117	AYLP01000001	17.7519	1.85232	0.889333	0.465314	313	41.3012	158.912	114.514	21	4.14449	26.5152	46.6009	30	10.3494	36.4009	28.333	99	12.3277	137.691	57.8049	51	7.27418	82.1851	34.1665	106	10.1045	39.0798	63.6894
TCDM_00118	AYLP01000001	132.559	9.75373	3.28595	0.0108521	1119	199.485	767.544	409.397	5	1.33316	8.52919	11.0954	72	33.5576	118.028	67.9992	759	127.688	1426.18	443.171	602	116.004	1310.63	403.299	676	87.0597	336.709	406.17
TCDM_00120	AYLP01000001	12.6001	5.06028	2.33922	0.0356673	54	9.51017	36.5916	19.7564	3	0.790222	5.05561	6.65727	10	4.60439	16.1945	9.44433	110	18.2816	204.192	64.2277	80	15.2293	172.064	53.5945	58	7.37926	28.5398	34.8489
TCDM_00121	AYLP01000001	20.0418	2.64838	1.40511	0.237717	321	30.2158	116.259	117.441	16	2.25259	14.4114	35.5054	52	12.797	45.0095	49.1105	202	17.9435	200.416	117.945	215	21.8757	247.156	144.035	149	10.1322	39.1871	89.5256
TCDM_14171	AYLP01000001	79.5746	11.5544	3.53037	0.00667066	1056	203.182	781.767	386.348	5	1.43888	9.20552	11.0954	27	13.5819	47.7702	25.4997	55	9.98644	111.541	32.1138	43	8.94303	101.04	28.8071	692	96.1871	372.01	415.783
TCDM_00122	AYLP01000001	20.7678	-3.73942	-1.90282	0.120637	230	11.9164	45.85	84.1478	321	24.8747	159.141	712.328	123	16.661	58.5999	116.165	204	9.97417	111.404	119.113	201	11.2567	127.18	134.656	172	6.4378	24.8986	103.345
TCDM_00123	AYLP01000001	8.91886	2.17972	1.12414	0.381065	70	8.08821	31.1204	25.6102	2	0.345635	2.21127	4.43818	36	10.8751	38.2498	33.9996	104	11.3401	126.66	60.7244	96	11.9901	135.466	64.3135	51	4.25711	16.4647	30.643
TCDM_00124	AYLP01000001	14.9468	1.15041	0.202148	0.920348	535	26.2844	101.133	195.735	54	3.968	25.3861	119.831	164	21.0652	74.0903	154.887	328	15.2071	169.852	191.515	271	14.3916	162.599	181.552	110	3.90416	15.0996	66.0927
TCDM_14151	AYLP01000001	3.67913	10.1264	3.34004	0.141432	38	8.87541	34.1492	13.9027	1	0.349332	2.23492	2.21909	0	0	0	0	7	1.54287	17.2328	4.08722	7	1.76725	19.9667	4.68952	15	2.53097	9.78868	9.01265
TCDM_14114	AYLP01000001	23.7314	1.96422	0.973958	0.491378	218	58.0576	223.384	79.7574	3	1.19497	7.64507	6.65727	39	27.1547	95.508	36.8329	40	10.0529	112.283	23.3555	33	9.49975	107.33	22.1077	90	17.3155	66.9689	54.0759
TCDM_13879	AYLP01000001	4.47069	1.24886	0.320612	0.854893	33	8.00733	30.8092	12.0734	4	1.45167	9.28734	8.87636	8	5.07506	17.8499	7.55547	16	3.66371	40.921	9.34221	17	4.4588	50.3764	11.3888	10	1.75293	6.77957	6.00843
TCDM_00127	AYLP01000001	11.5976	1.01439	0.0206112	0.995756	168	22.8587	87.9515	61.4645	16	3.25608	20.8314	35.5054	54	19.2094	67.5628	50.9994	64	8.21767	91.7853	37.3688	54	7.94202	89.7304	36.1763	75	7.37213	28.5122	45.0632
TCDM_00128	AYLP01000001	9.37625	1.46196	0.547907	0.710761	269	15.7704	60.6785	98.4163	18	1.57832	10.0976	39.9436	76	11.6488	40.971	71.7769	159	8.7966	98.2515	92.8382	138	8.7451	98.8038	92.4506	99	4.19291	16.2164	59.4835
TCDM_00129	AYLP01000001	19.2614	2.50918	1.32721	0.354925	589	25.6229	98.5872	215.491	24	1.56155	9.99037	53.2581	147	16.7189	58.8034	138.832	535	21.9631	245.312	312.38	428	20.1258	227.384	286.731	297	9.33382	36.0992	178.45
TCDM_00133	AYLP01000001	5.64445	2.33054	1.22066	0.275444	140	11.8502	45.595	51.2204	3	0.379797	2.42983	6.65727	21	4.64722	16.3451	19.8331	46	3.67436	41.0399	26.8589	41	3.75125	42.3823	27.4672	54	3.30203	12.7708	32.4455
TCDM_00134	AYLP01000001	6.76663	2.37394	1.24728	0.251562	105	12.1969	46.9289	38.4153	9	1.56363	10.0037	19.9718	11	3.34063	11.7496	10.3888	42	4.604	51.4233	24.5233	45	5.65024	63.8374	30.1469	55	4.61542	17.8505	33.0464
TCDM_00135	AYLP01000001	4.65255	1.42001	0.505902	0.726126	27	3.90484	15.0244	9.87822	4	0.865232	5.5355	8.87636	17	6.42785	22.6079	16.0554	47	6.41453	71.6456	27.4427	39	6.09677	68.8824	26.1273	21	2.19406	8.48568	12.6177
TCDM_00136	AYLP01000001	15.4514	-2.87231	-1.52221	0.112439	122	8.29987	31.9348	44.6349	45	4.57886	29.2942	99.859	148	26.3239	92.5861	139.776	69	4.42984	49.478	40.2883	85	6.25066	70.6211	56.9442	47	2.30993	8.93382	28.2396
TCDM_14040	AYLP01000001	4.19436	2.34291	1.2283	0.39698	32	6.59266	25.3661	11.7075	3	0.924411	5.91411	6.65727	4	2.15451	7.5778	3.77773	18	3.49954	39.0872	10.51	22	4.89924	55.3525	14.7385	12	1.786	6.90748	7.21012
TCDM_00137	AYLP01000001	11.2055	-1.03232	-0.0458887	0.988739	434	14.9728	57.6096	158.783	62	3.19917	20.4674	137.584	213	19.2119	67.5717	201.164	291	9.474	105.818	169.911	277	10.3297	116.707	185.571	302	7.52679	29.1104	181.455
TCDM_00138	AYLP01000001	14.4653	-3.30239	-1.72351	0.0758004	114	10.9914	42.2908	41.708	87	12.5459	80.2648	193.061	65	16.3847	57.6281	61.3882	52	4.73129	52.845	30.3622	62	6.46153	73.0036	41.5358	61	4.24882	16.4326	36.6514
TCDM_00139	AYLP01000001	4.30872	-1.1479	-0.198991	0.920348	51	7.84329	30.178	18.6589	6	1.38011	8.82952	13.3145	18	7.23733	25.455	16.9998	13	1.88668	21.0729	7.59055	9	1.49612	16.9034	6.02939	35	3.88854	15.0392	21.0295
TCDM_14187	AYLP01000001	4.8936	-1.13746	-0.185818	0.912644	46	4.52503	17.4106	16.8296	19	2.79544	17.8844	42.1627	26	6.68674	23.5185	24.5553	67	6.21965	69.4689	39.1205	67	7.12416	80.4901	44.8854	24	1.70555	6.59634	14.4202
TCDM_00143	AYLP01000001	4.9832	-1.15628	-0.20949	0.893145	121	7.70385	29.6415	44.269	26	2.47588	15.8399	57.6963	45	7.49053	26.3456	42.4995	84	5.04695	56.3707	49.0466	52	3.57867	40.4324	34.8365	57	2.62173	10.1397	34.2481
TCDM_14280	AYLP01000001	11.4731	-4.0733	-2.0262	0.0467461	64	11.4561	44.0787	23.415	49	13.1186	83.9287	108.735	21	9.82774	34.5659	19.8331	21	3.54735	39.6212	12.2617	16	3.0958	34.9769	10.7189	24	3.10355	12.0032	14.4202
TCDM_00144	AYLP01000001	3.18438	-1.20093	-0.264149	0.880934	19	2.36425	9.09673	6.95134	8	1.48889	9.52548	17.7527	15	4.87987	17.1634	14.1665	28	3.28795	36.7239	16.3489	22	2.95909	33.4323	14.7385	25	2.24734	8.69175	15.0211
TCDM_00145	AYLP01000001	2.46074	1.86944	0.902606	0.660962	10	2.42646	9.33612	3.6586	3	1.08875	6.96551	6.65727	1	0.634383	2.23124	0.944433	11	2.5188	28.1332	6.42277	16	4.19652	47.4131	10.7189	4	0.701172	2.71183	2.40337
TCDM_00146	AYLP01000001	7.54715	3.49237	1.8042	0.133208	188	17.8892	68.831	68.7817	1	0.14232	0.910524	2.21909	19	4.72677	16.6249	17.9442	33	2.9633	33.0978	19.2683	50	5.1428	58.1043	33.4966	61	4.19328	16.2178	36.6514
TCDM_00147	AYLP01000001	5.81493	-2.53215	-1.34036	0.195939	39	4.25844	16.3849	14.2685	38	6.20588	39.7034	84.3254	19	5.42397	19.0771	17.9442	42	4.32776	48.3379	24.5233	36	4.24898	48.0058	24.1175	25	1.97204	7.62701	15.0211
TCDM_00148	AYLP01000001	4.61797	-1.21893	-0.285609	0.865386	16	2.19755	8.45536	5.85376	10	2.05425	13.1425	22.1909	20	7.18169	25.2593	18.8887	37	4.79566	53.564	21.6039	44	6.53232	73.8034	29.477	18	1.786	6.90748	10.8152
TCDM_14053	AYLP01000001	8.98422	1.52563	0.609401	0.704661	48	16.3786	63.0188	17.5613	4	2.04141	13.0603	8.87636	10	8.92101	31.3768	9.44433	21	6.76213	75.528	12.2617	24	8.85204	100.012	16.0784	16	3.94409	15.254	9.61349
TCDM_00150	AYLP01000001	6.68846	1.26556	0.339773	0.810975	88	6.55891	25.2362	32.1957	12	1.33771	8.5583	26.6291	59	11.4968	40.4365	55.7216	83	5.83787	65.2047	48.4627	96	7.7342	87.3825	64.3135	123	6.62284	25.6143	73.9037
TCDM_13762	AYLP01000001	44.0578	-17.5333	-4.13203	0.000319265	133	10.0501	38.669	48.6594	694	78.4352	501.806	1540.05	49	9.68038	34.0477	46.2772	89	6.34653	70.886	51.966	68	5.55422	62.7526	45.5554	57	3.1116	12.0343	34.2481
TCDM_00152	AYLP01000001	5.71936	2.11011	1.07732	0.367814	90	9.85181	37.9061	32.9274	5	0.818609	5.23722	11.0954	15	4.29282	15.0986	14.1665	60	6.19801	69.2272	35.0333	43	5.08789	57.4839	28.8071	22	1.73975	6.72859	13.2185
TCDM_14290	AYLP01000001	6.40523	2.23454	1.15998	0.440333	77	15.9388	61.3264	28.1712	4	1.23839	7.92285	8.87636	6	3.24708	11.4206	5.6666	14	2.73476	30.5453	8.17443	11	2.46123	27.8074	7.36925	30	4.48617	17.3506	18.0253
TCDM_00153	AYLP01000001	9.23943	-1.86169	-0.896616	0.45135	138	10.2158	39.3067	50.4887	76	8.41475	53.8351	168.651	52	10.0641	35.3973	49.1105	120	8.38307	93.6327	70.0666	89	7.12164	80.4616	59.6239	80	4.27833	16.5467	48.0675
TCDM_00154	AYLP01000001	7.6213	-1.20344	-0.267159	0.862192	82	8.40719	32.3477	30.0005	12	1.84014	11.7727	26.6291	50	13.4025	47.1389	47.2217	75	7.25647	81.0494	43.7916	51	5.65201	63.8574	34.1665	38	2.81456	10.8855	22.832
TCDM_00155	AYLP01000001	26.3842	-1.93335	-0.951102	0.531156	374	16.4336	63.2302	136.832	88	5.7833	36.9999	195.28	409	46.9852	165.255	386.273	306	12.6885	141.721	178.67	287	13.6313	154.009	192.27	166	5.26937	20.3796	99.74
TCDM_00156	AYLP01000001	27.4217	-2.80606	-1.48855	0.395854	527	10.8114	41.5981	192.808	375	11.5063	73.6139	832.158	808	43.3371	152.424	763.102	607	11.7513	131.254	354.42	532	11.7972	133.287	356.404	390	5.77997	22.3544	234.329
TCDM_00157	AYLP01000001	15.5628	-3.77901	-1.91801	0.0535036	94	9.10328	35.026	34.3908	117	16.9468	108.421	259.633	56	14.1787	49.869	52.8883	63	5.75755	64.3076	36.785	71	7.43231	83.9716	47.5652	74	5.17716	20.023	44.4624
TCDM_00158	AYLP01000001	16.3512	3.01422	1.59178	0.174762	194	17.7264	68.2045	70.9768	11	1.5033	9.61765	24.41	51	12.1833	42.851	48.1661	125	10.7784	120.387	72.986	131	12.9385	146.182	87.7611	363	23.9616	92.673	218.106
TCDM_00159	AYLP01000001	6.92447	3.25902	1.70444	0.114485	112	14.2617	54.8735	40.9763	5	0.95226	6.09228	11.0954	8	2.6633	9.36731	7.55547	30	3.60497	40.2648	17.5166	34	4.6798	52.8732	22.7777	56	5.15146	19.9236	33.6472
TCDM_00160	AYLP01000001	15.3077	1.71671	0.779645	0.620173	439	47.578	183.062	160.612	21	3.40403	21.778	46.6009	26	7.36703	25.9112	24.5553	59	6.03422	67.3977	34.4494	51	5.97458	67.5019	34.1665	21	1.64419	6.359	12.6177
TCDM_00161	AYLP01000001	965.471	-136.636	-7.0942	7.90765e-06	160	23.8506	91.768	58.5376	6051	1349.08	8631.05	13427.7	1493	581.857	2046.5	1410.04	72	10.1284	113.126	42.0399	64	10.3123	116.51	42.8756	122	13.138	50.812	73.3029
TCDM_14322	AYLP01000001	231.881	2.68031	1.4224	0.454521	2782	642.898	2473.63	1017.82	54	18.6643	119.409	119.831	260	157.085	552.498	245.553	188	40.9987	457.925	109.771	180	44.9627	507.997	120.588	1190	198.665	768.351	715.003
TCDM_00165	AYLP01000001	15.6245	-1.49573	-0.580854	0.644699	135	19.9875	76.9043	49.3911	24	5.31458	34.0011	53.2581	67	25.9344	91.2162	63.277	53	7.40505	82.7089	30.9461	42	6.72155	75.9413	28.1371	80	8.55667	33.0935	48.0675
TCDM_00166	AYLP01000001	6.07802	1.8147	0.859729	0.504562	97	11.9006	45.789	35.4884	1	0.183497	1.17396	2.21909	23	7.37737	25.9476	21.722	43	4.97843	55.6054	25.1072	36	4.77413	53.939	24.1175	30	2.65894	10.2836	18.0253
TCDM_00167	AYLP01000001	7.8751	-3.95832	-1.98489	0.183942	4	1.50608	5.79483	1.46344	0	0	0	0	16	15.7502	55.3963	15.1109	2	0.710634	7.93726	1.16778	5	2.03495	22.9913	3.34966	5	1.36003	5.26001	3.00422
TCDM_00168	AYLP01000001	8.81714	-1.9332	-0.95099	0.424591	207	10.7248	41.265	75.733	65	5.03692	32.2248	144.241	93	12.5974	44.3072	87.8323	102	4.98708	55.702	59.5566	89	4.9843	56.3136	59.6239	64	2.39546	9.2646	38.454
TCDM_00169	AYLP01000001	42.3328	2.61927	1.38917	0.345841	837	89.3817	343.907	306.225	8	1.27775	8.17468	17.7527	145	40.4826	142.385	136.943	231	23.2789	260.008	134.878	243	28.0495	316.908	162.793	371	28.6212	110.694	222.913
TCDM_13947	AYLP01000001	4.42571	1.91	0.933575	0.591338	12	3.08304	11.8624	4.39032	2	0.76853	4.91683	4.43818	6	4.0302	14.1749	5.6666	37	8.97071	100.196	21.6039	17	4.72109	53.3397	11.3888	5	0.928021	3.58918	3.00422
TCDM_00170	AYLP01000001	7.35864	-1.11704	-0.159678	0.930878	84	5.46768	21.0376	30.7322	58	5.64658	36.1251	128.707	35	5.9562	20.9491	33.0552	139	8.5382	95.3654	81.1605	105	7.38769	83.4675	70.3428	171	8.04101	31.0991	102.744
TCDM_00171	AYLP01000001	11.5215	1.5401	0.623026	0.6491	264	19.812	76.229	96.587	22	2.46933	15.7981	48.82	60	11.7721	41.4045	56.666	144	10.198	113.904	84.0799	126	10.2209	115.478	84.4114	108	5.85514	22.6452	64.8911
TCDM_00173	AYLP01000001	7.78085	1.69158	0.758371	0.554557	136	12.9694	49.9014	49.7569	8	1.14105	7.3001	17.7527	33	8.22759	28.9379	31.1663	102	9.17928	102.526	59.5566	61	6.28791	71.042	40.8658	39	2.6868	10.3914	23.4329
TCDM_00175	AYLP01000001	20.1049	-3.80114	-1.92643	0.0741022	85	5.23623	20.1471	31.0981	141	12.9913	83.1145	312.892	169	27.2185	95.7325	159.609	127	7.38298	82.4624	74.1538	144	9.58867	108.335	96.4702	77	3.42674	13.2531	46.2649
TCDM_00176	AYLP01000001	7.2865	2.02018	1.01449	0.453906	69	7.97267	30.6758	25.2443	1	0.172818	1.10564	2.21909	32	9.66679	33.9999	30.2219	83	9.05024	101.085	48.4627	71	8.86765	100.188	47.5652	39	3.25544	12.5906	23.4329
TCDM_13972	AYLP01000001	5.73311	1.65116	0.723483	0.672708	16	3.90403	15.0212	5.85376	6	2.18967	14.0088	13.3145	5	3.18963	11.2185	4.72217	41	9.44071	105.446	23.9394	29	7.64869	86.4163	19.428	11	1.93899	7.49919	6.60927
TCDM_00178	AYLP01000001	863.765	-52.7259	-5.72044	0.000617208	174	25.2481	97.1453	63.6596	38	8.24701	52.762	84.3254	4532	1719.28	6047.03	4280.17	80	10.9546	122.355	46.7111	27	4.23486	47.8463	18.0882	61	6.3944	24.7308	36.6514
TCDM_00179	AYLP01000001	4.78507	-1.22341	-0.290913	0.842724	95	9.71722	37.3882	34.7567	19	2.90673	18.5964	42.1627	24	6.41811	22.5737	22.6664	33	3.18537	35.5782	19.2683	23	2.54297	28.731	15.4084	50	3.6947	14.2895	30.0422
TCDM_00180	AYLP01000001	42.7931	5.36123	2.42256	0.122126	83	10.8213	41.6363	30.3664	12	2.34	14.9706	26.6291	50	17.0431	59.9438	47.2217	1039	127.834	1427.81	606.66	202	28.4675	321.631	135.326	43	4.05005	15.6638	25.8363
TCDM_14454	AYLP01000001	6.6299	2.23448	1.15994	0.441134	45	12.5187	48.1673	16.4637	2	0.832166	5.32396	4.43818	7	5.09123	17.9068	6.61103	17	4.46296	49.848	9.9261	11	3.30777	37.3718	7.36925	31	6.23015	24.0955	18.6261
TCDM_00182	AYLP01000001	9.93025	1.387	0.471963	0.790561	205	6.71188	25.8248	75.0013	28	1.37114	8.77215	62.1345	216	18.4894	65.0305	203.998	242	7.47711	83.5137	141.301	209	7.39661	83.5682	140.016	646	15.2797	59.0951	388.145
TCDM_00183	AYLP01000001	10.4998	-2.08121	-1.05742	0.348445	135	12.5187	48.1673	49.3911	71	9.8473	63.0001	157.555	46	11.1522	39.2244	43.4439	70	6.12564	68.4188	40.8722	69	6.91624	78.141	46.2253	85	5.69423	22.0228	51.0717
TCDM_00184	AYLP01000001	3.66986	1.34931	0.432226	0.796631	32	6.32418	24.3331	11.7075	3	0.886765	5.67326	6.65727	9	4.65023	16.3557	8.4999	10	1.86501	20.8308	5.83888	11	2.34986	26.5492	7.36925	29	4.1404	16.0133	17.4245
TCDM_00185	AYLP01000001	5.31128	-1.00329	-0.00474576	0.999899	49	8.69976	33.4734	17.9271	15	3.98323	25.4836	33.2863	4	1.85673	6.53046	3.77773	24	4.02115	44.9133	14.0133	11	2.11106	23.8511	7.36925	50	6.41315	24.8033	30.0422
TCDM_00186	AYLP01000001	14.302	1.03461	0.0490904	0.984297	199	28.2195	108.578	72.8061	16	3.39351	21.7107	35.5054	68	25.2105	88.6701	64.2215	47	6.28957	70.2499	27.4427	43	6.59113	74.4678	28.8071	134	13.7275	53.0919	80.513
DED1	AYLP01000001	29.7363	3.13035	1.64632	0.161976	476	48.5746	186.897	174.149	10	1.52629	9.76473	22.1909	74	19.7429	69.4396	69.8881	258	24.8456	277.507	150.643	259	28.5692	322.78	173.512	230	16.9559	65.5781	138.194
TCDM_00188	AYLP01000001	6.20852	-1.14585	-0.196424	0.915006	36	3.68232	14.1682	13.171	6	0.917916	5.87256	13.3145	43	11.4991	40.4445	40.6106	63	6.08116	67.9221	36.785	58	6.41272	72.4521	38.856	15	1.10841	4.28685	9.01265
TCDM_00189	AYLP01000001	6.79499	1.14964	0.201188	0.895785	98	8.29512	31.9165	35.8543	19	2.40538	15.3889	42.1627	41	9.07315	31.9119	38.7218	95	7.58836	84.7564	55.4694	70	6.40458	72.3601	46.8952	80	4.89189	18.9197	48.0675
TCDM_00190	AYLP01000001	6.50355	1.35803	0.441514	0.739197	177	9.50887	36.5866	64.7572	22	1.76771	11.3093	48.82	53	7.44405	26.1821	50.055	123	6.23575	69.6487	71.8182	104	6.03928	68.2329	69.6729	109	4.23032	16.361	65.4919
TCDM_00192	AYLP01000001	17.6954	1.66916	0.73912	0.569514	223	24.1085	92.7604	81.5867	28	4.52748	28.9655	62.1345	52	14.6976	51.6941	49.1105	182	18.568	207.39	106.268	171	19.9828	225.77	114.558	104	8.12248	31.4142	62.4877
TCDM_00193	AYLP01000001	28.435	3.57526	1.83805	0.151711	872	57.1859	220.03	319.03	14	1.3732	8.78533	31.0673	96	16.4597	57.8917	90.6656	295	18.2567	203.914	172.247	303	21.4788	242.672	202.989	355	16.8186	65.0472	213.299
TCDM_00194	AYLP01000001	5.93096	-1.45881	-0.544795	0.668139	57	6.93469	26.6821	20.854	11	2.0016	12.8057	24.41	31	9.86032	34.6806	29.2774	25	2.87025	32.0586	14.5972	27	3.55068	40.1162	18.0882	36	3.16406	12.2372	21.6304
TCDM_00195	AYLP01000001	13.8219	4.57404	2.19347	0.0402203	175	28.1006	108.121	64.0255	4	0.960662	6.14604	8.87636	11	4.61793	16.2421	10.3888	59	8.9404	99.8577	34.4494	55	9.54632	107.856	36.8462	75	8.7002	33.6486	45.0632
TCDM_00196	AYLP01000001	7.3006	2.78199	1.47611	0.233386	97	15.9872	61.5127	35.4884	2	0.493019	3.15419	4.43818	11	4.73992	16.6712	10.3888	28	4.35498	48.6419	16.3489	23	4.09755	46.2949	15.4084	40	4.76267	18.42	24.0337
TCDM_00197	AYLP01000001	3.82165	1.92095	0.941816	0.471413	67	7.35255	28.2899	24.5126	4	0.656533	4.20031	8.87636	11	3.15598	11.1001	10.3888	25	2.58899	28.9171	14.5972	21	2.49103	28.1441	14.0686	36	2.85401	11.0381	21.6304
TCDM_00198	AYLP01000001	5.36669	1.6147	0.691267	0.578918	65	6.46689	24.8821	23.7809	6	0.892825	5.71203	13.3145	24	6.24267	21.9566	22.6664	47	4.41273	49.2869	27.4427	53	5.69972	64.3965	35.5064	68	4.88744	18.9025	40.8573
TCDM_14289	AYLP01000001	13.3637	3.6216	1.85663	0.103172	73	22.4533	86.392	26.7078	3	1.38011	8.82952	6.65727	7	5.62903	19.7983	6.61103	38	11.0298	123.195	22.1878	32	10.6391	120.202	21.4378	42	9.33249	36.094	25.2354
TCDM_00200	AYLP01000001	5.64624	1.03262	0.0463131	0.985566	58	6.44587	24.8013	21.2199	12	1.99466	12.7612	26.6291	32	9.29783	32.7022	30.2219	33	3.46095	38.6563	19.2683	24	2.88311	32.5739	16.0784	103	8.26954	31.983	61.8868
TCDM_00201	AYLP01000001	13.2463	-5.38282	-2.42836	0.0166996	45	5.14512	19.7965	16.4637	85	14.5357	92.995	188.623	40	11.957	42.0548	37.7773	56	6.04225	67.4875	32.6977	40	4.94355	55.8531	26.7973	12	0.991185	3.83347	7.21012
TCDM_00202	AYLP01000001	20.4313	-4.26237	-2.09165	0.0553425	81	10.2248	39.3412	29.6346	157	29.6417	189.639	348.397	34	11.2209	39.4659	32.1107	87	10.3638	115.755	50.7983	90	12.2803	138.745	60.2939	61	5.56276	21.5144	36.6514
TCDM_00203	AYLP01000001	7.85561	-2.4841	-1.31273	0.187268	74	8.03993	30.9346	27.0736	39	6.3375	40.5455	86.5445	33	9.37372	32.9691	31.1663	33	3.38347	37.7908	19.2683	33	3.87552	43.7863	22.1077	34	2.66864	10.3211	20.4287
TCDM_00204	AYLP01000001	15.0064	3.73611	1.90154	0.086377	288	34.8443	134.068	105.368	8	1.44765	9.26162	17.7527	18	5.69363	20.0255	16.9998	53	6.05122	67.5876	30.9461	34	4.44645	50.2369	22.7777	168	14.6838	56.7906	100.942
TCDM_00205	AYLP01000001	5.14366	-1.24881	-0.320557	0.828104	53	4.83267	18.5943	19.3906	16	2.18205	13.9601	35.5054	34	8.10527	28.5077	32.1107	69	5.93728	66.315	40.2883	52	5.12519	57.9053	34.8365	23	1.51506	5.85958	13.8194
TCDM_00206	AYLP01000001	10.7682	1.16053	0.214779	0.906963	453	18.9879	73.0583	165.735	77	4.82728	30.8835	170.87	85	9.31484	32.762	80.2768	173	6.84309	76.4323	101.013	160	7.24927	81.9036	107.189	330	9.9927	38.6474	198.278
TCDM_00207	AYLP01000001	11.6303	1.34335	0.425833	0.798201	217	10.8194	41.6289	79.3916	54	4.02689	25.7628	119.831	87	11.3407	39.8873	82.1657	355	16.7031	186.562	207.28	277	14.9286	168.666	185.571	113	4.07016	15.7416	67.8953
TCDM_00208	AYLP01000001	10.4548	-1.24493	-0.316069	0.840202	282	22.4758	86.4784	103.172	59	7.03317	44.9962	130.926	42	8.75171	30.7814	39.6662	81	6.09226	68.046	47.2949	95	8.18437	92.4685	63.6435	88	5.06686	19.5964	52.8742
TCDM_00210	AYLP01000001	11.5238	1.06495	0.0907849	0.966742	555	23.9057	91.9801	203.052	61	3.92981	25.1418	135.364	137	15.4279	54.2627	129.387	172	6.99141	78.0888	100.429	156	7.26321	82.0611	104.509	255	7.93486	30.6886	153.215
TCDM_00211	AYLP01000001	28.093	-3.63093	-1.86034	0.104094	71	5.25597	20.223	25.976	32	3.54305	22.6674	71.0109	272	52.643	185.155	256.886	129	9.0118	100.655	75.3216	91	7.28168	82.2697	60.9638	33	1.76481	6.82553	19.8278
TCDM_14271	AYLP01000001	6.04232	1.18498	0.24486	0.894748	26	9.08468	34.9544	9.51236	3	1.5678	10.0303	6.65727	9	8.2216	28.9169	8.4999	19	6.26495	69.9749	11.0939	16	6.04299	68.2748	10.7189	11	2.77664	10.7388	6.60927
TCDM_00212	AYLP01000001	6.49039	-1.28612	-0.363024	0.813028	38	2.80355	10.787	13.9027	18	1.98623	12.7073	39.9436	57	10.9945	38.6698	53.8327	91	6.33569	70.7649	53.1338	85	6.77859	76.5858	56.9442	40	2.13194	8.24542	24.0337
TCDM_00214	AYLP01000001	7.7316	1.17237	0.229423	0.912644	127	20.5441	79.0458	46.4642	11	2.66139	17.0268	24.41	18	7.61259	26.7749	16.9998	11	1.6792	18.7554	6.42277	7	1.22399	13.8288	4.68952	64	7.47916	28.9262	38.454
TCDM_14455	AYLP01000001	6.96625	-1.04332	-0.061184	0.977353	57	11.3678	43.7391	20.854	10	2.98288	19.0836	22.1909	21	10.9496	38.5118	19.8331	29	5.45793	60.961	16.9328	19	4.09592	46.2765	12.7287	47	6.77159	26.1896	28.2396
TCDM_00215	AYLP01000001	9.39	-2.85789	-1.51495	0.146927	102	6.91768	26.6166	37.3177	89	9.02784	57.7575	197.499	55	9.75216	34.3001	51.9438	80	5.1201	57.1877	46.7111	86	6.30456	71.2301	57.6141	50	2.44975	9.47455	30.0422
TCDM_00217	AYLP01000001	11.5796	2.19206	1.13229	0.340245	317	22.8472	87.9074	115.978	14	1.50916	9.65516	31.0673	48	9.04467	31.8118	45.3328	113	7.68564	85.8429	65.9794	87	6.7778	76.5768	58.2841	173	9.00762	34.8376	103.946
TCDM_00218	AYLP01000001	8.19951	1.86868	0.902016	0.473534	183	18.2483	70.2127	66.9524	8	1.19315	7.63343	17.7527	27	7.03904	24.7576	25.4997	56	5.26972	58.8589	32.6977	48	5.17379	58.4545	32.1567	57	4.10618	15.8809	34.2481
TCDM_00219	AYLP01000001	10.4501	6.25616	2.64528	0.0344868	56	5.67489	21.8348	20.4882	6	0.909397	5.81806	13.3145	11	2.91433	10.2502	10.3888	51	4.87716	54.4743	29.7783	42	4.6006	51.9784	28.1371	364	26.6478	103.062	218.707
TCDM_00220	AYLP01000001	7.19448	-2.17854	-1.12336	0.317607	106	8.57351	32.9876	38.7811	70	8.46806	54.1762	155.336	28	5.92091	20.8249	26.4441	65	4.96128	55.4138	37.9527	59	5.15823	58.2786	39.526	78	4.55761	17.6269	46.8658
TCDM_00222	AYLP01000001	16.1873	-1.0221	-0.0315391	0.993136	330	24.9795	96.1119	120.734	29	3.28323	21.0052	64.3536	147	29.0915	102.32	138.832	173	12.3579	138.028	101.013	161	13.1732	148.834	107.859	140	7.65577	29.6092	84.118
TCDM_00223	AYLP01000001	6.8693	1.24447	0.315529	0.82502	104	11.1332	42.8363	38.0494	11	1.76121	11.2677	24.41	33	9.23587	32.4842	31.1663	41	4.14188	46.2618	23.9394	58	6.71135	75.8261	38.856	71	5.49079	21.236	42.6599
TCDM_00224	AYLP01000001	10.9178	-1.58126	-0.661074	0.653093	290	13.0849	50.3456	106.099	161	10.865	69.5112	357.273	93	10.9706	38.5857	87.8323	212	9.02681	100.823	123.784	214	10.4371	117.92	143.365	307	10.0069	38.7024	184.459
TCDM_00225	AYLP01000001	5.87623	1.56189	0.643292	0.659687	35	5.59953	21.5449	12.8051	8	1.91429	12.247	17.7527	11	4.60102	16.1826	10.3888	59	8.90765	99.4919	34.4494	40	6.91734	78.1534	26.7973	18	2.0804	8.04608	10.8152
TCDM_00226	AYLP01000001	4.2972	-1.23075	-0.29954	0.845161	66	4.24542	16.3348	24.1467	31	2.98244	19.0808	68.7918	33	5.54968	19.5193	31.1663	94	5.706	63.7318	54.8855	68	4.72804	53.4183	45.5554	54	2.50935	9.70507	32.4455
TCDM_00227	AYLP01000001	8.22243	-3.12977	-1.64606	0.158158	96	10.1524	39.0625	35.1225	76	12.0211	76.9073	168.651	16	4.42378	15.5593	15.1109	54	5.38912	60.1925	31.53	35	4.00092	45.2032	23.4476	42	3.20875	12.4101	25.2354
TCDM_00228	AYLP01000001	8.49195	2.51508	1.3306	0.35364	30	2.7938	10.7495	10.9758	9	1.25357	8.01999	19.9718	25	6.08683	21.4085	23.6108	155	13.6217	152.145	90.5027	161	16.2067	183.107	107.859	20	1.34553	5.20393	12.0169
TCDM_00229	AYLP01000001	7.50969	1.91336	0.936106	0.451561	87	8.81634	33.922	31.8298	6	0.909397	5.81806	13.3145	30	7.94818	27.9552	28.333	108	10.3281	115.357	63.0599	50	5.4769	61.879	33.4966	74	5.4174	20.9522	44.4624
TCDM_00231	AYLP01000001	26.762	1.11443	0.156308	0.944897	659	70.0309	269.453	241.102	84	13.3511	85.4164	186.404	41	11.3911	40.0646	38.7218	75	7.52131	84.0075	43.7916	79	9.0746	102.526	52.9246	266	20.421	78.9795	159.824
TCDM_00232	AYLP01000001	6.12655	-1.61088	-0.687846	0.616297	104	14.9912	57.6806	38.0494	25	5.38985	34.4827	55.4772	17	6.40664	22.5333	16.0554	21	2.85661	31.9062	12.2617	16	2.49298	28.1662	10.7189	40	4.16538	16.1099	24.0337
TCDM_00233	AYLP01000001	5.93816	-1.69792	-0.763772	0.527996	44	4.51117	17.3573	16.0978	32	4.90704	31.3938	71.0109	26	6.96928	24.5122	24.5553	68	6.5792	73.4848	39.7044	53	5.87365	66.3616	35.5064	30	2.22202	8.59382	18.0253
TCDM_00234	AYLP01000001	7.87092	-1.62844	-0.703491	0.617838	216	7.5715	29.1323	79.0257	87	4.56122	29.1813	193.061	122	11.1806	39.3243	115.221	180	5.95427	66.5048	105.1	161	6.10028	68.9221	107.859	129	3.26669	12.6342	77.5088
TCDM_00235	AYLP01000001	6.94544	-1.50019	-0.585148	0.673676	94	8.01871	30.853	34.3908	58	7.4001	47.3437	128.707	26	5.79866	20.3949	24.5553	65	5.2326	58.4443	37.9527	58	5.34811	60.4239	38.856	149	9.18233	35.5133	89.5256
TCDM_13795	AYLP01000001	18.6967	-1.70849	-0.772718	0.524775	35	15.9237	61.2683	12.8051	13	8.8461	56.5948	28.8482	24	28.5472	100.406	22.6664	30	12.8802	143.863	17.5166	24	11.8027	133.349	16.0784	20	6.57348	25.4234	12.0169
TCDM_14212	AYLP01000001	3.1686	-1.13319	-0.180392	0.930818	28	5.93659	22.8418	10.2441	6	1.90267	12.1727	13.3145	8	4.43452	15.597	7.55547	10	2.00081	22.3476	5.83888	7	1.60425	18.1251	4.68952	20	3.06337	11.8478	12.0169
TCDM_00237	AYLP01000001	13.0293	1.36383	0.447663	0.754266	277	28.0054	107.754	101.343	27	4.08281	26.1207	59.9154	39	10.3087	36.2577	36.8329	106	10.1134	112.959	61.8921	92	10.0542	113.594	61.6337	54	3.94409	15.254	32.4455
TCDM_00238	AYLP01000001	11.2145	1.00813	0.0116858	0.999899	173	30.224	116.291	63.2938	16	4.1808	26.7476	35.5054	29	13.2459	46.5883	27.3886	18	2.96761	33.146	10.51	17	3.21034	36.271	11.3888	67	8.45613	32.7046	40.2565
TCDM_00239	AYLP01000001	12.4094	1.2414	0.311963	0.862407	45	9.31486	35.8401	16.4637	5	1.54799	9.90357	11.0954	43	23.2707	81.8474	40.6106	66	12.8925	143.999	38.5366	101	22.5986	255.323	67.6631	17	2.54216	9.83198	10.2143
TCDM_00240	AYLP01000001	2.57035	-1.36105	-0.444719	0.809151	21	3.80582	14.6434	7.68306	9	2.43952	15.6074	19.9718	4	1.89525	6.66595	3.77773	18	3.07843	34.3838	10.51	14	2.74254	30.9857	9.37905	5	0.654621	2.53179	3.00422
TCDM_00241	AYLP01000001	16.079	-6.85365	-2.77687	0.00657651	114	7.12318	27.4073	41.708	213	19.9059	127.352	472.666	75	12.252	43.0926	70.8325	71	4.18654	46.7605	41.4561	75	5.06554	57.2315	50.2449	40	1.80559	6.98325	24.0337
TCDM_00242	AYLP01000001	5.68039	1.2501	0.322045	0.833655	101	12.4262	47.8115	36.9518	4	0.736057	4.70908	8.87636	27	8.68479	30.546	25.4997	39	4.52804	50.5749	22.7716	30	3.98965	45.0758	20.098	20	1.77762	6.87505	12.0169
TCDM_00243	AYLP01000001	5.60112	2.30985	1.2078	0.339004	69	9.07732	34.9261	25.2443	4	0.787049	5.03531	8.87636	11	3.78337	13.3068	10.3888	55	6.82808	76.2646	32.1138	31	4.40824	49.8052	20.7679	22	2.09084	8.08647	13.2185
TCDM_00244	AYLP01000001	9.39322	2.13823	1.09642	0.324223	128	19.0805	73.4144	46.8301	6	1.33771	8.5583	13.3145	18	7.01502	24.6731	16.9998	42	5.90821	65.9903	24.5233	38	6.12291	69.1778	25.4574	60	6.46131	24.9895	36.0506
TCDM_00245	AYLP01000001	2.60107	1.41353	0.499303	0.755335	39	3.8451	14.7945	14.2685	7	1.03222	6.60387	15.5336	8	2.0621	7.25279	7.55547	30	2.7912	31.1757	17.5166	26	2.77084	31.3055	17.4182	14	0.997151	3.85655	8.4118
TCDM_00246	AYLP01000001	61.5798	-1.97986	-0.985398	0.622038	258	16.052	61.762	94.3918	9	0.8375	5.35808	19.9718	752	122.322	430.229	710.214	456	26.7733	299.038	266.253	452	30.3979	343.441	302.809	126	5.66331	21.9032	75.7062
TCDM_00247	AYLP01000002	25.1255	1.76615	0.820607	0.584678	785	52.425	201.712	287.2	66	6.59243	42.1765	146.46	86	15.0157	52.8129	81.2213	236	14.8733	166.124	137.798	208	15.0151	169.643	139.346	377	18.1886	70.3458	226.518
TCDM_00248	AYLP01000002	21.7262	-6.63915	-2.731	0.00106119	52	9.34638	35.9614	19.0247	62	16.6673	106.632	137.584	57	26.7851	94.208	53.8327	11	1.86578	20.8394	6.42277	23	4.46852	50.4862	15.4084	25	3.24616	12.5548	15.0211
TCDM_00249	AYLP01000002	3.27728	1.10265	0.140974	0.945245	26	4.7915	18.4359	9.51236	2	0.551266	3.52684	4.43818	12	5.78172	20.3354	11.3332	18	3.13039	34.9641	10.51	10	1.99202	22.5062	6.69932	24	3.19521	12.3577	14.4202
TCDM_00251	AYLP01000002	10.0698	2.9581	1.56467	0.195974	161	8.10126	31.1706	58.9034	15	1.12889	7.2223	33.2863	48	6.31459	22.2096	45.3328	275	13.0583	145.852	160.569	274	14.903	168.377	183.561	116	4.21672	16.3085	69.6978
TCDM_00252	AYLP01000002	5.47596	-2.01175	-1.00845	0.397908	140	9.01872	34.7006	51.2204	42	4.04668	25.8895	93.2018	41	6.90523	24.287	38.7218	38	2.31008	25.8019	22.1878	35	2.43714	27.5353	23.4476	49	2.28036	8.81944	29.4413
TCDM_00253	AYLP01000002	11.1251	-2.71944	-1.44331	0.140821	43	7.11395	27.3718	15.732	20	4.94887	31.6614	44.3818	40	17.3014	60.852	37.7773	30	4.68372	52.3137	17.5166	18	3.21892	36.368	12.0588	20	2.39036	9.24486	12.0169
TCDM_00254	AYLP01000002	3.355	-1.16614	-0.221737	0.894492	33	3.64891	14.0396	12.0734	14	2.31532	14.8127	31.0673	14	4.0472	14.2348	13.2221	39	4.0695	45.4534	22.7716	33	3.9442	44.5623	22.1077	22	1.75737	6.79673	13.2185
TCDM_00255	AYLP01000002	14.921	-5.42236	-2.43892	0.0201101	47	6.79731	26.1535	17.1954	103	22.2797	142.539	228.566	20	7.56218	26.5976	18.8887	36	4.91326	54.8775	21.02	40	6.2531	70.6486	26.7973	42	4.38813	16.9714	25.2354
TCDM_00257	AYLP01000002	277.229	-21.9821	-4.45825	8.08696e-05	141	58.6511	225.667	51.5862	414	257.567	1647.84	918.703	273	296.891	1044.22	257.83	12	4.71049	52.6127	7.00666	4	1.79851	20.3199	2.67973	75	22.5377	87.1659	45.0632
TCDM_00258	AYLP01000002	13.6345	2.74573	1.45719	0.239386	378	22.647	87.1371	138.295	18	1.61296	10.3193	39.9436	58	9.08499	31.9536	54.7771	125	7.06735	78.937	72.986	126	8.1599	92.1921	84.4114	385	16.6636	64.4477	231.325
TCDM_00259	AYLP01000002	12.4397	3.26925	1.70896	0.127157	176	28.683	110.361	64.3913	4	0.975001	6.23777	8.87636	14	5.96509	20.9803	13.2221	48	7.38211	82.4527	28.0266	51	8.98416	101.505	34.1665	40	4.70936	18.2138	24.0337
TCDM_00262	AYLP01000002	5.71284	1.41728	0.503128	0.702782	86	10.0702	38.7462	31.4639	6	1.0508	6.72274	13.3145	23	7.04114	24.765	21.722	48	5.30404	59.2421	28.0266	29	3.67055	41.4706	19.428	45	3.80663	14.7224	27.0379
TCDM_00263	AYLP01000002	4.677	1.79454	0.843614	0.523363	68	8.97279	34.5239	24.8785	3	0.59207	3.78789	6.65727	13	4.48476	15.7737	12.2776	35	4.35827	48.6786	20.4361	25	3.56578	40.2868	16.7483	19	1.81118	7.00487	11.416
TCDM_00264	AYLP01000002	16.1256	2.60054	1.37881	0.303433	330	38.8496	149.479	120.734	15	2.64117	16.8975	33.2863	24	7.38688	25.981	22.6664	35	3.88838	43.4303	20.4361	24	3.05407	34.5055	16.0784	220	18.7105	72.3641	132.185
TCDM_00265	AYLP01000002	2.85427	1.11345	0.155037	0.932348	24	2.32424	8.9428	8.78064	6	0.869069	5.56005	13.3145	18	4.55743	16.0293	16.9998	46	4.20393	46.9548	26.8589	32	3.34977	37.8464	21.4378	22	1.53916	5.95279	13.2185
TCDM_13999	AYLP01000002	13.5465	1.94244	0.957873	0.592099	32	26.8778	103.415	11.7075	2	2.5125	16.0742	4.43818	5	10.9797	38.6176	4.72217	5	3.96315	44.2655	2.91944	7	6.35531	71.8035	4.68952	28	16.9899	65.7097	16.8236
TCDM_00266	AYLP01000002	9.1172	1.8879	0.916784	0.43793	209	15.793	60.7656	76.4647	23	2.59944	16.6305	51.0391	26	5.13653	18.0661	24.5553	77	5.49082	61.3284	44.9594	89	7.26949	82.1321	59.6239	145	7.91547	30.6136	87.1223
TCDM_00268	AYLP01000002	5.60397	3.15619	1.65819	0.207008	31	3.6397	14.0042	11.3417	0	0	0	0	17	5.21831	18.3538	16.0554	69	7.64505	85.3895	40.2883	71	9.01068	101.804	47.5652	25	2.12048	8.20109	15.0211
TCDM_00269	AYLP01000002	5.45931	1.06204	0.0868352	0.965301	39	4.40149	16.9353	14.2685	7	1.18159	7.55947	15.5336	33	9.73704	34.247	31.1663	61	6.4967	72.5633	35.6172	58	7.07553	79.9407	38.856	26	2.11982	8.19855	15.6219
TCDM_00270	AYLP01000002	34.7759	-12.3654	-3.62824	3.86416e-05	20	3.39894	13.0778	7.3172	167	42.4486	271.574	370.588	61	27.1032	95.3269	57.6104	43	6.89619	77.0254	25.1072	33	6.0621	68.4907	22.1077	24	2.94656	11.396	14.4202
TCDM_00271	AYLP01000002	8.26919	-1.45309	-0.539129	0.677199	172	11.2629	43.3353	62.9279	50	4.89693	31.3291	110.954	68	11.6414	40.9451	64.2215	81	5.00534	55.9059	47.2949	63	4.4592	50.3809	42.2057	136	6.43354	24.8821	81.7147
TCDM_14445	AYLP01000002	5.6924	1.14274	0.192496	0.917591	33	7.1001	27.3185	12.0734	3	0.965395	6.17631	6.65727	17	9.56262	33.6335	16.0554	34	6.9033	77.1048	19.8522	27	6.27928	70.9445	18.0882	16	2.48691	9.6183	9.61349
TCDM_00272	AYLP01000002	80.3701	-28.818	-4.8489	0.000306278	254	16.2904	62.6795	92.9284	1618	155.207	992.968	3590.49	33	5.53338	19.4619	31.1663	89	5.38663	60.1646	51.966	90	6.23932	70.493	60.2939	76	3.5213	13.6189	45.6641
TCDM_14195	AYLP01000002	30.8755	2.42484	1.27789	0.272046	243	74.2193	285.568	88.9039	8	3.65455	23.3807	17.7527	25	19.9631	70.2139	23.6108	49	14.1232	157.746	28.6105	41	13.536	152.932	27.4672	98	21.6235	83.6305	58.8826
TCDM_00273	AYLP01000002	30.8209	2.59471	1.37557	0.322976	189	37.6933	145.03	69.1475	1	0.298288	1.90836	2.21909	66	34.4131	121.037	62.3326	182	34.2532	382.583	106.268	182	39.2346	443.28	121.928	84	12.1024	46.8069	50.4708
TCDM_00274	AYLP01000002	13.861	1.08961	0.123809	0.959833	313	13.0321	50.1427	114.514	84	5.23098	33.4663	186.404	176	19.1585	67.3839	166.22	469	18.4277	205.824	273.844	432	19.4424	219.664	289.411	151	4.54191	17.5661	90.7273
TCDM_00275	AYLP01000002	3.8275	1.32173	0.402429	0.764705	54	4.74552	18.259	19.7564	12	1.57726	10.0909	26.6291	15	3.44635	12.1214	14.1665	46	3.81483	42.6089	26.8589	49	4.65459	52.5885	32.8267	33	2.09505	8.10274	19.8278
TCDM_00277	AYLP01000002	10.2403	1.42637	0.512346	0.696841	185	18.1576	69.8636	67.6841	17	2.49556	15.9659	37.7245	45	11.5472	40.6136	42.4995	73	6.7614	75.5199	42.6238	67	7.10815	80.3092	44.8854	126	8.93403	34.5529	75.7062
TCDM_00278	AYLP01000002	14.9885	3.06766	1.61714	0.209665	267	20.7871	79.9811	97.6846	4	0.465776	2.9799	8.87636	60	12.2127	42.9544	56.666	229	16.8247	187.919	133.71	204	17.1676	193.963	136.666	92	5.17442	20.0124	55.2776
TCDM_00279	AYLP01000002	13.0072	-2.89015	-1.53114	0.139146	82	16.3537	62.9229	30.0005	54	16.1075	103.051	119.831	19	9.9068	34.844	17.9442	40	7.52818	84.0842	23.3555	27	5.82052	65.7613	18.0882	35	5.04267	19.5029	21.0295
TCDM_00280	AYLP01000002	2.6391	1.30635	0.385536	0.824687	31	4.05379	15.5975	11.3417	3	0.586752	3.75387	6.65727	10	3.41883	12.0247	9.44433	16	1.97446	22.0532	9.34221	18	2.5443	28.746	12.0588	21	1.98385	7.67268	12.6177
TCDM_14458	AYLP01000002	16.3185	-1.93464	-0.952067	0.451569	21	12.9184	49.705	7.68306	11	10.1208	64.7498	24.41	14	22.5161	79.1933	13.2221	17	9.86881	110.227	9.9261	14	9.30919	105.177	9.37905	13	5.77726	22.3439	7.81096
TCDM_00281	AYLP01000002	19.5569	-1.12907	-0.175133	0.932081	299	21.4437	82.5074	109.392	116	12.4429	79.6058	257.414	142	26.6253	93.6462	134.11	193	13.0621	145.894	112.69	167	12.9462	146.268	111.879	594	30.7756	119.026	356.901
TCDM_00282	AYLP01000002	16.3486	2.96188	1.56651	0.230857	529	25.3065	97.3697	193.54	12	0.858598	5.49306	26.6291	112	14.0078	49.2681	105.777	221	9.9769	111.435	129.039	190	9.82483	111.003	127.287	587	20.2864	78.4588	352.695
TCDM_00283	AYLP01000002	13.9311	-2.09833	-1.06924	0.345446	94	11.9002	45.7876	34.3908	58	10.9822	70.2608	128.707	51	16.8801	59.3704	48.1661	90	10.7522	120.094	52.5499	86	11.7685	132.963	57.6141	35	3.201	12.3801	21.0295
TCDM_00284	AYLP01000002	26.9785	2.14484	1.10087	0.419214	211	52.6612	202.621	77.1964	12	4.47943	28.6581	26.6291	33	21.5328	75.7347	31.1663	36	8.47888	94.7028	21.02	21	5.66531	64.0077	14.0686	228	41.1087	158.991	136.992
TCDM_00285	AYLP01000002	18.1348	1.84294	0.882013	0.527379	382	33.3021	128.134	139.758	12	1.56467	10.0103	26.6291	99	22.5643	79.3627	93.4989	129	10.6127	118.536	75.3216	132	12.4388	140.536	88.431	257	16.1857	62.5994	154.417
TCDM_00287	AYLP01000002	4.6159	1.62616	0.701471	0.569514	64	5.27413	20.2929	23.415	8	0.986038	6.30838	17.7527	22	4.73992	16.6712	20.7775	58	4.51052	50.3791	33.8655	58	5.16647	58.3718	38.856	59	3.51247	13.5847	35.4497
TCDM_00288	AYLP01000002	13.3857	-3.69202	-1.88441	0.0727038	149	13.3905	51.5216	54.5131	131	17.6082	112.652	290.701	39	9.16331	32.229	36.8329	73	6.191	69.1489	42.6238	72	6.9942	79.0218	48.2351	50	3.24616	12.5548	30.0422
TCDM_00289	AYLP01000002	9.39225	1.9353	0.95256	0.46929	99	7.99253	30.7523	36.2201	24	2.89797	18.5404	53.2581	28	5.90996	20.7864	26.4441	75	5.71397	63.8208	43.7916	95	8.29026	93.665	63.6435	267	15.5722	60.2266	160.425
TCDM_00290	AYLP01000002	7.16481	-1.08631	-0.119436	0.949404	159	8.99552	34.6114	58.1717	33	2.79239	17.8649	73.2299	78	11.5372	40.5785	73.6658	122	6.51353	72.7513	71.2344	138	8.43925	95.3482	92.4506	84	3.4332	13.2781	50.4708
TCDM_14103	AYLP01000002	12.8692	3.40097	1.76595	0.183082	42	15.6787	60.3257	15.3661	1	0.558334	3.57206	2.21909	8	7.80779	27.4614	7.55547	47	16.5572	184.931	27.4427	41	16.544	186.917	27.4672	10	2.69681	10.4301	6.00843
TCDM_00291	AYLP01000002	14.6035	-1.25281	-0.325163	0.870564	707	19.4209	74.7242	258.663	176	7.23095	46.2615	390.56	306	21.976	77.2936	288.997	565	14.6462	163.587	329.897	459	13.6288	153.981	307.499	303	6.01288	23.2552	182.055
TCDM_00292	AYLP01000002	34.7738	3.07033	1.61839	0.243951	1042	103.434	397.973	381.226	28	4.15705	26.5956	62.1345	40	10.3808	36.5112	37.7773	171	16.0183	178.913	99.8449	153	16.4165	185.477	102.5	45	3.22698	12.4806	27.0379
TCDM_00293	AYLP01000002	12.0784	-1.50874	-0.593341	0.730453	462	17.8413	68.6465	169.027	197	11.3785	72.796	437.161	105	10.6011	37.286	99.1655	298	10.8599	121.298	173.999	266	11.1035	125.45	178.202	305	8.50891	32.9088	183.257
TCDM_00294	AYLP01000002	113.537	-19.4365	-4.2807	0.000330827	32	11.1811	43.0208	11.7075	1	0.5226	3.34344	2.21909	248	226.551	796.821	234.219	3	0.989203	11.0487	1.75166	4	1.51075	17.0687	2.67973	13	3.28148	12.6914	7.81096
TCDM_00295	AYLP01000002	67.9547	-10.0503	-3.32917	0.0595632	375	17.2044	66.1962	137.197	1888	129.552	828.837	4189.64	53	6.35716	22.3593	50.055	154	6.66742	74.4701	89.9188	152	7.53787	85.1643	101.83	856	28.3709	109.726	514.322
TCDM_00296	AYLP01000002	9.04294	-1.22126	-0.288371	0.851694	103	8.25443	31.7599	37.6836	53	6.35271	40.6428	117.612	56	11.7332	41.2677	52.8883	103	7.78959	87.004	60.1405	95	8.22942	92.9775	63.6435	189	10.9421	42.3194	113.559
TCDM_00297	AYLP01000002	26.3059	-1.61111	-0.688057	0.631244	208	13.6202	52.4055	76.0988	46	4.50517	28.8228	102.078	281	48.1066	169.2	265.386	246	15.2014	169.788	143.636	221	15.6426	176.733	148.055	158	7.47426	28.9072	94.9332
TCDM_00298	AYLP01000002	43.0952	-4.30959	-2.10755	0.0360771	114	20.1583	77.5616	41.708	13	3.43816	21.9963	28.8482	179	82.7523	291.055	169.054	22	3.67113	41.0038	12.8455	24	4.58729	51.8281	16.0784	36	4.59878	17.7861	21.6304
TCDM_00301	AYLP01000002	12.4743	-2.46954	-1.30424	0.230952	28	4.46328	17.173	10.2441	12	2.86095	18.3035	26.6291	53	22.0876	77.6863	50.055	32	4.81364	53.7648	18.6844	40	6.8921	77.8682	26.7973	15	1.72734	6.6806	9.01265
TCDM_00302	AYLP01000002	12.6665	2.28364	1.19134	0.343186	215	12.9702	49.9044	78.6599	23	2.07524	13.2768	51.0391	57	8.99001	31.6195	53.8327	279	15.8833	177.404	162.905	265	17.2802	195.235	177.532	104	4.53243	17.5295	62.4877
TCDM_00303	AYLP01000002	34.299	2.43891	1.28624	0.365121	565	91.0596	350.363	206.711	7	1.68736	10.7953	15.5336	73	30.7594	108.186	68.9436	49	7.45248	83.2387	28.6105	67	11.6721	131.873	44.8854	232	27.0119	104.47	139.396
TCDM_00304	AYLP01000002	7.92686	-1.52607	-0.609825	0.657834	152	15.7691	60.6737	55.6107	34	5.27566	33.7521	75.449	39	10.5781	37.205	36.8329	37	3.62238	40.4593	21.6039	30	3.3642	38.0093	20.098	76	5.69598	22.0296	45.6641
TCDM_00306	AYLP01000002	8.73151	1.91966	0.940854	0.435602	100	11.9334	45.9154	36.586	9	1.60635	10.277	19.9718	23	7.17581	25.2386	21.722	88	9.91004	110.688	51.3822	66	8.51344	96.1864	44.2155	53	4.56911	17.6713	31.8447
TCDM_00308	AYLP01000002	17.4578	-3.29366	-1.71969	0.0905589	52	6.9243	26.6421	19.0247	11	2.19078	14.016	24.41	94	32.7249	115.099	88.7767	45	5.65474	63.1593	26.275	25	3.59839	40.6553	16.7483	14	1.34676	5.20869	8.4118
TCDM_13831	AYLP01000002	3.70915	1.21917	0.285899	0.911118	8	4.92128	18.9352	2.92688	3	2.76021	17.659	6.65727	1	1.60829	5.65667	0.944433	6	3.48311	38.9037	3.50333	7	4.65459	52.5885	4.68952	4	1.77762	6.87505	2.40337
TCDM_00310	AYLP01000002	8.47754	-1.75696	-0.813078	0.512527	115	8.85852	34.0843	42.0739	72	8.29524	53.0705	159.774	43	8.65983	30.4582	40.6106	122	8.86851	99.0547	71.2344	100	8.32643	94.0736	66.9932	72	4.00669	15.4962	43.2607
TCDM_14302	AYLP01000002	2.08178	1.13659	0.184713	0.936839	9	1.96544	7.56226	3.29274	1	0.326625	2.08965	2.21909	6	3.42567	12.0487	5.6666	11	2.26692	25.3198	6.42277	12	2.83265	32.0038	8.03918	8	1.26211	4.88129	4.80675
TCDM_00312	AYLP01000002	3.80905	1.03132	0.0444902	0.986527	52	7.00979	26.971	19.0247	9	1.81458	11.6092	19.9718	14	4.93409	17.3541	13.2221	23	2.92588	32.6799	13.4294	19	2.76854	31.2795	12.7287	26	2.53201	9.79271	15.6219
TCDM_14428	AYLP01000002	90.5713	-45.033	-5.49291	1.21292e-06	26	5.82351	22.4067	9.51236	518	173.53	1110.19	1149.49	13	7.61259	26.7749	12.2776	27	5.70694	63.7423	15.765	20	4.84214	54.7074	13.3986	21	3.39799	13.1419	12.6177
TCDM_00313	AYLP01000002	17.3165	4.80574	2.26476	0.0205471	232	30.9875	119.228	84.8795	3	0.599312	3.83422	6.65727	20	6.98403	24.5641	18.8887	111	13.991	156.269	64.8116	78	11.2613	127.232	52.2547	135	13.0264	50.3803	81.1138
TCDM_00314	AYLP01000002	79.037	-23.4298	-4.55027	0.000276556	151	10.023	38.5647	55.2448	1358	134.82	862.537	3013.52	134	23.2543	81.7896	126.554	166	10.3982	116.14	96.9254	106	7.6054	85.9272	71.0128	74	3.54848	13.724	44.4624
TCDM_00315	AYLP01000002	6.2513	8.48388	3.08472	0.199044	10	5.59953	21.5449	3.6586	0	0	0	0	1	1.46396	5.14902	0.944433	18	9.51156	106.237	10.51	11	6.65794	75.2227	7.36925	8	3.23618	12.5161	4.80675
TCDM_00317	AYLP01000002	12.851	1.94312	0.958378	0.482106	140	24.4588	94.1081	51.2204	2	0.5226	3.34344	4.43818	36	16.4432	57.8338	33.9996	51	8.40822	93.9136	29.7783	34	6.42068	72.542	22.7777	96	12.1162	46.8604	57.6809
TCDM_00318	AYLP01000002	65.9333	3.74486	1.90491	0.190285	733	195.212	751.102	268.175	7	2.78826	17.8385	15.5336	49	34.1174	119.997	46.2772	27	6.78569	75.7911	15.765	32	9.21188	104.078	21.4378	273	52.5237	203.139	164.03
TCDM_14272	AYLP01000002	9.67029	1.93209	0.95016	0.476988	94	13.2867	51.1221	34.3908	12	2.53689	16.2303	26.6291	14	5.17361	18.1965	13.2221	80	10.671	119.187	46.7111	83	12.6812	143.275	55.6043	20	2.04225	7.89853	12.0169
TCDM_14521	AYLP01000002	12.4103	-3.01213	-1.59078	0.159441	48	6.13002	23.586	17.5613	81	15.4717	98.9835	179.746	28	9.3488	32.8814	26.4441	63	7.59256	84.8033	36.785	66	9.11087	102.936	44.2155	61	5.62782	21.766	36.6514
TCDM_13906	AYLP01000002	63.933	8.76719	3.13212	0.0181574	467	199.969	769.406	170.857	3	1.92132	12.2921	6.65727	9	10.0755	35.4374	8.4999	19	7.67763	85.7535	11.0939	15	6.94278	78.4408	10.049	133	41.1423	159.12	79.9121
TCDM_00323	AYLP01000002	46.0694	2.09587	1.06755	0.506002	1216	126.755	487.707	444.886	28	4.3654	27.9285	62.1345	146	39.789	139.945	137.887	140	13.7717	153.82	81.7443	139	15.6618	176.95	93.1205	373	28.0887	108.635	224.115
TCDM_00324	AYLP01000002	89.5037	-5.62406	-2.49161	0.0854186	216	13.1945	50.7676	79.0257	12	1.09636	7.01422	26.6291	1114	177.911	625.746	1052.1	207	11.9327	133.279	120.865	161	10.6307	120.108	107.859	127	5.60447	21.6757	76.3071
TCDM_00325	AYLP01000002	83.9191	6.45756	2.69099	0.134416	340	45.8332	176.349	124.392	16	3.22593	20.6385	35.5054	117	41.2349	145.031	110.499	60	7.63274	85.252	35.0333	30	4.37138	49.3886	20.098	2853	277.839	1074.56	1714.21
TCDM_14233	AYLP01000002	15.6836	5.49693	2.45863	0.0467774	37	15.3907	59.2177	13.5368	1	0.622143	3.98029	2.21909	5	5.43757	19.1249	4.72217	61	23.945	267.448	35.6172	36	16.1866	182.879	24.1175	24	7.21205	27.8931	14.4202
TCDM_00326	AYLP01000002	13.3798	1.54391	0.626592	0.653321	360	24.8789	95.7248	131.71	27	2.79078	17.8546	59.9154	75	13.5509	47.661	70.8325	164	10.6955	119.461	95.7577	152	11.3545	128.285	101.83	132	6.59012	25.4877	79.3113
TCDM_00327	AYLP01000002	9.50251	-1.62248	-0.698197	0.644585	28	3.94496	15.1787	10.2441	36	7.58613	48.5339	79.8872	31	11.4189	40.1623	29.2774	93	12.365	138.108	54.3016	82	12.488	141.092	54.9344	23	2.34101	9.054	13.8194
TCDM_00328	AYLP01000002	7.39948	2.24911	1.16935	0.316225	132	12.0613	46.4072	48.2935	12	1.63996	10.492	26.6291	16	3.82222	13.4435	15.1109	96	8.27785	92.4574	56.0533	63	6.22235	70.3013	42.2057	46	3.03645	11.7437	27.6388
TCDM_00329	AYLP01000002	4.26931	1.60422	0.681876	0.652479	33	4.85293	18.6722	12.0734	1	0.21995	1.40717	2.21909	16	6.15159	21.6363	15.1109	43	5.96741	66.6516	25.1072	28	4.45086	50.2866	18.7581	17	1.80605	6.98501	10.2143
TCDM_14342	AYLP01000002	7.43699	-1.53768	-0.620752	0.692991	22	5.30873	20.426	8.04892	8	2.88729	18.4721	17.7527	19	11.9867	42.1594	17.9442	28	6.37608	71.216	16.3489	26	6.78167	76.6206	17.4182	9	1.56892	6.0679	5.40759
TCDM_13977	AYLP01000002	4.53763	1.94144	0.957129	0.52287	56	8.99219	34.5986	20.4882	3	0.720497	4.60953	6.65727	9	3.77831	13.289	8.4999	18	2.72758	30.4651	10.51	17	2.95068	33.3373	11.3888	30	3.48008	13.4594	18.0253
TCDM_00332	AYLP01000002	3.89354	1.46676	0.552628	0.702279	32	3.82916	14.7332	11.7075	4	0.715891	4.58006	8.87636	16	5.00554	17.6054	15.1109	49	5.53321	61.8019	28.6105	38	4.9151	55.5318	25.4574	15	1.29669	5.01502	9.01265
TCDM_00333	AYLP01000002	9.94076	-1.23156	-0.300482	0.844099	126	9.70586	37.3445	46.0983	10	1.15212	7.37091	22.1909	93	18.7294	65.8747	87.8323	93	6.76042	75.5089	54.3016	66	5.49545	62.0886	44.2155	74	4.11799	15.9266	44.4624
TCDM_00335	AYLP01000002	16.4334	-4.60644	-2.20365	0.0499636	91	12.7389	49.0146	33.2932	136	28.475	182.175	301.796	12	4.39188	15.4471	11.3332	55	7.26578	81.1534	32.1138	58	8.77638	99.1572	38.856	51	5.15766	19.9476	30.643
TCDM_00336	AYLP01000002	7.14109	-1.11028	-0.150925	0.931475	155	8.97856	34.5461	56.7083	32	2.77242	17.7371	71.0109	76	11.5098	40.4819	71.7769	142	7.76231	86.6993	82.9121	117	7.32583	82.7685	78.382	67	2.80376	10.8437	40.2565
TCDM_00337	AYLP01000002	6.40726	1.03981	0.0563259	0.98289	61	8.94046	34.3995	22.3175	15	3.28817	21.0368	33.2863	15	5.74776	20.2159	14.1665	50	6.91557	77.2418	29.1944	53	8.39657	94.866	35.5064	13	1.37646	5.32355	7.81096
TCDM_00338	AYLP01000002	9.03464	-1.1142	-0.156006	0.930818	150	8.91354	34.296	54.879	32	2.84408	18.1956	71.0109	98	15.2252	53.5498	92.5545	156	8.74805	97.7092	91.0866	137	8.79985	99.4223	91.7807	106	4.55046	17.5992	63.6894
TCDM_00339	AYLP01000002	13.0888	2.54214	1.34604	0.286058	772	32.2353	124.029	282.444	25	1.56131	9.98878	55.4772	68	7.42337	26.1094	64.2215	175	6.89573	77.0202	102.18	162	7.31182	82.6103	108.529	196	5.91236	22.8665	117.765
TCDM_00341	AYLP01000002	7.76766	1.05748	0.0806318	0.971055	348	13.7055	52.7335	127.319	33	1.94385	12.4362	73.2299	132	13.5915	47.8037	124.665	137	5.0917	56.8705	79.9927	126	5.3639	60.6024	84.4114	227	6.45849	24.9786	136.391
TCDM_00342	AYLP01000002	10.5606	-1.17608	-0.233988	0.910721	442	11.7427	45.1814	161.71	133	5.28481	33.8107	295.139	228	15.8364	55.6996	215.331	424	10.6301	118.731	247.569	386	11.0848	125.238	258.594	321	6.16084	23.8275	192.871
TCDM_00344	AYLP01000002	31.792	-3.99873	-1.99954	0.0628161	175	8.93961	34.3962	64.0255	140	10.6965	68.4331	310.673	396	52.8875	186.015	373.996	191	9.20749	102.841	111.523	153	8.44826	95.45	102.5	112	4.13322	15.9855	67.2944
TCDM_00345	AYLP01000002	3.91561	-1.00053	-0.000771029	0.999899	50	5.45954	21.0063	18.293	6	0.979876	6.26896	13.3145	24	6.85134	24.0974	22.6664	38	3.91559	43.7343	22.1878	31	3.65884	41.3383	20.7679	32	2.52422	9.76258	19.227
TCDM_00346	AYLP01000002	13.5442	-1.43082	-0.516841	0.706724	173	12.9606	49.8674	63.2938	25	2.80125	17.9215	55.4772	124	24.2872	85.4225	117.11	108	7.63535	85.2813	63.0599	93	7.53107	85.0874	62.3037	118	6.38631	24.6995	70.8995
TCDM_00347	AYLP01000002	9.33374	1.08391	0.116245	0.960142	498	12.6827	48.7982	182.198	83	3.1615	20.2264	184.184	202	13.4497	47.3049	190.776	424	10.19	113.815	247.569	381	10.4882	118.498	255.244	216	3.97399	15.3697	129.782
TCDM_00348	AYLP01000002	18.8382	3.23287	1.69282	0.208629	570	24.3835	93.8184	208.54	35	2.23935	14.3267	77.6681	95	10.6248	37.3695	89.7212	296	11.9492	133.464	172.831	233	10.7739	121.725	156.094	914	28.246	109.243	549.171
TCDM_00349	AYLP01000002	12.9356	-1.10335	-0.14189	0.939833	343	27.2878	104.993	125.49	56	6.66339	42.6304	124.269	70	14.5596	51.2088	66.1103	109	8.18329	91.4013	63.6438	103	8.85741	100.073	69.003	129	7.41403	28.6742	77.5088
TCDM_00351	AYLP01000002	9.99992	1.39731	0.482655	0.766326	258	10.2628	39.4872	94.3918	43	2.55827	16.367	95.4208	116	12.0637	42.4302	109.554	346	12.9882	145.068	202.025	310	13.3291	150.595	207.679	119	3.41965	13.2257	71.5003
TCDM_00352	AYLP01000002	12.587	2.60002	1.37852	0.254609	91	21.2543	81.7784	33.2932	0	0	0	0	19	11.6021	40.8067	17.9442	51	11.2409	125.553	29.7783	52	13.1282	148.324	34.8365	28	4.72447	18.2722	16.8236
TCDM_00354	AYLP01000002	9.34389	1.84396	0.88281	0.473763	102	8.70115	33.4787	37.3177	12	1.53106	9.79525	26.6291	43	9.59009	33.7301	40.6106	148	11.9142	133.073	86.4154	143	13.1859	148.976	95.8002	58	3.57433	13.824	34.8489
TCDM_00355	AYLP01000002	14.0149	2.53561	1.34233	0.329147	71	31.3234	120.521	25.976	2	1.3197	8.44304	4.43818	8	9.22739	32.4544	7.55547	25	10.4083	116.253	14.5972	12	5.72253	64.6542	8.03918	27	8.60529	33.2815	16.2228
TCDM_00356	AYLP01000002	5.82332	-1.06374	-0.0891459	0.963284	72	11.7779	45.3169	26.3419	14	3.42528	21.914	31.0673	14	5.98743	21.0589	13.2221	23	3.55051	39.6566	13.4294	27	4.77413	53.939	18.0882	27	3.19072	12.3403	16.2228
TCDM_00358	AYLP01000002	12.537	-1.69541	-0.761634	0.52098	147	16.7199	64.3317	53.7814	53	9.01622	57.6831	117.612	54	16.0578	56.4783	50.9994	76	8.15749	91.1131	44.3755	55	6.76197	76.398	36.8462	91	7.47734	28.9191	54.6767
TCDM_00359	AYLP01000002	6.31709	1.7582	0.814095	0.512528	124	7.70394	29.6419	45.3666	9	0.836309	5.35046	19.9718	49	7.95911	27.9937	46.2772	95	5.56983	62.2109	55.4694	69	4.63378	52.3534	46.2253	164	7.3608	28.4684	98.5383
TCDM_00360	AYLP01000002	7.90688	1.11451	0.156406	0.932754	137	7.65174	29.441	50.1228	18	1.50365	9.61988	39.9436	98	14.3101	50.3313	92.5545	164	8.64393	96.5463	95.7577	150	9.05579	102.314	100.49	99	3.99453	15.4491	59.4835
TCDM_00361	AYLP01000002	10.0148	1.18757	0.248018	0.894492	397	14.7948	56.9249	145.246	34	1.89509	12.1243	75.449	177	17.2453	60.6547	167.165	279	9.81184	109.591	162.905	276	11.1179	125.612	184.901	161	4.33446	16.7638	96.7358
TCDM_00362	AYLP01000002	7.72332	1.61731	0.693598	0.616297	187	10.1459	39.0377	68.4158	25	2.02873	12.9792	55.4772	47	6.66693	23.4488	44.3884	171	8.75536	97.7909	99.8449	147	8.62112	97.403	98.48	86	3.37085	13.037	51.6725
TCDM_00363	AYLP01000002	14.7118	-1.6519	-0.724126	0.743544	658	13.5946	52.307	240.736	454	14.0291	89.7542	1007.47	285	15.3944	54.1451	269.164	925	18.0348	201.435	540.097	785	17.531	198.069	525.896	392	5.85084	22.6285	235.531
TCDM_00364	AYLP01000002	3.84661	1.72577	0.787244	0.549148	32	2.81783	10.8419	11.7075	6	0.790222	5.05561	13.3145	17	3.91373	13.7653	16.0554	63	5.2352	58.4733	36.785	59	5.61581	63.4485	39.526	27	1.71759	6.64288	16.2228
TCDM_00365	AYLP01000002	4.56842	1.93254	0.950495	0.427678	81	8.00404	30.7965	29.6346	6	0.886765	5.67326	13.3145	14	3.61684	12.7211	13.2221	44	4.10303	45.8278	25.6911	31	3.31117	37.4102	20.7679	40	2.85545	11.0436	24.0337
TCDM_00366	AYLP01000002	35.0543	-2.32918	-1.21982	0.379693	262	20.7681	79.9077	95.8553	18	2.13403	13.6529	39.9436	328	67.9745	239.079	309.774	78	5.83468	65.1691	45.5433	97	8.31117	93.9012	64.9834	160	9.16231	35.4359	96.1349
TCDM_00367	AYLP01000002	5.97675	1.71036	0.774302	0.568074	91	13.2928	51.1457	33.2932	3	0.655435	4.19328	6.65727	17	6.49235	22.8348	16.0554	25	3.44622	38.4917	14.5972	20	3.15792	35.6787	13.3986	38	4.01004	15.5091	22.832
TCDM_00368	AYLP01000002	6.99944	3.31461	1.72884	0.0990391	151	9.1093	35.0491	55.2448	6	0.541368	3.46351	13.3145	25	3.94299	13.8682	23.6108	120	6.83151	76.3029	70.0666	92	5.99917	67.7798	61.6337	139	6.05777	23.4288	83.5172
TCDM_00370	AYLP01000002	10.8927	-1.22535	-0.293193	0.845105	164	18.5568	71.3996	60.001	44	7.44638	47.6397	97.6399	37	10.9456	38.4976	34.944	86	9.18301	102.567	50.2144	88	10.7631	121.604	58.954	62	5.06805	19.601	37.2523
TCDM_00371	AYLP01000002	8.81387	1.60407	0.681741	0.620173	243	10.2248	39.3412	88.9039	38	2.39148	15.3	84.3254	74	8.14064	28.6321	69.8881	218	8.65632	96.6847	127.288	221	10.0516	113.565	148.055	208	6.3227	24.4535	124.975
TCDM_00372	AYLP01000002	86.2099	-10.8357	-3.43773	0.00226302	107	45.8174	176.288	39.147	243	155.627	995.658	539.239	15	16.7925	59.0623	14.1665	23	9.29398	103.807	13.4294	20	9.25703	104.588	13.3986	59	18.2511	70.5873	35.4497
TCDM_00373	AYLP01000002	15.8104	-2.56885	-1.36112	0.160779	55	5.12196	19.7074	20.1223	26	3.62143	23.1689	57.6963	115	27.9994	98.4791	108.61	58	5.09717	56.9316	33.8655	57	5.73778	64.8265	38.1861	70	4.70936	18.2138	42.059
TCDM_00375	AYLP01000002	14.5931	-5.47422	-2.45265	0.0329671	80	8.84584	34.0355	29.2688	159	26.2954	168.23	352.835	10	2.89086	10.1677	9.44433	63	6.57381	73.4246	36.785	43	5.13941	58.066	28.8071	61	4.8727	18.8455	36.6514
TCDM_00376	AYLP01000002	125.462	-25.7089	-4.6842	8.26957e-05	156	20.3388	78.2562	57.0741	1105	215.475	1378.55	2452.09	104	35.4497	124.683	98.2211	62	7.62818	85.2011	36.2011	53	7.46918	84.3882	35.5064	115	10.8315	41.8917	69.097
TCDM_00377	AYLP01000002	10.8646	3.027	1.59789	0.167532	172	11.3996	43.8614	62.9279	7	0.693893	4.43932	15.5336	46	7.9707	28.0344	43.4439	197	12.3213	137.619	115.026	206	14.7579	166.737	138.006	104	4.97949	19.2585	62.4877
TCDM_00379	AYLP01000002	15.9589	7.03727	2.81502	0.00415784	278	30.4311	117.088	101.709	1	0.163722	1.04744	2.21909	17	4.86519	17.1118	16.0554	94	9.71022	108.456	54.8855	100	11.8323	133.684	66.9932	150	11.8619	45.8768	90.1265
TCDM_00380	AYLP01000002	34.4284	-2.06878	-1.04878	0.55458	638	17.7941	68.4649	233.419	39	1.62687	10.4082	86.5445	922	67.23	236.46	870.768	440	11.5807	129.348	256.911	373	11.245	127.048	249.885	313	6.30651	24.3909	188.064
TCDM_00381	AYLP01000002	8.42318	1.04866	0.0685469	0.97483	213	11.0751	42.6127	77.9281	46	3.57732	22.8867	102.078	85	11.5548	40.6405	80.2768	159	7.80175	87.1397	92.8382	152	8.54292	96.5195	101.83	167	6.27298	24.2612	100.341
TCDM_00382	AYLP01000002	7.43087	1.37292	0.457251	0.77872	120	6.93276	26.6746	43.9032	14	1.20972	7.73945	31.0673	79	11.9324	41.9686	74.6102	177	9.64996	107.783	103.348	173	10.8035	122.06	115.898	56	2.33724	9.03942	33.6472
TCDM_00384	AYLP01000002	14.6213	-1.3948	-0.480061	0.747068	247	15.6803	60.332	90.3674	72	6.83634	43.7369	159.774	135	22.4063	78.8069	127.499	161	9.6452	107.73	94.006	142	9.74411	110.091	95.1303	206	9.44747	36.5387	123.774
TCDM_00385	AYLP01000002	53.1162	-11.851	-3.56693	0.002083	203	11.7746	45.3044	74.2695	819	71.0507	454.562	1817.43	232	35.1817	123.741	219.109	168	9.19577	102.71	98.0932	148	9.27916	104.838	99.1499	119	4.98642	19.2853	71.5003
TCDM_00387	AYLP01000002	9.87225	-1.29651	-0.374635	0.799013	227	16.017	61.6275	83.0502	49	5.17113	33.0834	108.735	79	14.5734	51.2573	74.6102	95	6.32568	70.6531	55.4694	124	9.45743	106.852	83.0715	88	4.48569	17.3487	52.8742
TCDM_00391	AYLP01000002	48.2114	2.21474	1.14714	0.43961	938	84.471	325.013	343.177	53	7.13861	45.6708	117.612	149	35.0807	123.385	140.721	437	37.1376	414.799	255.159	403	39.2288	443.215	269.983	492	32.0081	123.794	295.615
TCDM_00393	AYLP01000002	15.6762	3.05969	1.61339	0.193394	835	33.3972	128.5	305.493	31	1.85447	11.8643	68.7918	71	7.42437	26.1129	67.0548	217	8.19051	91.482	126.704	177	7.65231	86.4572	118.578	466	13.4648	52.076	279.993
TCDM_00394	AYLP01000002	9.87715	1.24992	0.321838	0.862192	62	4.87039	18.7394	22.6833	39	4.58215	29.3153	86.5445	38	7.80428	27.4491	35.8885	227	16.8277	187.953	132.543	175	14.8595	167.886	117.238	52	2.95097	11.4131	31.2438
TCDM_00395	AYLP01000002	7.72669	1.39981	0.485235	0.74846	26	4.63504	17.8339	9.51236	8	2.13306	13.6467	17.7527	20	9.32154	32.7856	18.8887	79	13.2903	148.443	46.1272	54	10.4057	117.565	36.1763	20	2.57573	9.96181	12.0169
TCDM_00396	AYLP01000002	15.2492	1.56692	0.647929	0.634018	279	22.9486	88.2976	102.075	40	4.92091	31.4825	88.7636	59	12.6877	44.6248	55.7216	189	14.6704	163.857	110.355	154	13.692	154.695	103.169	163	9.68567	37.46	97.9374
TCDM_00398	AYLP01000002	13.9761	2.66966	1.41666	0.233027	271	21.7579	83.7162	99.148	6	0.720497	4.60953	13.3145	53	11.125	39.1287	50.055	185	14.0167	156.557	108.019	119	10.3274	116.681	79.7219	169	9.80222	37.9107	101.542
TCDM_00399	AYLP01000002	6.56704	1.88396	0.913766	0.447105	128	12.2332	47.0688	46.8301	3	0.42883	2.74353	6.65727	28	6.99626	24.6071	26.4441	57	5.14082	57.4192	33.2816	48	4.95869	56.0242	32.1567	57	3.93546	15.2206	34.2481
TCDM_00400	AYLP01000002	11.2581	1.12853	0.174439	0.948176	35	21.5306	82.8416	12.8051	0	0	0	0	14	22.5161	79.1933	13.2221	5	2.90259	32.4198	2.91944	3	1.99483	22.5379	2.0098	25	11.1101	42.9691	15.0211
TCDM_00401	AYLP01000002	28.7589	4.398	2.13685	0.142968	170	16.2117	62.3767	62.1962	23	3.28051	20.9878	51.0391	53	13.214	46.4761	50.055	84	7.55941	84.433	49.0466	70	7.21564	81.5236	46.8952	1220	84.0487	325.064	733.029
TCDM_00402	AYLP01000002	7.72156	1.76572	0.820255	0.527379	56	8.64267	33.2537	20.4882	7	1.61581	10.3375	15.5336	17	6.85941	24.1258	16.0554	79	11.5057	128.511	46.1272	51	8.50797	96.1246	34.1665	20	2.22987	8.62418	12.0169
TCDM_00403	AYLP01000002	1.55719	16.1051	4.00945	0.548642	10	4.54962	17.5052	3.6586	0	0	0	0	0	0	0	0	2	0.858683	9.59085	1.16778	1	0.49178	5.55622	0.669932	1	0.328674	1.27117	0.600843
TCDM_00404	AYLP01000002	1.79542	10.0544	3.32975	0.156177	26	3.37972	13.0039	9.51236	0	0	0	0	1	0.339848	1.19531	0.944433	5	0.613345	6.85061	2.91944	12	1.6861	19.0499	8.03918	16	1.50251	5.81106	9.61349
TCDM_00406	AYLP01000002	7.54396	2.16801	1.11637	0.405886	39	8.6907	33.4386	14.2685	4	1.33316	8.52919	8.87636	9	5.24337	18.4419	8.4999	59	12.4071	138.578	34.4494	29	6.98528	78.921	19.428	13	2.09278	8.09397	7.81096
TCDM_00407	AYLP01000002	2.11889	3.73627	1.9016	0.218207	17	1.91365	7.36302	6.21962	3	0.50509	3.23142	6.65727	1	0.294301	1.03511	0.944433	27	2.86818	32.0354	15.765	21	2.55523	28.8694	14.0686	14	1.1385	4.40322	8.4118
TCDM_00408	AYLP01000002	9.5487	3.68518	1.88174	0.0809441	102	17.1346	65.9274	37.3177	1	0.25125	1.60742	2.21909	12	5.27026	18.5365	11.3332	35	5.54841	61.9717	20.4361	48	8.71585	98.4733	32.1567	56	6.79597	26.2839	33.6472
TCDM_00409	AYLP01000002	42.8237	1.52239	0.606338	0.702894	602	80.6539	310.326	220.248	75	15.0288	96.1497	166.432	60	21.0164	73.9184	56.666	305	38.5617	430.706	178.086	246	35.6254	402.502	164.803	170	16.4539	63.6364	102.143
TCDM_00410	AYLP01000002	18.3146	1.70086	0.766264	0.596218	611	33.3996	128.509	223.54	52	4.25144	27.1995	115.393	106	15.149	53.2817	100.11	254	13.1027	146.348	148.308	257	15.1855	171.568	172.172	293	11.5706	44.7502	176.047
TCDM_00412	AYLP01000002	22.3276	1.51883	0.602965	0.756832	400	56.3566	216.839	146.344	10	2.10726	13.4816	22.1909	92	33.8883	119.191	86.8879	19	2.52619	28.2157	11.0939	14	2.1321	24.0889	9.37905	278	28.2957	109.435	167.034
TCDM_00413	AYLP01000002	3.45047	1.82125	0.864927	0.543374	24	2.09647	8.06641	8.78064	5	0.65325	4.1793	11.0954	15	3.42567	12.0487	14.1665	53	4.36898	48.7983	30.9461	65	6.13741	69.3416	43.5456	19	1.199	4.63722	11.416
TCDM_00414	AYLP01000002	8.68684	-1.42454	-0.510499	0.713009	215	8.95178	34.4431	78.6599	50	3.11368	19.9204	110.954	131	14.26	50.1551	123.721	159	6.24735	69.7782	92.8382	124	5.58069	63.0517	83.0715	140	4.21104	16.2865	84.118
TCDM_00415	AYLP01000002	31.0528	2.69768	1.43172	0.331863	530	47.2418	181.769	193.906	5	0.666582	4.2646	11.0954	134	31.2272	109.832	126.554	387	32.5528	363.591	225.965	328	31.6024	357.05	219.738	199	12.8143	49.56	119.568
TCDM_00417	AYLP01000003	7.09463	1.94427	0.959229	0.415238	77	6.72616	25.8797	28.1712	9	1.17585	7.52275	19.9718	29	6.62296	23.2942	27.3886	106	8.73796	97.5965	61.8921	94	8.87564	100.279	62.9736	64	4.03875	15.6201	38.454
TCDM_00418	AYLP01000003	13.3659	-1.39461	-0.479858	0.739531	236	20.4923	78.8466	86.3429	59	7.66238	49.0217	130.926	84	19.0693	67.0703	79.3324	122	9.99691	111.658	71.2344	121	11.3569	128.312	81.0617	87	5.45743	21.107	52.2734
TCDM_00420	AYLP01000003	7.00958	1.64673	0.719608	0.595412	42	4.8658	18.7218	15.3661	5	0.86638	5.54284	11.0954	34	10.2982	36.2207	32.1107	69	7.54365	84.257	40.2883	70	8.76595	99.0393	46.8952	82	6.86293	26.5428	49.2691
TCDM_00421	AYLP01000003	15.6475	1.21927	0.286023	0.869706	399	37.3166	143.58	145.978	16	2.23812	14.3188	35.5054	106	25.9187	91.1608	100.11	86	7.59024	84.7774	50.2144	74	7.48095	84.5212	49.575	151	10.2023	39.458	90.7273
TCDM_00422	AYLP01000003	9.31607	-1.23072	-0.299508	0.847675	65	8.57693	33.0008	23.7809	14	2.76299	17.6768	31.0673	46	15.8692	55.8147	43.4439	76	9.46367	105.702	44.3755	61	8.70049	98.2998	40.8658	25	2.38314	9.21693	15.0211
TCDM_00423	AYLP01000003	26.0863	-3.6298	-1.85989	0.127516	292	37.8442	145.61	106.831	180	34.8917	223.227	399.436	51	17.2808	60.7798	48.1661	48	5.87064	65.5707	28.0266	61	8.54559	96.5497	40.8658	115	10.7672	41.643	69.097
TCDM_00425	AYLP01000003	16.7093	2.21654	1.14831	0.364777	462	26.2399	100.961	169.027	25	2.1237	13.5868	55.4772	87	12.9186	45.4372	82.1657	308	16.5081	184.384	179.838	240	14.7342	166.47	160.784	228	9.35503	36.1812	136.992
TCDM_00426	AYLP01000003	12.8199	2.32542	1.21749	0.306487	325	21.9394	84.4147	118.904	17	1.71642	10.9812	37.7245	50	8.82449	31.0374	47.2217	200	12.7409	142.306	116.778	168	12.2588	138.502	112.549	89	4.34033	16.7865	53.475
TCDM_00427	AYLP01000003	18.6	1.01207	0.0173123	0.999671	354	34.1312	131.324	129.514	8	1.15364	7.38067	17.7527	143	36.0464	126.782	135.054	67	6.09608	68.0887	39.1205	63	6.56575	74.1811	42.2057	171	11.9106	46.0651	102.744
TCDM_00428	AYLP01000003	10.8575	2.20917	1.1435	0.286584	233	23.0762	88.7884	85.2453	12	1.77755	11.3723	26.6291	27	6.99116	24.5892	25.4997	66	6.1685	68.8975	38.5366	63	6.74441	76.1996	42.2057	104	7.441	28.7786	62.4877
TCDM_00434	AYLP01000003	29.6687	2.07227	1.05121	0.494249	1045	60.2134	231.679	382.324	47	4.0505	25.9139	104.297	156	23.5006	82.656	147.332	445	24.1972	270.265	259.83	363	22.6089	255.44	243.185	280	11.6554	45.0779	168.236
TCDM_00435	AYLP01000003	90.9227	2.36231	1.2402	0.359396	605	222.052	854.373	221.345	11	6.03845	38.6322	24.41	83	79.6444	280.124	78.388	108	37.4068	417.807	63.0599	105	41.6567	470.645	70.3428	236	62.5751	242.013	141.799
TCDM_00436	AYLP01000003	109.007	-4.73426	-2.24314	0.222499	462	19.4585	74.869	169.027	33	2.07881	13.2996	73.2299	1961	215.935	759.483	1852.03	392	15.5805	174.023	228.884	379	17.2545	194.945	253.904	270	8.21527	31.7731	162.228
TCDM_00438	AYLP01000003	6.25874	2.30974	1.20773	0.32187	47	6.45531	24.8376	17.1954	3	0.616274	3.94274	6.65727	15	5.38627	18.9445	14.1665	70	9.07288	101.337	40.8722	50	7.42309	83.8675	33.4966	21	2.08367	8.05873	12.6177
TCDM_00439	AYLP01000003	17.1459	2.1576	1.10943	0.415238	287	22.8326	87.8514	105.002	4	0.475957	3.04503	8.87636	107	22.2554	78.2763	101.054	207	15.5408	173.579	120.865	229	19.6927	222.492	153.414	183	10.5176	40.6774	109.954
TCDM_00440	AYLP01000003	32.5167	-3.80346	-1.92731	0.0959578	231	26.8331	103.244	84.5136	217	37.7009	241.199	481.542	90	27.3325	96.1333	84.999	120	13.1543	146.924	70.0666	118	14.8162	167.396	79.052	103	8.64343	33.429	61.8868
TCDM_00441	AYLP01000003	14.7537	1.41657	0.502404	0.764705	687	28.5225	109.744	251.346	40	2.48384	15.8909	88.7636	181	19.6466	69.1006	170.942	297	11.6363	129.969	173.415	219	9.82812	111.04	146.715	301	9.02792	34.9161	180.854
TCDM_00442	AYLP01000003	20.4019	-3.97188	-1.98982	0.112778	374	24.7875	95.3729	136.832	305	30.2339	193.428	676.822	61	10.5698	37.1761	57.6104	131	8.19332	91.5133	76.4894	127	9.0983	102.794	85.0813	116	5.55404	21.4806	69.6978
TCDM_00443	AYLP01000003	10.2378	1.93225	0.950278	0.42675	171	17.1299	65.9096	62.562	5	0.74914	4.79278	11.0954	41	10.7379	37.7673	38.7218	106	10.0206	111.923	61.8921	80	8.66255	97.8711	53.5945	71	5.13817	19.8722	42.6599
TCDM_00444	AYLP01000003	9.6526	1.84952	0.887152	0.485275	120	15.325	58.965	43.9032	19	3.62917	23.2184	42.1627	15	5.00829	17.6151	14.1665	69	8.31567	92.8798	40.2883	65	8.97283	101.377	43.5456	65	5.99686	23.1933	39.0548
TCDM_00445	AYLP01000003	9.30125	1.48283	0.568353	0.680918	274	16.1285	62.0563	100.246	24	2.11294	13.518	53.2581	64	9.84918	34.6414	60.4437	144	7.99894	89.3423	84.0799	124	7.88969	89.1392	83.0715	122	5.18791	20.0646	73.3029
TCDM_00446	AYLP01000003	4.97647	-1.01202	-0.0172377	0.999218	48	3.72374	14.3275	17.5613	18	2.08854	13.3619	39.9436	38	7.70725	27.1078	35.8885	116	8.49227	94.8523	67.731	77	6.4569	72.9513	51.5847	22	1.23297	4.76858	13.2185
TCDM_00447	AYLP01000003	11.4849	1.14905	0.200441	0.899367	202	23.4644	90.2823	73.9037	24	4.16968	26.6764	53.2581	41	12.4515	43.794	38.7218	77	8.44067	94.276	44.9594	69	8.6637	97.8841	46.2253	64	5.37068	20.7714	38.454
TCDM_00448	AYLP01000003	86.322	-3.60337	-1.84935	0.210433	518	28.1748	108.406	189.515	105	8.54188	54.6484	233.004	1154	164.102	577.177	1089.88	341	17.503	195.496	199.106	288	16.9324	191.306	192.94	258	10.1377	39.2084	155.018
TCDM_00450	AYLP01000003	11.995	-1.11874	-0.161879	0.939257	528	19.0903	73.4524	193.174	136	7.35447	47.0518	301.796	120	11.3433	39.8964	113.332	330	11.2595	125.761	192.683	274	10.7084	120.986	183.561	265	6.92175	26.7703	159.223
TCDM_00451	AYLP01000003	11.1536	1.70246	0.76762	0.554557	248	19.4815	74.9576	90.7332	12	1.40989	9.02008	26.6291	60	12.3225	43.3407	56.666	143	10.6007	118.402	83.496	113	9.59502	108.406	75.7023	87	4.93721	19.095	52.2734
TCDM_00452	AYLP01000003	25.4169	2.2848	1.19206	0.472157	1981	71.8628	276.501	724.768	52	2.82135	18.0502	115.393	173	16.4075	57.7083	163.387	276	9.44836	105.531	161.153	330	12.9399	146.197	221.077	283	7.41646	28.6837	170.039
TCDM_00456	AYLP01000003	16.1842	1.04239	0.0599016	0.985558	1152	31.4077	120.845	421.471	149	6.0758	38.8712	330.644	291	20.7422	72.9541	274.83	495	12.7355	142.246	289.025	380	11.1986	126.524	254.574	477	9.39491	36.3354	286.602
TCDM_00457	AYLP01000003	26.5398	3.21484	1.68475	0.369454	933	27.6647	106.443	341.347	19	0.842618	5.39082	42.1627	305	23.644	83.1603	288.052	951	26.6104	297.219	555.278	897	28.7496	324.818	600.929	1080	23.1344	89.4737	648.911
TCDM_00458	AYLP01000003	11.3211	1.62217	0.697921	0.588462	154	24.1081	92.7589	56.3424	13	3.04382	19.4735	28.8482	21	8.59487	30.2297	19.8331	42	6.20468	69.3016	24.5233	31	5.24565	59.2664	20.7679	86	9.72593	37.6157	51.6725
TCDM_00459	AYLP01000003	50.8151	-5.78254	-2.5317	0.0207672	74	8.35155	32.1336	27.0736	13	2.19438	14.039	28.8482	337	99.4358	349.734	318.274	57	6.07069	67.8051	33.2816	66	8.05147	90.967	44.2155	27	2.20135	8.51388	16.2228
TCDM_00460	AYLP01000003	7.5478	-1.91676	-0.938672	0.472303	179	7.43162	28.5941	65.4889	112	6.95476	44.4945	248.538	75	8.14085	28.6328	70.8325	182	7.13066	79.6442	106.268	126	5.65453	63.886	84.4114	120	3.59917	13.92	72.1012
TCDM_00461	AYLP01000003	14.8154	1.61476	0.691323	0.692187	957	25.0439	96.3595	350.128	88	3.44434	22.0359	195.28	201	13.7519	48.3681	189.831	479	11.8291	132.123	279.682	466	13.1817	148.929	312.188	487	9.20681	35.608	292.611
TCDM_00462	AYLP01000003	11.7467	2.14075	1.09812	0.378005	286	19.0709	73.3776	104.636	33	3.29118	21.056	73.2299	27	4.70702	16.5555	25.4997	178	11.2009	125.106	103.932	137	9.87464	111.566	91.7807	142	6.84044	26.4558	85.3197
TCDM_00463	AYLP01000003	14.3802	6.36289	2.66968	0.0055036	229	28.2539	108.71	83.7819	7	1.29174	8.26416	15.5336	7	2.25797	7.94171	6.61103	95	11.061	123.543	55.4694	65	8.66866	97.9402	43.5456	107	9.53712	36.8854	64.2902
TCDM_00464	AYLP01000003	11.4694	-3.44309	-1.7837	0.16519	130	6.64863	25.5814	47.5618	195	14.9161	95.4291	432.722	60	8.02264	28.2171	56.666	178	8.59085	95.9534	103.932	146	8.07118	91.1897	97.81	56	2.06903	8.00211	33.6472
TCDM_00466	AYLP01000003	38.7251	-2.40066	-1.26343	0.294532	229	23.6451	90.9775	83.7819	75	11.5825	74.1011	166.432	244	65.8678	231.669	230.442	173	16.857	188.28	101.013	154	17.1879	194.192	103.169	75	5.59445	21.6369	45.0632
TCDM_00468	AYLP01000003	8.38339	1.31514	0.395215	0.789212	80	8.95925	34.4718	29.2688	19	3.1825	20.3607	42.1627	26	7.61259	26.7749	24.5553	95	10.04	112.139	55.4694	94	11.379	128.562	62.9736	39	3.15527	12.2032	23.4329
TCDM_00469	AYLP01000003	11.6071	1.36655	0.450538	0.77099	419	20.8196	80.1058	153.295	36	2.67543	17.1166	79.8872	106	13.7702	48.4324	100.11	180	8.4403	94.2718	105.1	192	10.3123	116.51	128.627	191	6.85617	26.5167	114.761
TCDM_00470	AYLP01000003	8.41282	1.34363	0.426136	0.774238	88	7.84392	30.1804	32.1957	10	1.33316	8.52919	22.1909	60	13.9823	49.1784	56.666	128	10.7668	120.258	74.7377	114	10.9838	124.097	76.3722	63	4.05678	15.6899	37.8531
TCDM_00473	AYLP01000003	7.37239	2.10814	1.07597	0.317607	102	12.0081	46.2025	37.3177	9	1.5847	10.1385	19.9718	16	4.92459	17.3207	15.1109	53	5.88811	65.7658	30.9461	49	6.2354	70.4487	32.8267	63	5.35801	20.7225	37.8531
TCDM_00483	AYLP01000003	32.6432	4.40877	2.14038	0.105827	760	52.5222	202.086	278.053	7	0.723537	4.62898	15.5336	102	18.4292	64.819	96.3322	457	29.8039	332.888	266.837	432	32.2707	364.601	289.411	320	15.9761	61.7885	192.27
TCDM_00484	AYLP01000003	6.32628	1.64939	0.721936	0.561792	86	8.40306	32.3318	31.4639	8	1.16913	7.47974	17.7527	25	6.3864	22.4622	23.6108	74	6.82336	76.2119	43.2077	58	6.1258	69.2104	38.856	56	3.95291	15.2882	33.6472
TCDM_00485	AYLP01000003	10.1664	2.85848	1.51525	0.164723	125	17.6684	67.9815	45.7325	8	1.69126	10.8202	17.7527	12	4.43452	15.597	11.3332	70	9.33713	104.289	40.8722	60	9.16716	103.572	40.1959	44	4.49294	17.3768	26.4371
TCDM_00487	AYLP01000003	5.05838	1.34525	0.427875	0.781959	45	2.94227	11.3207	16.4637	9	0.880128	5.6308	19.9718	50	8.54707	30.0616	47.2217	116	7.1574	79.9429	67.731	122	8.62235	97.4169	81.7317	32	1.51151	5.84585	19.227
TCDM_00488	AYLP01000003	8.43421	-1.22867	-0.297103	0.854925	232	14.2717	54.9122	84.8795	67	6.16448	39.4385	148.679	47	7.55898	26.5863	44.3884	104	6.03739	67.4331	60.7244	93	6.18396	69.8675	62.3037	163	7.24379	28.0158	97.9374
TCDM_00489	AYLP01000003	11.0781	-5.89941	-2.56057	0.0137914	26	3.68697	14.1861	9.51236	73	15.4829	99.055	161.994	18	6.67338	23.4715	16.9998	45	6.02193	67.2605	26.275	28	4.2919	48.4907	18.7581	9	0.921995	3.56588	5.40759
TCDM_00490	AYLP01000003	51.5986	1.83635	0.876844	0.595956	572	88.2787	339.663	209.272	8	1.84664	11.8143	17.7527	185	74.6465	262.545	174.72	310	45.1491	504.282	181.005	281	46.8772	529.628	188.251	234	26.0895	100.903	140.597
TCDM_00491	AYLP01000003	15.0714	1.7125	0.776102	0.619021	669	26.4191	101.651	244.76	65	3.83917	24.5619	144.241	113	11.6667	41.0339	106.721	304	11.329	126.537	177.502	268	11.4399	129.25	179.542	389	11.0977	42.9209	233.728
TCDM_00492	AYLP01000003	8.12099	-2.83151	-1.50157	0.192859	59	6.57374	25.2933	21.5857	66	10.9986	70.3658	146.46	18	5.24337	18.4419	16.9998	56	5.88811	65.7658	32.6977	45	5.41962	61.2318	30.1469	48	3.8636	14.9427	28.8405
TCDM_00493	AYLP01000003	7.73865	1.97503	0.981877	0.446081	40	5.74689	22.1119	14.6344	2	0.42977	2.74954	4.43818	27	10.1418	35.6705	25.4997	82	11.1177	124.176	47.8788	66	10.2497	115.803	44.2155	37	3.8403	14.8526	22.2312
TCDM_00494	AYLP01000003	10.1128	1.83749	0.877733	0.484608	151	20.3553	78.3197	55.2448	8	1.61296	10.3193	17.7527	26	9.16331	32.229	24.5553	49	6.2334	69.6225	28.6105	41	5.97422	67.4978	27.4672	81	7.88818	30.5081	48.6683
TCDM_00495	AYLP01000003	7.46125	1.75774	0.813719	0.581981	43	5.55646	21.3792	15.732	15	2.89904	18.5472	33.2863	7	2.36486	8.31764	6.61103	93	11.3407	126.667	54.3016	80	11.1742	126.248	53.5945	19	1.77367	6.8598	11.416
TCDM_00496	AYLP01000003	7.67655	1.39852	0.483899	0.713058	87	13.6195	52.4027	31.8298	5	1.1707	7.48979	11.0954	24	9.8227	34.5482	22.6664	40	5.90922	66.0016	23.3555	44	7.44544	84.12	29.477	33	3.73204	14.4339	19.8278
TCDM_00497	AYLP01000003	6.67405	-1.48442	-0.569903	0.658007	97	9.52046	36.6312	35.4884	28	4.11034	26.2967	62.1345	36	9.23776	32.4909	33.9996	45	4.16799	46.5533	26.275	57	6.04724	68.3228	38.1861	36	2.55258	9.87227	21.6304
TCDM_00498	AYLP01000003	6.6957	1.20037	0.263484	0.857928	119	13.2928	51.1457	43.5373	8	1.33657	8.55101	17.7527	34	9.92947	34.9238	32.1107	37	3.90031	43.5636	21.6039	44	5.31273	60.0242	29.477	53	4.27697	16.5415	31.8447
TCDM_00499	AYLP01000003	17.9082	3.25275	1.70166	0.102947	228	34.9411	134.44	83.416	5	1.14605	7.33211	11.0954	25	10.0166	35.2301	23.6108	105	15.1851	169.607	61.3083	65	10.7674	121.652	43.5456	97	10.739	41.5338	58.2818
TCDM_00500	AYLP01000003	14.8812	-1.25565	-0.32843	0.851694	210	38.538	148.28	76.8306	35	9.60662	61.4604	77.6681	27	12.9542	45.5623	25.4997	29	5.02221	56.0944	16.9328	21	4.16567	47.0645	14.0686	89	11.7991	45.6339	53.475
TCDM_00502	AYLP01000003	9.30484	-1.99763	-0.99829	0.483892	155	10.7629	41.4114	56.7083	125	12.9819	83.0545	277.386	31	5.62775	19.7938	29.2774	142	9.3049	103.929	82.9121	159	11.9341	134.833	106.519	97	4.86584	18.819	58.2818
TCDM_00503	AYLP01000003	58.0665	3.80781	1.92896	0.182533	568	154.088	592.873	207.808	17	6.89767	44.1293	37.7245	21	14.8942	52.3857	19.8331	31	7.93615	88.6409	18.1005	23	6.74441	76.1996	15.4084	324	63.4974	245.58	194.673
TCDM_00504	AYLP01000003	14.8936	1.93812	0.954656	0.385969	162	25.18	96.883	59.2693	19	4.417	28.2586	42.1627	20	8.12733	28.5853	18.8887	103	15.1079	168.744	60.1405	64	10.7527	121.485	42.8756	76	8.53383	33.0052	45.6641
TCDM_00505	AYLP01000003	9.77846	2.35178	1.23375	0.287665	87	9.97334	38.3737	31.8298	3	0.51437	3.29079	6.65727	34	10.1901	35.8404	32.1107	99	10.7099	119.621	57.8049	120	14.8696	167.999	80.3918	43	3.56107	13.7727	25.8363
TCDM_00506	AYLP01000003	7.33164	1.20602	0.270259	0.87431	373	11.0375	42.468	136.466	36	1.59329	10.1934	79.8872	145	11.2177	39.4549	136.943	243	6.78569	75.7911	141.885	236	7.54862	85.2857	158.104	185	3.95478	15.2954	111.156
TCDM_00507	AYLP01000003	14.0953	2.27216	1.18406	0.297022	273	30.3401	116.737	99.8797	12	1.99466	12.7612	26.6291	33	9.58838	33.7241	31.1663	77	8.07555	90.1979	44.9594	62	7.44803	84.1492	41.5358	131	10.5176	40.6774	78.7105
TCDM_00508	AYLP01000003	41.5679	2.68723	1.42612	0.23135	381	52.8276	203.261	139.393	26	5.39191	34.4958	57.6963	71	25.7378	90.5246	67.0548	322	42.1327	470.591	188.012	288	43.1642	487.677	192.94	281	28.147	108.86	168.837
TCDM_00509	AYLP01000003	8.07639	1.38616	0.471089	0.742872	325	19.0024	73.1142	118.904	32	2.7984	17.9033	71.0109	33	5.04449	17.7424	31.1663	84	4.63482	51.7675	49.0466	75	4.74005	53.5539	50.2449	93	3.92825	15.1928	55.8784
TCDM_00510	AYLP01000003	9.8217	-1.09446	-0.130219	0.946864	300	19.0173	73.1713	109.758	60	5.68868	36.3945	133.145	52	8.61803	30.3112	49.1105	134	8.01603	89.5332	78.241	114	7.81138	88.2544	76.3722	97	4.44211	17.1802	58.2818
TCDM_00511	AYLP01000003	10.0371	-2.13254	-1.09257	0.275493	91	7.68771	29.5794	33.2932	47	5.93864	37.9937	104.297	64	14.1356	49.7174	60.4437	79	6.29811	70.3453	46.1272	62	5.66165	63.9664	41.5358	46	2.8074	10.8578	27.6388
TCDM_00512	AYLP01000003	8.26305	-1.2614	-0.335028	0.829149	179	9.17614	35.3063	65.4889	32	2.45352	15.6969	71.0109	105	14.0726	49.4958	99.1655	123	5.95031	66.4605	71.8182	123	6.81565	77.0045	82.4016	119	4.40701	17.0444	71.5003
TCDM_00513	AYLP01000003	6.73541	1.0074	0.0106389	0.999899	152	8.0568	30.9995	55.6107	48	3.80534	24.3455	106.516	49	6.79036	23.8829	46.2772	157	7.8532	87.7144	91.6704	109	6.24513	70.5586	73.0226	125	4.78652	18.5122	75.1054
TCDM_00514	AYLP01000003	5.40138	1.50269	0.587543	0.682769	41	5.94927	22.8906	15.0003	4	0.868107	5.55389	8.87636	18	6.82857	24.0173	16.9998	49	6.70971	74.9425	28.6105	41	6.43072	72.6554	27.4672	24	2.51583	9.73014	14.4202
TCDM_00515	AYLP01000003	8.71493	-1.19079	-0.251925	0.868545	136	11.2713	43.3678	49.7569	20	2.47913	15.8607	44.3818	69	14.9507	52.5845	65.1659	96	7.50818	83.8608	56.0533	82	7.3459	82.9954	54.9344	49	2.93374	11.3464	29.4413
TCDM_00516	AYLP01000003	9.04048	1.11939	0.162718	0.925626	65	7.47096	28.7454	23.7809	21	3.61007	23.0962	46.6009	45	13.5224	47.5607	42.4995	68	7.37563	82.3804	39.7044	78	9.69065	109.487	52.2547	140	11.6247	44.9592	84.118
TCDM_00517	AYLP01000003	7.92653	-1.45581	-0.541822	0.722121	184	9.60149	36.9429	67.3182	88	6.8681	43.9401	195.28	61	8.32201	29.27	57.6104	212	10.4396	116.603	123.784	150	8.46073	95.5909	100.49	85	3.20428	12.3928	51.0717
TCDM_00519	AYLP01000003	27.8467	3.85765	1.94772	0.0973653	289	44.9198	172.835	105.733	2	0.464947	2.97459	4.43818	41	16.661	58.5999	38.7218	165	24.202	270.319	96.3415	160	26.8816	303.714	107.189	137	15.3834	59.4961	82.3155
TCDM_00523	AYLP01000003	131.944	1.44927	0.535322	0.796815	1353	419.107	1612.57	495.008	62	28.7245	183.771	137.584	135	109.33	384.533	127.499	53	15.4928	173.043	30.9461	35	11.719	132.404	23.4476	364	81.4552	315.034	218.707
TCDM_00524	AYLP01000003	21.6102	2.91433	1.54317	0.196242	494	44.8568	172.592	180.735	12	1.62973	10.4265	26.6291	58	13.7691	48.4286	54.7771	155	13.2819	148.349	90.5027	148	14.5264	164.122	99.1499	210	13.7756	53.2781	126.177
TCDM_00526	AYLP01000003	29.0223	-2.54524	-1.3478	0.348379	115	20.1718	77.6135	42.0739	1	0.26235	1.67844	2.21909	126	57.7823	203.231	118.999	16	2.64847	29.5814	9.34221	29	5.49846	62.1226	19.428	42	5.32215	20.5837	25.2354
TCDM_00527	AYLP01000003	9.28972	3.09484	1.62986	0.112056	229	16.8666	64.8963	83.7819	8	0.881282	5.63819	17.7527	25	4.81404	16.9318	23.6108	120	8.34066	93.159	70.0666	102	8.12059	91.7479	68.333	72	3.83102	14.8167	43.2607
TCDM_00530	AYLP01000003	7.31421	1.37495	0.459375	0.754444	106	5.92032	22.7792	38.7811	32	2.67315	17.102	71.0109	49	7.15506	25.1657	46.2772	155	8.16957	91.248	90.5027	161	9.71989	109.817	107.859	135	5.44708	21.0669	81.1138
TCDM_00532	AYLP01000003	11.4119	2.70947	1.43801	0.165287	226	23.4462	90.2122	82.6843	6	0.930998	5.95625	13.3145	29	7.86575	27.6653	27.3886	70	6.85315	76.5446	40.8722	56	6.27983	70.9507	37.5162	121	9.0686	35.0734	72.702
TCDM_00534	AYLP01000003	5.86088	-1.51969	-0.603781	0.620173	74	7.58697	29.1918	27.0736	24	3.68028	23.5454	53.2581	30	8.04147	28.2833	28.333	38	3.67661	41.0651	22.1878	43	4.76542	53.8406	28.8071	31	2.29609	8.88028	18.6261
TCDM_00535	AYLP01000003	13.8437	2.42159	1.27595	0.259612	244	28.4188	109.345	89.2698	10	1.742	11.1448	22.1909	29	8.83061	31.0589	27.3886	71	7.80371	87.1617	41.4561	100	12.5896	142.239	66.9932	78	6.56297	25.3827	46.8658
TCDM_00536	AYLP01000003	10.7652	1.81991	0.863863	0.52287	192	10.5218	40.4839	70.2451	27	2.21302	14.1582	59.9154	69	9.88587	34.7704	65.1659	254	13.1356	146.715	148.308	236	13.9796	157.944	158.104	137	5.42374	20.9767	82.3155
TCDM_00537	AYLP01000003	10.8256	2.38794	1.25577	0.290484	160	13.0377	50.1642	58.5376	8	0.975001	6.23777	17.7527	44	9.37372	32.9691	41.5551	188	14.4566	161.47	109.771	124	10.9219	123.398	83.0715	83	4.88596	18.8968	49.87
TCDM_00539	AYLP01000003	7.97697	-1.29305	-0.370775	0.807137	154	9.36791	36.0442	56.3424	46	4.18517	26.7755	102.078	74	11.7688	41.3929	69.8881	168	9.64404	107.717	98.0932	108	7.10136	80.2325	72.3526	60	2.63672	10.1977	36.0506
TCDM_00540	AYLP01000003	8.35418	1.27833	0.354264	0.823658	157	7.81001	30.05	57.44	28	2.08326	13.3281	62.1345	105	13.6559	48.0301	99.1655	170	7.98047	89.1359	99.261	140	7.52793	85.052	93.7905	281	10.0983	39.0559	168.837
TCDM_13834	AYLP01000003	38.7703	2.1103	1.07745	0.340187	185	53.1587	204.535	67.6841	25	10.7442	68.7386	55.4772	26	19.5323	68.6987	24.5553	106	28.7433	321.041	61.8921	126	39.1353	442.158	84.4114	164	34.0437	131.666	98.5383
TCDM_00541	AYLP01000003	7.69596	-3.02386	-1.59639	0.12247	30	4.98209	19.1692	10.9758	34	8.44506	54.029	75.449	16	6.94685	24.4334	15.1109	36	5.64184	63.0152	21.02	22	3.9492	44.6188	14.7385	18	2.1595	8.35201	10.8152
TCDM_14474	AYLP01000003	17.1613	-2.87567	-1.5239	0.236177	18	6.2894	24.1992	6.58548	1	0.5226	3.34344	2.21909	37	33.7999	118.881	34.944	11	3.62708	40.5118	6.42277	8	3.0215	34.1374	5.35945	16	4.03875	15.6201	9.61349
TCDM_14189	AYLP01000003	4.80712	-1.44208	-0.528151	0.772856	35	12.4282	47.8192	12.8051	8	4.24878	27.1825	17.7527	4	3.71346	13.0609	3.77773	5	1.67548	18.7139	2.91944	6	2.30297	26.0194	4.01959	11	2.82179	10.9135	6.60927
TCDM_00544	AYLP01000003	12.1763	-3.37354	-1.75426	0.118982	198	10.0324	38.6009	72.4402	185	14.0199	89.6951	410.532	78	10.3326	36.3418	73.6658	125	5.97691	66.7577	72.986	107	5.86028	66.2106	71.6827	112	4.09966	15.8557	67.2944
TCDM_00545	AYLP01000003	5.29395	1.17651	0.234513	0.87849	80	5.07865	19.5407	29.2688	15	1.42424	9.11186	33.2863	50	8.29861	29.1877	47.2217	109	6.52998	72.9351	63.6438	104	7.13653	80.6298	69.6729	53	2.43066	9.40074	31.8447
TCDM_14158	AYLP01000003	169.768	-30.3531	-4.92377	0.000270246	72	8.78407	33.7978	26.3419	1644	299.984	1919.21	3648.18	124	39.5515	139.11	117.11	172	19.8025	221.179	100.429	153	20.1767	227.96	102.5	31	2.73222	10.567	18.6261
TCDM_00548	AYLP01000003	12.5069	-2.73717	-1.45268	0.171999	178	13.3123	51.2208	65.1231	110	12.3044	78.7198	244.1	65	12.7094	44.7012	61.3882	85	5.99902	67.0046	49.6305	75	6.06304	68.5014	50.2449	90	4.86258	18.8063	54.0759
TCDM_00549	AYLP01000003	6.4625	-4.63164	-2.21152	0.0231282	11	1.92176	7.39421	4.02446	18	4.7034	30.091	39.9436	18	8.2216	28.9169	16.9998	11	1.81354	20.2559	6.42277	10	1.88844	21.3359	6.69932	9	1.1359	4.39316	5.40759
TCDM_00550	AYLP01000003	7.63975	1.93678	0.953661	0.415315	81	12.9116	49.6791	29.6346	5	1.19206	7.62647	11.0954	16	6.66797	23.4525	15.1109	42	6.3179	70.5663	24.5233	31	5.34138	60.3479	20.7679	52	5.98811	23.1594	31.2438
TCDM_14007	AYLP01000003	7.2798	2.29127	1.19615	0.435034	87	19.8945	76.5464	31.8298	4	1.36806	8.75247	8.87636	5	2.98924	10.5137	4.72217	16	3.45271	38.5643	9.34221	16	3.95484	44.6825	10.7189	11	1.81717	7.02803	6.60927
TCDM_00551	AYLP01000003	3.7205	-1.15453	-0.207308	0.923216	24	3.8538	14.828	8.78064	12	2.88199	18.4381	26.6291	6	2.51887	8.85934	5.6666	30	4.54597	50.7751	17.5166	32	5.55422	62.7526	21.4378	8	0.928021	3.58918	4.80675
TCDM_00552	AYLP01000003	11.1823	-1.0288	-0.0409677	0.990114	404	15.6986	60.4024	147.807	96	5.57936	35.6951	213.033	129	13.1053	46.0938	121.832	332	12.1743	135.978	193.851	275	11.5507	130.502	184.231	189	5.30557	20.5197	113.559
TCDM_00553	AYLP01000003	28.6647	3.48996	1.80321	0.1942	221	31.2378	120.191	80.855	1	0.211408	1.35253	2.21909	75	27.7158	97.4814	70.8325	122	16.2733	181.761	71.2344	110	16.8065	189.883	73.6925	493	50.3414	194.699	296.216
TCDM_00555	AYLP01000003	7.70718	1.52404	0.607901	0.639816	90	8.05507	30.9929	32.9274	16	2.1418	13.7026	35.5054	31	7.2538	25.513	29.2774	105	8.86836	99.0531	61.3083	117	11.319	127.884	78.382	40	2.58629	10.0026	24.0337
TCDM_00557	AYLP01000003	16.5586	1.28226	0.358693	0.82974	538	29.7442	114.444	196.833	49	4.05181	25.9223	108.735	144	20.8142	73.2073	135.998	263	13.7215	153.259	153.563	248	14.8206	167.446	166.143	199	7.94809	30.7398	119.568
TCDM_00560	AYLP01000003	8.49393	1.35668	0.440077	0.746775	107	11.8915	45.7541	39.147	12	1.99466	12.7612	26.6291	35	10.1695	35.768	33.0552	73	7.65604	85.5123	42.6238	78	9.3701	105.865	52.2547	63	5.05807	19.5624	37.8531
TCDM_00561	AYLP01000003	6.88848	2.02935	1.02101	0.429642	207	7.62954	29.3556	75.733	33	1.81918	11.6386	73.2299	41	3.95084	13.8958	38.7218	214	7.44337	83.1369	124.952	203	8.0876	91.3752	135.996	165	4.39342	16.9918	99.1391
TCDM_00563	AYLP01000003	16.1134	2.96246	1.5668	0.221864	193	16.995	65.3905	70.6109	12	1.58044	10.1112	26.6291	56	12.8923	45.3446	52.8883	104	8.64223	96.5273	60.7244	85	8.09057	91.4088	56.9442	483	30.7257	118.834	290.207
TCDM_00565	AYLP01000003	10.9922	1.32441	0.40535	0.82601	690	17.4908	67.2981	252.443	100	3.79135	24.256	221.909	151	10.0073	35.1974	142.609	416	9.95135	111.149	242.897	406	11.1246	125.687	271.992	295	5.40224	20.8935	177.249
TCDM_00566	AYLP01000003	9.12195	1.82123	0.864916	0.527379	223	9.33828	35.9302	81.5867	33	2.06685	13.2231	73.2299	71	7.77317	27.3397	67.0548	256	10.1165	112.994	149.475	256	11.5877	130.92	171.503	180	5.44534	21.0602	108.152
TCDM_00567	AYLP01000003	13.6006	1.25063	0.322651	0.839237	354	28.3696	109.156	129.514	37	4.43491	28.3733	82.1063	66	13.8284	48.637	62.3326	116	8.77274	97.9851	67.731	99	8.57592	96.8923	66.3232	150	8.68423	33.5868	90.1265
TCDM_13858	AYLP01000003	47.1003	-1.72933	-0.790213	0.508216	87	40.8585	157.208	31.8298	10	7.0242	44.9388	22.1909	71	87.1765	306.616	67.0548	36	15.9549	178.204	21.02	34	17.2599	195.005	22.7777	56	18.9995	73.4818	33.6472
TCDM_00569	AYLP01000003	32.9412	-6.16509	-2.62412	0.0499461	283	19.5576	75.2503	103.538	543	56.1258	359.076	1204.97	54	9.75665	34.3159	50.9994	182	11.8694	132.572	106.268	187	13.969	157.825	125.277	119	5.9411	22.9776	71.5003
TCDM_14419	AYLP01000003	8.11303	1.77471	0.827585	0.571425	23	6.60892	25.4286	8.41478	1	0.42977	2.74954	2.21909	15	11.2686	39.6339	14.1665	46	12.4735	139.32	26.8589	25	7.76495	87.7298	16.7483	27	5.60476	21.6768	16.2228
TCDM_00571	AYLP01000003	12.3417	-5.88946	-2.55814	0.0230103	103	5.06037	19.4704	37.6836	259	19.0317	121.759	574.744	44	5.65165	19.8779	41.5551	81	3.75541	41.9451	47.2949	73	3.87671	43.7998	48.905	124	4.40105	17.0214	74.5046
TCDM_00573	AYLP01000003	9.74294	1.5872	0.66648	0.695111	433	10.4255	40.1134	158.417	53	1.90861	12.2108	117.612	183	11.5196	40.5166	172.831	527	11.9742	133.743	307.709	469	12.2061	137.907	314.198	251	4.36589	16.8854	150.812
TCDM_00574	AYLP01000003	7.35216	3.25058	1.7007	0.186084	29	3.21476	12.3692	10.6099	3	0.497399	3.18221	6.65727	18	5.21675	18.3483	16.9998	106	11.0888	123.853	61.8921	102	12.2221	138.088	68.333	36	2.88299	11.1502	21.6304
TCDM_00575	AYLP01000003	12.9651	-3.48827	-1.80251	0.152639	42	15.4152	59.3118	15.3661	35	19.2132	122.921	77.6681	7	6.717	23.6249	6.61103	9	3.11724	34.8172	5.25499	13	5.15749	58.2703	8.70911	29	7.68932	29.7389	17.4245
TCDM_00576	AYLP01000003	7.13353	-2.26324	-1.17839	0.328797	26	3.24453	12.4837	9.51236	24	4.47943	28.6581	53.2581	30	9.78762	34.4249	28.333	53	6.2414	69.7118	30.9461	38	5.12575	57.9117	25.4574	9	0.811356	3.13797	5.40759
TCDM_00577	AYLP01000003	21.9237	-1.15181	-0.2039	0.930323	1292	48.1895	185.415	472.691	232	12.9423	82.8009	514.829	198	19.3078	67.909	186.998	331	11.6505	130.128	193.267	330	13.3045	150.317	221.077	540	14.5504	56.2745	324.455
TCDM_00578	AYLP01000004	12.3458	1.68463	0.752429	0.615212	382	17.1297	65.9088	139.758	36	2.41448	15.4471	79.8872	124	14.5374	51.1307	117.11	185	7.82865	87.4402	108.019	141	6.83443	77.2166	94.4604	543	17.5905	68.0323	326.258
TCDM_00579	AYLP01000004	8.91466	-1.27639	-0.352074	0.832838	192	10.2642	39.4928	70.2451	82	6.55649	41.9465	181.965	72	10.0632	35.394	67.9992	216	10.897	121.711	126.12	164	9.47685	107.071	109.869	130	5.02063	19.4176	78.1096
TCDM_00580	AYLP01000004	23.2569	-2.87669	-1.52441	0.171535	43	5.17378	19.9068	15.732	12	2.15951	13.8159	26.6291	141	44.3544	156.002	133.165	76	8.62941	96.3841	44.3755	60	7.80345	88.1648	40.1959	21	1.82536	7.05971	12.6177
TCDM_00581	AYLP01000004	3.11779	1.05942	0.083269	0.974977	37	5.51544	21.2214	13.5368	0	0	0	0	16	6.23557	21.9317	15.1109	12	1.68806	18.8544	7.00666	18	2.90033	32.7684	12.0588	11	1.18457	4.58141	6.60927
TCDM_00582	AYLP01000004	11.8512	-2.33691	-1.2246	0.374205	475	24.2931	93.4705	173.783	191	14.6102	93.4716	423.846	68	9.09233	31.9794	64.2215	102	4.92285	54.9846	59.5566	90	4.97539	56.2128	60.2939	202	7.46329	28.8648	121.37
TCDM_00583	AYLP01000004	9.48327	-1.78024	-0.832076	0.509321	87	13.7178	52.7811	31.8298	14	3.30163	21.1228	31.0673	38	15.6649	55.0963	35.8885	20	2.97594	33.2391	11.6778	14	2.38611	26.9587	9.37905	36	4.10071	15.8598	21.6304
TCDM_00584	AYLP01000004	9.47322	2.52272	1.33498	0.217237	313	21.0968	81.1724	114.514	12	1.20972	7.73945	26.6291	32	5.63896	19.8333	30.2219	71	4.51604	50.4408	41.4561	81	5.90136	66.6747	54.2645	131	6.37871	24.6701	78.7105
TCDM_00585	AYLP01000004	11.7615	2.54525	1.34781	0.191181	171	15.6248	60.1184	62.562	14	1.91329	12.2406	31.0673	30	7.16667	25.2065	28.333	114	9.82994	109.793	66.5633	109	10.7657	121.632	73.0226	164	10.8256	41.8688	98.5383
TCDM_00586	AYLP01000004	20.1542	6.71771	2.74797	0.00925432	346	37.406	143.924	126.588	4	0.646783	4.13793	8.87636	19	5.37027	18.8882	17.9442	221	22.5468	251.831	129.039	112	13.0882	147.873	75.0324	97	7.57578	29.2998	58.2818
TCDM_00587	AYLP01000004	38.8831	1.37588	0.46035	0.741263	223	83.964	323.062	81.5867	29	16.3313	104.483	64.3536	18	17.719	62.3209	16.9998	68	24.1616	269.867	39.7044	57	23.1984	262.1	38.1861	89	24.2086	93.6282	53.475
TCDM_00589	AYLP01000004	4.15259	-3.46431	-1.79257	0.161976	27	4.10893	15.8096	9.87822	26	5.91795	37.8613	57.6963	6	2.38722	8.39631	5.6666	22	3.15947	35.289	12.8455	9	1.48048	16.7267	6.02939	10	1.0994	4.25199	6.00843
TCDM_00590	AYLP01000004	6.59356	1.46221	0.548151	0.687694	35	5.07865	19.5407	12.8051	7	1.51919	9.71931	15.5336	22	8.34603	29.3545	20.7775	68	9.31143	104.002	39.7044	47	7.3718	83.2879	31.4868	44	4.61236	17.8386	26.4371
TCDM_00592	AYLP01000004	4.65632	-1.39537	-0.480653	0.704226	82	6.48815	24.964	30.0005	28	3.31359	21.1994	62.1345	29	5.99906	21.0998	27.3886	53	3.95741	44.2013	30.9461	38	3.25002	36.7194	25.4574	43	2.45791	9.50613	25.8363
TCDM_00593	AYLP01000004	4.46238	1.1017	0.139727	0.932672	192	8.05558	30.9948	70.2451	21	1.3178	8.43087	46.6009	59	6.4718	22.7625	55.7216	96	3.80097	42.454	56.0533	74	3.35601	37.9168	49.575	87	2.63697	10.1987	52.2734
TCDM_14054	AYLP01000004	8.93667	-1.10136	-0.13929	0.937693	49	11.824	45.4942	17.9271	16	5.77459	36.9441	35.5054	17	10.7249	37.7215	16.0554	24	5.46521	61.0423	14.0133	32	8.34667	94.3023	21.4378	58	10.1108	39.1042	34.8489
TCDM_14249	AYLP01000004	6.23956	2.30211	1.20296	0.39963	28	6.20781	23.8853	10.2441	1	0.331599	2.12147	2.21909	10	5.79639	20.387	9.44433	30	6.27667	70.1057	17.5166	32	7.66877	86.6432	21.4378	30	4.80498	18.5836	18.0253
TCDM_00594	AYLP01000004	20.18	-3.39702	-1.76427	0.0801765	118	8.36658	32.1914	43.1715	17	1.8028	11.5338	37.7245	208	38.5573	135.613	196.442	66	4.41608	49.3244	38.5366	49	3.75541	42.4293	32.8267	42	2.15132	8.32038	25.2354
TCDM_00595	AYLP01000004	17.3849	9.4734	3.24388	0.0132947	39	4.92306	18.9421	14.2685	7	1.3216	8.45524	15.5336	7	2.31018	8.12533	6.61103	50	5.95618	66.5261	29.1944	65	8.8691	100.205	43.5456	546	49.7913	192.571	328.06
TCDM_14353	AYLP01000004	7.55565	-4.89545	-2.29144	0.0620141	7	2.06577	7.94832	2.56102	22	9.71048	62.1248	48.82	7	5.40083	18.9957	6.61103	13	3.62039	40.4371	7.59055	11	3.50892	39.6444	7.36925	7	1.49236	5.77179	4.2059
TCDM_00596	AYLP01000004	9.04292	-1.17049	-0.227114	0.874754	134	14.1027	54.262	49.0252	24	3.77783	24.1695	53.2581	52	14.308	50.3239	49.1105	66	6.55496	73.214	38.5366	63	7.16695	80.9736	42.2057	65	4.94199	19.1135	39.0548
TCDM_14413	AYLP01000004	5.40585	1.53349	0.616815	0.717112	22	5.93136	22.8216	8.04892	3	1.20972	7.73945	6.65727	8	5.63896	19.8333	7.55547	25	6.36061	71.0433	14.5972	24	6.9942	79.0218	16.0784	12	2.33724	9.03942	7.21012
TCDM_00597	AYLP01000004	6.59443	-1.99786	-0.998455	0.394637	66	7.18863	27.6591	24.1467	46	7.49364	47.9422	102.078	20	5.69521	20.0311	18.8887	43	4.41975	49.3654	25.1072	39	4.59158	51.8765	26.1273	70	5.50796	21.3024	42.059
TCDM_00598	AYLP01000004	10.5329	2.62231	1.39084	0.221058	147	20.4472	78.6732	53.7814	3	0.624125	3.99297	6.65727	21	7.63684	26.8602	19.8331	62	8.13834	90.8993	36.2011	52	7.81836	88.3333	34.8365	57	5.72772	22.1523	34.2481
TCDM_00599	AYLP01000004	13.5566	1.11488	0.156889	0.934576	325	20.2494	77.912	118.904	27	2.51609	16.0972	59.9154	151	24.597	86.5123	142.609	255	14.9933	167.464	148.891	200	13.4696	152.182	133.986	97	4.36607	16.8861	58.2818
TCDM_00601	AYLP01000004	14.0342	5.45806	2.44839	0.0553911	59	4.02641	15.4921	21.5857	9	0.918633	5.87715	19.9718	36	6.42313	22.5913	33.9996	142	9.14497	102.143	82.9121	136	10.0323	113.347	91.1107	668	32.9332	127.371	401.363
TCDM_00602	AYLP01000004	17.9319	-2.46721	-1.30288	0.247556	227	19.4022	74.6524	83.0502	97	12.4003	79.3332	215.252	105	23.4635	82.5254	99.1655	104	8.38854	93.6938	60.7244	79	7.29875	82.4626	52.9246	86	5.31024	20.5377	51.6725
TCDM_00603	AYLP01000004	4.6186	1.15032	0.202032	0.906963	68	7.91998	30.4731	24.8785	11	1.9162	12.2593	24.41	17	5.17656	18.2069	16.0554	41	4.50637	50.3328	23.9394	32	4.02866	45.5166	21.4378	24	2.01937	7.81006	14.4202
TCDM_00604	AYLP01000004	6.48512	-1.61663	-0.69299	0.57542	70	5.54872	21.3494	25.6102	22	2.60826	16.6869	48.82	50	10.362	36.445	47.2217	67	5.01184	55.9785	39.1205	51	4.36979	49.3707	34.1665	34	1.94699	7.53012	20.4287
TCDM_00605	AYLP01000004	6.83158	1.81133	0.857053	0.493039	75	7.98958	30.7409	27.4395	7	1.11531	7.1354	15.5336	24	6.68423	23.5097	22.6664	72	7.23807	80.8439	42.0399	77	8.86643	100.175	51.5847	42	3.23223	12.5009	25.2354
TCDM_14225	AYLP01000004	14.1737	-14.9724	-3.90423	0.000256307	14	2.83088	10.8921	5.12204	78	23.5896	150.919	173.089	9	4.75787	16.7343	8.4999	18	3.43473	38.3634	10.51	4	0.874275	9.87773	2.67973	9	1.3147	5.08468	5.40759
TCDM_00606	AYLP01000004	7.6957	-1.43525	-0.521306	0.754444	284	7.34404	28.2571	103.904	134	5.18268	33.1573	297.358	151	10.2087	35.9059	142.609	355	8.66309	96.7603	207.28	300	8.38559	94.742	200.98	161	3.00769	11.6324	96.7358
TCDM_00607	AYLP01000004	8.3925	-1.57432	-0.654731	0.595412	79	6.57225	25.2876	28.9029	44	5.47486	35.0266	97.6399	52	11.3101	39.7798	49.1105	100	7.85081	87.6878	58.3888	86	7.73359	87.3756	57.6141	62	3.72623	14.4114	37.2523
TCDM_00609	AYLP01000004	17.8421	-1.19672	-0.259086	0.90296	533	24.6866	94.9849	195.003	189	13.0927	83.7634	419.408	120	14.5309	51.108	113.332	401	17.527	195.763	234.139	311	15.5701	175.914	208.349	406	13.5847	52.5399	243.942
TCDM_00611	AYLP01000004	19.8072	-1.52201	-0.605978	0.70525	198	9.25901	35.6252	72.4402	35	2.44794	15.6612	77.6681	304	37.1664	130.721	287.108	277	12.2238	136.531	161.737	247	12.4851	141.059	165.473	141	4.76331	18.4224	84.7189
TCDM_00612	AYLP01000004	54.3835	1.52102	0.605042	0.696121	695	119.981	461.64	254.273	62	16.0085	102.418	137.584	81	36.5585	128.583	76.4991	199	32.4195	362.102	116.194	196	36.5744	413.225	131.307	229	28.5596	110.456	137.593
TCDM_00615	AYLP01000004	4.03026	1.9378	0.954417	0.499419	29	4.29361	16.5202	10.6099	4	0.885763	5.66685	8.87636	8	3.09665	10.8915	7.55547	30	4.19154	46.8164	17.5166	29	4.64107	52.4357	19.428	28	2.99483	11.5827	16.8236
TCDM_00616	AYLP01000004	11.3733	1.13239	0.179372	0.919096	298	23.7944	91.552	109.026	40	4.77697	30.5616	88.7636	51	10.6465	37.4457	48.1661	70	5.27454	58.9127	40.8722	72	6.21423	70.2095	48.2351	177	10.2099	39.4876	106.349
TCDM_00617	AYLP01000004	14.1242	1.5264	0.610137	0.684131	612	28.1664	108.374	223.906	53	3.64829	23.3407	117.612	104	12.5139	44.0135	98.2211	226	9.81559	109.633	131.959	169	8.40742	94.9886	113.218	304	10.1075	39.0915	182.656
TCDM_00618	AYLP01000004	11.0961	-3.23239	-1.6926	0.0887247	93	8.90768	34.2734	34.025	78	11.174	71.4881	173.089	44	11.0182	38.7531	41.5551	69	6.23675	69.6599	40.2883	45	4.65897	52.6379	30.1469	42	2.90617	11.2398	25.2354
TCDM_00620	AYLP01000004	10.2212	-1.15493	-0.207809	0.914871	234	10.838	41.7007	85.6112	81	5.61116	35.8986	179.746	120	14.5309	51.108	113.332	310	13.5495	151.338	181.005	254	12.7164	143.672	170.163	113	3.78097	14.6232	67.8953
TCDM_00621	AYLP01000004	9.77455	-1.06107	-0.0855212	0.970136	128	7.01452	26.9892	46.8301	27	2.21302	14.1582	59.9154	121	17.3361	60.9742	114.276	212	10.9636	122.455	123.784	185	10.9586	123.812	123.937	63	2.49413	9.64621	37.8531
TCDM_00622	AYLP01000004	5.98376	-1.11243	-0.153721	0.929742	109	8.75133	33.6718	39.8787	21	2.52174	16.1333	46.6009	45	9.44577	33.2225	42.4995	56	4.2429	47.3901	32.6977	43	3.73174	42.1619	28.8071	95	5.51013	21.3108	57.0801
TCDM_00624	AYLP01000004	7.48961	-1.60279	-0.680583	0.595412	114	7.30074	28.0905	41.708	55	5.26815	33.7041	122.05	58	9.71108	34.1557	54.7771	92	5.56003	62.1015	53.7177	64	4.43035	50.0549	42.8756	127	5.87565	22.7245	76.3071
TCDM_00625	AYLP01000004	22.6856	-2.85137	-1.51165	0.246102	22	10.0092	38.5115	8.04892	2	1.36094	8.70689	4.43818	37	44.0103	154.792	34.944	11	4.72276	52.7497	6.42277	8	3.93424	44.4498	5.35945	17	5.58746	21.6099	10.2143
TCDM_00626	AYLP01000004	7.18032	1.49997	0.584938	0.671012	86	6.44282	24.7896	31.4639	19	2.12895	13.6204	42.1627	35	6.85525	24.1112	33.0552	118	8.34233	93.1777	68.8988	134	10.8512	122.599	89.7709	57	3.08491	11.9311	34.2481
TCDM_00627	AYLP01000004	8.87364	-1.55313	-0.635176	0.684131	375	25.3932	97.7036	137.197	67	6.7857	43.4129	148.679	48	8.49778	29.8883	45.3328	33	2.10877	23.5533	19.2683	31	2.26905	25.6361	20.7679	117	5.72352	22.1361	70.2987
TCDM_00628	AYLP01000004	9.87023	-1.06859	-0.0957039	0.959997	220	16.4253	63.1984	80.4892	50	5.58334	35.7206	110.954	61	11.9069	41.8787	57.6104	117	8.24336	92.0722	68.3149	100	8.07024	91.179	66.9932	125	6.74203	26.0753	75.1054
TCDM_00629	AYLP01000004	6.14256	1.16758	0.223522	0.887932	125	7.85546	30.2249	45.7325	16	1.50389	9.62142	35.5054	58	9.52944	33.5168	54.7771	108	6.40491	71.5381	63.0599	109	7.4043	83.6551	73.0226	64	2.90557	11.2375	38.454
TCDM_13706	AYLP01000004	86.0537	#NUM!	#NUM!	#NUM!	0	159.792	614.818	0	0	9.55976	61.1606	0	0	45.9541	161.629	0	0	55.7934	623.171	0	0	32.8173	370.776	0	0	95.8125	370.561	0
TCDM_00630	AYLP01000004	12.2917	1.09649	0.132894	0.946864	179	15.3597	59.0982	65.4889	15	1.9251	12.3162	33.2863	101	22.6583	79.6934	95.3878	154	12.4703	139.284	89.9188	135	12.5215	141.471	90.4408	79	4.89718	18.9402	47.4666
TCDM_00631	AYLP01000004	13.655	2.48079	1.3108	0.290419	122	11.4101	43.9018	44.6349	11	1.53871	9.84419	24.41	54	13.2039	46.4404	50.9994	114	10.0615	112.379	66.5633	102	10.3116	116.502	68.333	338	22.8369	88.3231	203.085
TCDM_00632	AYLP01000004	9.73446	-2.28736	-1.19368	0.280163	97	10.7528	41.3728	35.4884	51	8.45578	54.0976	113.174	38	11.0131	38.7352	35.8885	48	5.02133	56.0846	28.0266	52	6.23088	70.3976	34.8365	44	3.52365	13.628	26.4371
TCDM_14363	AYLP01000004	1629.85	198.672	7.63425	0.000528455	19779	6495.3	24991.5	7236.34	3	1.4735	9.427	6.65727	12	10.3028	36.2367	11.3332	25	7.74751	86.534	14.5972	22	7.80932	88.2311	14.7385	36	8.54059	33.0313	21.6304
TCDM_00633	AYLP01000004	7.14907	1.89488	0.922106	0.438629	81	8.54537	32.8794	29.6346	12	1.89348	12.1139	26.6291	19	5.24055	18.432	17.9442	63	6.27212	70.0549	36.785	56	6.38601	72.1504	37.5162	97	7.39279	28.5921	58.2818
TCDM_00634	AYLP01000004	15.0736	3.20018	1.67815	0.161356	76	10.3408	39.7876	27.8053	4	0.814019	5.20786	8.87636	32	11.3833	40.0372	30.2219	195	25.0382	279.658	113.858	140	20.5904	232.634	93.7905	44	4.32498	16.7272	26.4371
TCDM_00635	AYLP01000004	16.448	-2.08568	-1.06052	0.456603	391	27.8134	107.016	143.051	216	22.9808	147.024	479.323	50	9.29877	32.7055	47.2217	213	14.2983	159.702	124.368	185	14.2248	160.714	123.937	184	9.45554	36.5699	110.555
TCDM_00637	AYLP01000004	9.63228	1.64995	0.722421	0.603553	251	11.3369	43.6201	91.8308	31	2.09418	13.398	68.7918	82	9.68303	34.057	77.4435	257	10.9542	122.35	150.059	227	11.0826	125.213	152.075	158	5.15546	19.9391	94.9332
TCDM_00638	AYLP01000004	23.3361	5.91035	2.56324	0.0231343	321	31.2252	120.143	117.441	5	0.72745	4.65401	11.0954	33	8.3925	29.518	31.1663	336	30.8437	344.502	196.186	252	26.497	299.368	168.823	68	4.77859	18.4815	40.8573
TCDM_00639	AYLP01000004	0.754586	32.113	5.00509	0.427218	5	0.629342	2.42147	1.8293	0	0	0	0	0	0	0	0	14	1.66292	18.5736	8.17443	4	0.544218	6.14867	2.67973	2	0.18186	0.703356	1.20169
TCDM_00640	AYLP01000004	5.48917	5.67463	2.50453	0.0808011	21	3.9365	15.1462	7.68306	0	0	0	0	5	2.45041	8.61853	4.72217	56	9.90618	110.645	32.6977	22	4.45768	50.3637	14.7385	27	3.65632	14.1411	16.2228
TCDM_13763	AYLP01000004	62.253	2.31187	1.20906	0.411774	491	160.038	615.766	179.637	3	1.4625	9.35665	6.65727	77	65.616	230.784	72.7214	90	27.6829	309.198	52.5499	55	19.3776	218.932	36.8462	178	41.9133	162.102	106.95
TCDM_00642	AYLP01000004	9.60701	3.4506	1.78685	0.0722398	232	16.4229	63.189	84.8795	6	0.635252	4.06415	13.3145	27	4.99692	17.5751	25.4997	110	7.34821	82.0741	64.2277	104	7.95775	89.9081	69.6729	131	6.6992	25.9096	78.7105
TCDM_00643	AYLP01000004	3.22457	-1.0588	-0.0824341	0.972943	29	3.95817	15.2295	10.6099	10	2.04141	13.0603	22.1909	10	3.5684	12.5507	9.44433	27	3.47767	38.8429	15.765	27	3.98342	45.0054	18.0882	15	1.47903	5.72026	9.01265
TCDM_00644	AYLP01000004	9.37192	2.19843	1.13647	0.325411	121	14.5188	55.8628	44.269	13	2.33304	14.9261	28.8482	17	5.333	18.7571	16.0554	66	7.47337	83.472	38.5366	64	8.30081	93.7841	42.8756	83	7.19471	27.826	49.87
TCDM_00645	AYLP01000004	14.5499	1.71694	0.779839	0.583682	301	21.1021	81.1928	110.124	13	1.36312	8.72086	28.8482	105	19.2453	67.6893	99.1655	236	15.6134	174.39	137.798	214	16.2169	183.222	143.365	104	5.26723	20.3713	62.4877
TCDM_00649	AYLP01000004	24.2139	3.42863	1.77763	0.169849	612	45.5365	175.207	223.906	4	0.445145	2.84791	8.87636	92	17.8967	62.9461	86.8879	288	20.2222	225.867	168.16	261	20.9915	237.166	174.852	188	10.1055	39.0836	112.959
TCDM_00653	AYLP01000004	10.5389	1.54537	0.627951	0.641872	173	14.5029	55.8017	63.2938	8	1.00307	6.41736	17.7527	71	15.5613	54.7318	67.0548	147	11.6293	129.891	85.8316	112	10.149	114.665	75.0324	97	5.8745	22.72	58.2818
TCDM_00654	AYLP01000004	6.88794	1.85765	0.89348	0.468759	44	8.42877	32.4307	16.0978	8	2.29211	14.6642	17.7527	8	4.00663	14.092	7.55547	37	6.68869	74.7077	21.6039	40	8.28261	93.5785	26.7973	30	4.15167	16.0569	18.0253
TCDM_00655	AYLP01000004	614.884	-160.74	-7.32858	2.53321e-05	70	5.86822	22.5787	25.6102	8948	1121.94	7177.82	19856.4	492	107.833	379.268	464.661	68	5.37954	60.0855	39.7044	50	4.53079	51.1898	33.4966	256	15.5038	59.9621	153.816
TCDM_00656	AYLP01000004	19.6378	7.06399	2.82048	0.00711889	273	20.1754	77.6272	99.8797	6	0.663198	4.24295	13.3145	34	6.56924	23.1052	32.1107	219	15.2732	170.591	127.872	178	14.2192	160.651	119.248	541	28.8833	111.708	325.056
TCDM_00657	AYLP01000004	255.837	3.98741	1.99545	0.404827	2974	210.184	808.708	1088.07	43	4.54527	29.0793	95.4208	1008	186.25	655.075	951.989	5536	369.217	4123.88	3232.4	5137	392.431	4433.76	3441.44	1009	51.5157	199.24	606.251
TCDM_13857	AYLP01000004	10.6756	-1.06794	-0.0948274	0.964501	36	7.70759	29.6559	13.171	2	0.640442	4.09736	4.43818	37	20.7107	72.8435	34.944	20	4.04086	45.1334	11.6778	30	6.94278	78.4408	20.098	57	8.8162	34.0972	34.2481
TCDM_00659	AYLP01000004	7.62776	1.29877	0.377149	0.780863	81	9.82718	37.8113	29.6346	14	2.54042	16.2529	31.0673	28	8.88136	31.2374	26.4441	61	6.98395	78.0056	35.6172	51	6.68821	75.5646	34.1665	80	7.01172	27.1183	48.0675
TCDM_00660	AYLP01000004	7.33453	-2.9129	-1.54246	0.106003	44	4.22365	16.251	16.0978	34	4.88143	31.23	75.449	39	9.78762	34.4249	36.8329	48	4.34814	48.5655	28.0266	28	2.90528	32.8244	18.7581	19	1.31759	5.09585	11.416
TCDM_00662	AYLP01000004	29.3407	3.47331	1.79631	0.194933	259	22.312	85.8481	94.7577	11	1.41731	9.06753	24.41	94	21.1711	74.4627	88.7767	516	41.9484	468.533	301.286	462	43.0206	486.054	309.508	162	10.0819	38.9925	97.3366
TCDM_00665	AYLP01000004	22.841	4.46844	2.15977	0.0699261	909	57.9588	223.004	332.567	20	1.9073	12.2023	44.3818	38	6.33457	22.2798	35.8885	136	8.18318	91.4001	79.4088	116	7.99483	90.3271	77.7121	374	17.2273	66.6278	224.715
TCDM_00666	AYLP01000004	5.4156	1.90827	0.932266	0.512028	31	3.26257	12.5531	11.3417	6	0.944458	6.04237	13.3145	19	5.22793	18.3876	17.9442	81	8.04472	89.8536	47.2949	81	9.21465	104.109	54.2645	15	1.14046	4.4108	9.01265
TCDM_13932	AYLP01000004	2.73448	-1.45804	-0.544029	0.753785	12	2.83306	10.9006	4.39032	5	1.76554	11.2954	11.0954	6	3.70342	13.0256	5.6666	13	2.89631	32.3497	7.59055	8	2.04155	23.0658	5.35945	5	0.852776	3.29817	3.00422
TCDM_00667	AYLP01000004	45.8091	2.70031	1.43312	0.231281	283	55.6775	214.226	103.538	13	3.82534	24.4734	28.8482	68	34.9768	123.02	64.2215	295	54.77	611.741	172.247	232	49.3375	557.424	155.424	165	23.4513	90.6996	99.1391
TCDM_00668	AYLP01000004	766.389	-211.852	-7.72691	1.48731e-07	59	12.5703	48.3657	21.5857	3354	1068.78	6837.75	7442.83	833	463.997	1631.96	786.713	30	6.03172	67.3699	17.5166	31	7.13921	80.6601	20.7679	29	4.46356	17.2631	17.4245
TCDM_00669	AYLP01000004	15.4717	2.41487	1.27195	0.300575	373	28.0884	108.074	136.466	14	1.57681	10.088	31.0673	67	13.1908	46.3944	63.277	105	7.46166	83.3412	61.3083	101	8.2212	92.8847	67.6631	333	18.1156	70.0633	200.081
TCDM_00670	AYLP01000004	4.84314	1.56604	0.647117	0.638226	53	8.41763	32.3879	19.3906	4	0.950182	6.07899	8.87636	12	4.98279	17.5254	11.3332	28	4.19662	46.8731	16.3489	26	4.46357	50.4303	17.4182	20	2.29474	8.87507	12.0169
TCDM_00671	AYLP01000004	21.7957	-4.06416	-2.02296	0.162177	210	9.45571	36.382	76.8306	455	30.6422	196.04	1009.69	110	12.9493	45.5449	103.888	352	14.957	167.059	205.529	291	14.1633	160.019	194.95	116	3.77331	14.5935	69.6978
TCDM_00672	AYLP01000004	6.15	1.00369	0.00530998	0.999899	70	7.5119	28.903	25.6102	21	3.37058	21.564	46.6009	25	7.01406	24.6697	23.6108	69	6.98761	78.0464	40.2883	57	6.61184	74.7018	38.1861	45	3.48863	13.4925	27.0379
TCDM_00673	AYLP01000004	15.5081	-1.18022	-0.23905	0.890481	250	22.9393	88.2617	91.465	67	9.19491	58.8263	148.679	87	20.8707	73.406	82.1657	179	15.4996	173.119	104.516	153	15.1749	171.449	102.5	127	8.41848	32.559	76.3071
TCDM_00676	AYLP01000004	33.1098	-1.23815	-0.308185	0.906963	748	24.844	95.5905	273.663	22	1.09289	6.99199	48.82	750	65.1268	229.063	708.325	614	19.2449	214.952	358.507	616	22.1155	249.865	412.678	303	7.27032	28.1184	182.055
TCDM_00679	AYLP01000004	10.8336	1.48414	0.569631	0.664177	151	15.4092	59.2887	55.2448	13	1.98417	12.6942	28.8482	48	12.8062	45.0419	45.3328	100	9.63009	107.561	58.3888	89	9.81721	110.917	59.6239	115	8.47795	32.789	69.097
TCDM_00680	AYLP01000004	11.6082	-3.21942	-1.6868	0.123587	91	9.9863	38.4235	33.2932	96	15.7568	100.807	213.033	26	7.45958	26.2367	24.5553	83	8.59546	96.0049	48.4627	67	7.94756	89.793	44.8854	32	2.5369	9.81164	19.227
TCDM_00681	AYLP01000004	6.82969	1.21443	0.280277	0.851694	130	8.2051	31.5701	47.5618	16	1.51041	9.66313	35.5054	65	10.7258	37.7247	61.3882	131	7.8026	87.1492	76.4894	115	7.84574	88.6426	77.0422	76	3.46533	13.4024	45.6641
TCDM_00682	AYLP01000004	8.90142	1.51848	0.60263	0.727271	212	6.58094	25.321	77.5623	40	1.85714	11.8815	88.7636	141	11.4432	40.248	133.165	414	12.1278	135.458	241.73	408	13.6901	154.674	273.332	143	3.20685	12.4027	85.9206
TCDM_00683	AYLP01000004	14.1826	-1.33987	-0.42209	0.837167	1265	34.5748	133.031	462.813	256	10.4651	66.9526	568.087	136	9.71821	34.1807	128.443	235	6.06129	67.7001	137.214	238	7.03141	79.4421	159.444	459	9.06301	35.0518	275.787
TCDM_00684	AYLP01000004	9.44029	-1.44821	-0.534268	0.730613	279	11.7283	45.1261	102.075	122	7.6705	49.0736	270.729	102	11.2101	39.4279	96.3322	284	11.2662	125.835	165.824	235	10.6781	120.643	157.434	127	3.85678	14.9164	76.3071
TCDM_00685	AYLP01000004	19.2464	2.83761	1.50468	0.269101	84	11.759	45.2443	30.7322	4	0.8375	5.35808	8.87636	50	18.2995	64.3627	47.2217	129	17.0416	190.342	75.3216	277	41.9148	473.561	185.571	62	6.27009	24.25	37.2523
TCDM_00686	AYLP01000004	4.12183	1.08791	0.121554	0.956982	22	3.37151	12.9723	8.04892	13	2.97974	19.0635	28.8482	3	1.20199	4.22761	2.8333	33	4.77247	53.3049	19.2683	37	6.12913	69.2481	24.7875	20	2.21423	8.56366	12.0169
TCDM_00687	AYLP01000004	8.1683	-1.42288	-0.508818	0.738719	113	5.67943	21.8523	41.3422	60	4.51036	28.856	133.145	90	11.8262	41.5951	84.999	209	9.9129	110.72	122.033	160	8.69245	98.2089	107.189	58	2.10594	8.14484	34.8489
TCDM_13946	AYLP01000004	8.77665	1.5323	0.6157	0.660371	39	8.87176	34.1352	14.2685	4	1.36094	8.70689	8.87636	19	11.2999	39.744	17.9442	45	9.66018	107.897	26.275	38	9.34382	105.568	25.4574	44	7.23083	27.9657	26.4371
TCDM_00690	AYLP01000004	75.1758	-5.77864	-2.53073	0.0990286	266	9.39201	36.1369	97.3187	52	2.74608	17.5686	115.393	1599	147.606	519.156	1510.15	318	10.5957	118.347	185.676	292	11.1444	125.911	195.62	141	3.59655	13.9099	84.7189
TCDM_00691	AYLP01000004	22.7862	3.07367	1.61996	0.232514	444	58.7646	226.104	162.442	9	1.78159	11.3981	19.9718	39	13.4951	47.4646	36.8329	27	3.37228	37.6659	15.765	31	4.43496	50.107	20.7679	257	24.5729	95.0372	154.417
TCDM_00692	AYLP01000004	6.32439	1.25213	0.324381	0.824955	92	8.6228	33.1773	33.6591	13	1.82237	11.659	28.8482	33	8.08634	28.4411	31.1663	62	5.48378	61.2497	36.2011	59	5.97734	67.5331	39.526	77	5.21365	20.1641	46.2649
TCDM_00693	AYLP01000004	14.0296	2.25281	1.17172	0.381868	233	34.3804	132.283	85.2453	15	3.31039	21.1789	33.2863	12	4.62928	16.282	11.3332	36	5.01285	55.9898	21.02	26	4.1469	46.8525	17.4182	118	12.5784	48.648	70.8995
TCDM_14216	AYLP01000004	43.3846	1.42865	0.514655	0.745458	191	43.6764	168.05	69.8792	18	6.15629	39.3861	39.9436	116	69.3503	243.918	109.554	287	61.9331	691.746	167.576	214	52.896	597.628	143.365	91	15.033	58.141	54.6767
TCDM_00694	AYLP01000004	3.25671	1.00371	0.00533922	0.999899	36	6.34012	24.3944	13.171	8	2.10726	13.4816	17.7527	7	3.22307	11.3361	6.61103	15	2.49295	27.8444	8.75832	10	1.90366	21.508	6.69932	18	2.29012	8.85718	10.8152
TCDM_00695	AYLP01000004	4.90129	-1.18211	-0.241364	0.87921	109	5.25466	20.218	39.8787	43	3.10042	19.8356	95.4208	47	5.92371	20.8348	44.3884	142	6.46002	72.1537	82.9121	116	6.04466	68.2937	77.7121	53	1.8458	7.13875	31.8447
TCDM_00696	AYLP01000004	25.9801	3.07036	1.61841	0.249105	368	20.2175	77.7893	134.636	24	1.97208	12.6168	53.2581	139	19.9651	70.2209	131.276	596	30.8996	345.126	347.997	553	32.8398	371.03	370.472	503	19.9635	77.2103	302.224
TCDM_00697	AYLP01000004	6.07769	1.91328	0.936051	0.422888	65	7.90798	30.4269	23.7809	6	1.09178	6.98491	13.3145	16	5.0892	17.8996	15.1109	63	7.23303	80.7876	36.785	45	5.9178	66.8604	30.1469	37	3.25195	12.5771	22.2312
TCDM_00698	AYLP01000004	7.33005	1.56745	0.648423	0.618776	122	7.88242	30.3286	44.6349	21	2.02933	12.983	46.6009	39	6.58782	23.1706	36.8329	156	9.51156	106.237	91.0866	130	9.07901	102.576	87.0911	61	2.84721	11.0118	36.6514
TCDM_00699	AYLP01000004	25.6161	4.63674	2.21311	0.073337	819	61.4621	236.483	299.639	6	0.673454	4.30856	13.3145	58	11.3797	40.0243	54.7771	260	18.413	205.659	151.811	223	18.0894	204.377	149.395	83	4.49979	17.4032	49.87
TCDM_00700	AYLP01000004	141.384	-1.45872	-0.544707	0.808643	96	48.755	187.591	35.1225	207	157.236	1005.95	459.351	34	45.1445	158.781	32.1107	549	263.116	2938.82	320.555	430	236.054	2666.99	288.071	48	17.6108	68.111	28.8405
TCDM_00701	AYLP01000004	26.7351	2.72854	1.44813	0.226097	543	49.2039	189.318	198.662	25	3.38823	21.6769	55.4772	65	15.3989	54.1608	61.3882	229	19.5822	218.719	133.71	175	17.1409	193.661	117.238	321	21.0133	81.2704	192.871
TCDM_00704	AYLP01000004	12.402	-1.58733	-0.6666	0.575575	86	10.856	41.7697	31.4639	23	4.34242	27.7815	51.0391	62	20.4616	71.9672	58.5549	71	8.45778	94.4671	41.4561	61	8.3233	94.0382	40.8658	51	4.65083	17.9874	30.643
TCDM_00705	AYLP01000004	13.4219	2.33412	1.22288	0.248864	166	21.0764	81.094	60.7327	9	1.70909	10.9342	19.9718	29	9.62639	33.8578	27.3886	104	12.4609	139.179	60.7244	84	11.5282	130.248	56.2743	94	8.62196	33.346	56.4793
TCDM_00707	AYLP01000004	67.9229	-2.33019	-1.22045	0.40296	433	39.2362	150.966	158.417	200	27.1058	173.415	443.818	459	108.74	382.459	433.495	428	36.5991	408.785	249.904	327	32.029	361.869	219.068	210	13.747	53.1676	126.177
TCDM_14245	AYLP01000004	8.89592	2.99554	1.58282	0.320102	80	23.4504	90.2283	29.2688	3	1.31527	8.41471	6.65727	4	3.06547	10.7818	3.77773	6	1.65974	18.538	3.50333	11	3.48537	39.3783	7.36925	33	6.98819	27.0273	19.8278
TCDM_00708	AYLP01000004	5.69712	-1.22456	-0.292258	0.842947	173	10.4799	40.3227	63.2938	39	3.53353	22.6065	86.5445	48	7.60204	26.7378	45.3328	67	3.83013	42.7797	39.1205	70	4.58358	51.7861	46.8952	89	3.89486	15.0636	53.475
TCDM_00709	AYLP01000004	23.7612	-1.75186	-0.808887	0.597317	260	12.817	49.315	95.1236	24	1.76953	11.3209	53.2581	355	45.7529	160.921	335.274	245	11.3974	127.301	143.053	182	9.69795	109.569	121.928	146	5.19943	20.1091	87.7231
TCDM_00710	AYLP01000004	9.29462	2.79651	1.48363	0.231281	82	11.3337	43.608	30.0005	1	0.206725	1.32256	2.21909	23	8.31122	29.2321	21.722	95	12.3911	138.4	55.4694	70	10.4581	118.158	46.8952	30	2.99551	11.5853	18.0253
TCDM_00711	AYLP01000004	9.8963	1.4494	0.535457	0.67399	176	15.132	58.2221	64.3913	18	2.31467	14.8086	39.9436	48	10.7895	37.9487	45.3328	126	10.2231	114.184	73.5699	105	9.75815	110.249	70.3428	72	4.47204	17.2959	43.2607
TCDM_00712	AYLP01000004	101.032	24.1426	4.59351	0.00292317	559	56.9116	218.974	204.516	6	0.913637	5.84518	13.3145	51	13.5749	47.7454	48.1661	92	8.83903	98.7254	53.7177	88	9.68428	109.415	58.954	4469	328.693	1271.24	2685.17
TCDM_14509	AYLP01000004	132.186	-7.80807	-2.96497	0.0103688	261	78.079	300.418	95.4894	472	211.188	1351.12	1047.41	68	53.1839	187.057	64.2215	99	27.9484	312.163	57.8049	79	25.5456	288.619	52.9246	129	27.8788	107.823	77.5088
TCDM_00714	AYLP01000004	9.86669	4.6252	2.20951	0.0308929	238	19.6502	75.6067	87.0746	7	0.864414	5.53027	15.5336	14	3.02201	10.629	13.2221	52	4.05155	45.2529	30.3622	51	4.55152	51.4239	34.1665	188	11.2134	43.3687	112.959
TCDM_14515	AYLP01000004	102.361	3.61699	1.85479	0.174777	772	184.252	708.933	282.444	5	1.78484	11.4189	11.0954	121	75.502	265.554	114.276	332	74.7758	835.19	193.851	299	77.1369	871.507	200.31	425	73.2782	283.408	255.358
TCDM_00715	AYLP01000004	267.096	3.79274	1.92324	0.382264	4762	719.678	2769.05	1742.22	29	6.55511	41.9377	64.3536	422	166.74	586.454	398.551	343	48.9182	546.38	200.274	308	50.3147	568.465	206.339	2285	249.474	964.857	1372.93
TCDM_00716	AYLP01000004	418.205	4.74064	2.24508	0.276006	3806	1138.58	4380.82	1392.46	10	4.47432	28.6254	22.1909	289	226.031	794.994	272.941	183	51.6621	577.028	106.852	139	44.9473	507.823	93.1205	2025	437.632	1692.57	1216.71
TCDM_00717	AYLP01000004	16.5577	1.72519	0.786758	0.644699	1307	32.6014	125.438	478.179	101	3.76803	24.1068	224.128	198	12.9123	45.4149	186.998	468	11.0162	123.043	273.26	427	11.5129	130.075	286.061	616	11.1002	42.9308	370.119
TCDM_00718	AYLP01000004	5.70213	-1.61025	-0.687286	0.646382	16	2.26156	8.70163	5.85376	5	1.05704	6.76263	11.0954	28	10.3472	36.3931	26.4441	28	3.73485	41.7155	16.3489	31	4.73637	53.5123	20.7679	11	1.12324	4.34419	6.60927
TCDM_00719	AYLP01000004	8.63195	4.75553	2.24961	0.0549901	156	20.3997	78.4905	57.0741	1	0.195584	1.25129	2.21909	11	3.76071	13.2271	10.3888	25	3.08509	34.4581	14.5972	28	3.9578	44.7159	18.7581	75	7.08519	27.4024	45.0632
TCDM_00720	AYLP01000004	44.5273	-5.46262	-2.44959	0.0205471	53	7.27939	28.0084	19.3906	7	1.43797	9.19973	15.5336	244	87.6167	308.164	230.442	42	5.44373	60.8024	24.5233	26	3.86001	43.6111	17.4182	49	4.8619	18.8037	29.4413
TCDM_00722	AYLP01000004	8.13447	-2.21	-1.14405	0.366345	266	12.8659	49.5032	97.3187	127	9.18746	58.7787	281.824	56	7.08148	24.9069	52.8883	126	5.75118	64.2364	73.5699	118	6.16931	69.702	79.052	82	2.86525	11.0816	49.2691
TCDM_00723	AYLP01000004	5.22186	1.4334	0.519445	0.712506	45	5.11832	19.6934	16.4637	9	1.53106	9.79525	19.9718	18	5.35261	18.8261	16.9998	56	6.01078	67.136	32.6977	64	7.86848	88.8995	42.8756	23	1.88988	7.30922	13.8194
TCDM_00724	AYLP01000004	5.91104	1.01942	0.0277448	0.993563	93	8.64234	33.2525	34.025	15	2.08484	13.3382	33.2863	37	8.98934	31.6172	34.944	74	6.48945	72.4823	43.2077	54	5.42423	61.2839	36.1763	46	3.08814	11.9436	27.6388
TCDM_00725	AYLP01000004	19.0457	-2.7602	-1.46478	0.137325	31	5.73715	22.0744	11.3417	17	4.70562	30.1052	37.7245	69	33.3857	117.424	65.1659	50	8.73237	97.5341	29.1944	35	7.00161	79.1055	23.4476	22	2.94136	11.3759	13.2185
TCDM_00726	AYLP01000004	15.3925	-1.45757	-0.543562	0.681847	127	20.2442	77.8919	46.4642	19	4.52984	28.9806	42.1627	63	26.2551	92.3441	59.4993	56	8.42387	94.0884	32.6977	47	8.09822	91.4951	31.4868	54	6.21842	24.0501	32.4455
TCDM_00727	AYLP01000004	14.8895	1.53727	0.620371	0.702279	560	22.5634	86.8156	204.882	69	4.15814	26.6026	153.117	132	13.9049	48.9062	124.665	371	14.1065	157.559	216.623	313	13.6319	154.016	209.689	318	9.25624	35.7991	191.068
TCDM_00728	AYLP01000004	8.18168	1.57767	0.657798	0.611952	101	7.78009	29.9349	36.9518	16	1.84339	11.7935	35.5054	44	8.86122	31.1665	41.5551	143	10.3951	116.105	83.496	136	11.3239	127.94	91.1107	58	3.22761	12.483	34.8489
TCDM_14273	AYLP01000004	16.3849	-1.51515	-0.599456	0.705532	112	21.5496	82.9146	40.9763	2	0.575551	3.68221	4.43818	64	32.1942	113.233	60.4437	16	2.90515	32.4483	9.34221	21	4.36753	49.3451	14.0686	39	5.42095	20.9659	23.4329
TCDM_00729	AYLP01000004	6.51231	2.92641	1.54913	0.212549	54	8.39332	32.2943	19.7564	3	0.69742	4.46189	6.65727	9	3.6573	12.8634	8.4999	39	5.72048	63.8935	22.7716	55	9.24056	104.402	36.8462	24	2.69489	10.4227	14.4202
TCDM_14331	AYLP01000004	5.34162	-5.5357	-2.46877	0.0406958	5	1.14336	4.39922	1.8293	19	6.4983	41.5742	42.1627	7	4.18493	14.7192	6.61103	5	1.07897	12.0513	2.91944	12	2.96613	33.5119	8.03918	7	1.15638	4.47238	4.2059
TCDM_00730	AYLP01000004	6.62153	1.08143	0.112945	0.953838	68	6.45651	24.8422	24.8785	19	2.69821	17.2623	42.1627	42	10.4259	36.67	39.6662	61	5.4657	61.0479	35.6172	47	4.82372	54.4993	31.4868	142	9.74019	37.6708	85.3197
TCDM_00731	AYLP01000004	5.61423	1.38682	0.471777	0.735335	89	6.87999	26.4716	32.5615	17	1.96553	12.5749	37.7245	28	5.65892	19.9035	26.4441	74	5.3983	60.2951	43.2077	63	5.26422	59.4762	42.2057	88	4.91441	19.0068	52.8742
TCDM_00732	AYLP01000004	12.2868	-1.39185	-0.477006	0.741458	106	11.7207	45.097	38.7811	7	1.15766	7.40636	15.5336	81	23.416	82.3582	76.4991	74	7.72162	86.2448	43.2077	46	5.49798	62.1171	30.8169	43	3.43485	13.2845	25.8363
TCDM_00733	AYLP01000004	18.5001	-1.50542	-0.59017	0.698319	353	34.1857	131.534	129.149	109	15.7881	101.008	241.881	71	17.9765	63.2267	67.0548	167	15.2621	170.466	97.5093	149	15.5974	176.222	99.8198	128	8.9551	34.6344	76.9079
TCDM_00734	AYLP01000004	22.2949	5.30604	2.40763	0.0161372	260	51.8532	199.512	95.1236	5	1.49144	9.54179	11.0954	11	5.73552	20.1729	10.3888	58	10.9159	121.922	33.8655	51	10.9943	124.216	34.1665	107	15.4162	59.623	64.2902
TCDM_00735	AYLP01000005	44.4936	2.30156	1.20261	0.447246	724	53.5054	205.869	264.883	45	4.97399	31.8221	99.859	204	39.4155	138.631	192.664	776	54.1188	604.467	453.097	614	49.0482	554.156	411.338	399	21.3021	82.3872	239.736
TCDM_00736	AYLP01000005	4.94212	-1.85276	-0.889679	0.49339	24	5.03958	19.3904	8.78064	7	2.19844	14.065	15.5336	14	7.68579	27.0323	13.2221	14	2.77421	30.9858	8.17443	8	1.8158	20.5153	5.35945	11	1.66865	6.45363	6.60927
TCDM_00737	AYLP01000005	11.7228	-5.05389	-2.33739	0.0212188	19	3.07352	11.8258	6.95134	13	3.14528	20.1226	28.8482	48	20.3003	71.3997	45.3328	14	2.13717	23.8706	8.17443	5	0.874275	9.87773	3.34966	20	2.33724	9.03942	12.0169
TCDM_00738	AYLP01000005	13.2759	-1.63544	-0.709682	0.604507	228	11.8128	45.4513	83.416	28	2.16975	13.8814	62.1345	180	24.382	85.7559	169.998	91	4.44926	49.6949	53.1338	94	5.26432	59.4773	62.9736	151	5.65179	21.8587	90.7273
TCDM_00739	AYLP01000005	159.968	-24.7718	-4.63063	0.00233853	261	9.42889	36.2788	95.4894	1053	56.896	364.004	2336.7	2785	263.041	925.162	2630.25	168	5.72739	63.9707	98.0932	147	5.74028	64.8548	98.48	188	4.90646	18.9761	112.959
TCDM_00741	AYLP01000005	5.92318	-1.78207	-0.833557	0.442725	42	4.74007	18.238	15.3661	9	1.51919	9.71931	19.9718	35	10.3272	36.3225	33.0552	25	2.66258	29.7391	14.5972	21	2.56183	28.944	14.0686	36	2.93514	11.3518	21.6304
TCDM_00742	AYLP01000005	3.50869	1.14096	0.19025	0.905866	54	5.60219	21.5551	19.7564	6	0.930998	5.95625	13.3145	19	5.15342	18.1255	17.9442	33	3.23077	36.0853	19.2683	25	2.8035	31.6744	16.7483	32	2.39831	9.27561	19.227
TCDM_00744	AYLP01000005	4.63512	1.10355	0.142156	0.931559	73	7.2463	27.8811	26.7078	5	0.74233	4.74921	11.0954	31	8.04513	28.2962	29.2774	38	3.55963	39.7584	22.1878	38	4.0773	46.0661	25.4574	51	3.65725	14.1446	30.643
TCDM_00746	AYLP01000005	8.95877	-1.1718	-0.228726	0.89481	257	12.8284	49.3587	94.026	18	1.34383	8.59743	39.9436	127	16.5737	58.2928	119.943	100	4.71049	52.6127	58.3888	88	4.74807	53.6445	58.954	117	4.21905	16.3175	70.2987
TCDM_00747	AYLP01000005	9.67242	-1.87202	-0.904598	0.465314	44	6.2598	24.0854	16.0978	14	2.97899	19.0587	31.0673	44	16.3658	57.5617	41.5551	23	3.0879	34.4896	13.4294	18	2.76806	31.2741	12.0588	62	6.37221	24.6449	37.2523
TCDM_00749	AYLP01000005	21.8315	-1.16773	-0.223704	0.910721	382	32.334	124.409	139.758	120	15.1919	97.1931	266.291	69	15.2694	53.7055	65.1659	298	23.8035	265.867	173.999	256	23.4225	264.631	171.503	127	7.76588	30.0351	76.3071
TCDM_00752	AYLP01000005	465.185	-24.2742	-4.60135	0.00023133	180	31.5733	121.482	65.8548	73	19.1515	122.526	161.994	1987	911.218	3204.92	1876.59	51	8.44199	94.2908	29.7783	23	4.36084	49.2696	15.4084	94	11.9115	46.0684	56.4793
TCDM_00753	AYLP01000005	4.58051	-2.62758	-1.39374	0.252706	28	4.83375	18.5984	10.2441	18	4.64763	29.7342	39.9436	10	4.5134	15.8744	9.44433	11	1.79203	20.0157	6.42277	9	1.67944	18.9746	6.02939	19	2.36957	9.16447	11.416
TCDM_00755	AYLP01000005	18.0532	2.49218	1.31741	0.235431	270	38.538	148.28	98.7822	7	1.49436	9.5605	15.5336	36	13.434	47.2498	33.9996	86	11.5838	129.382	50.2144	69	10.6456	120.276	46.2253	111	11.4456	44.2666	66.6936
TCDM_00758	AYLP01000005	6.26266	-1.3807	-0.465402	0.750446	21	2.31617	8.91175	7.68306	13	2.14451	13.7199	28.8482	36	10.3808	36.5112	33.9996	46	4.78781	53.4763	26.8589	29	3.45736	39.0619	19.428	64	5.09943	19.7224	38.454
TCDM_00759	AYLP01000005	22.9786	-6.31074	-2.65781	0.0152558	252	12.9488	49.8219	92.1967	369	28.3588	181.431	818.844	131	17.5985	61.8972	123.721	100	4.84903	54.1601	58.3888	104	5.77639	65.2627	69.6729	128	4.75147	18.3766	76.9079
TCDM_00760	AYLP01000005	7.2637	1.66639	0.736728	0.579733	83	13.6283	52.4367	30.3664	3	0.736749	4.7135	6.65727	19	8.15635	28.6874	17.9442	43	6.66286	74.4192	25.1072	32	5.6795	64.1681	21.4378	26	3.0841	11.928	15.6219
TCDM_00761	AYLP01000005	7.70621	-2.87555	-1.52384	0.147602	101	6.65356	25.6004	36.9518	90	8.86765	56.7326	199.718	38	6.54476	23.0191	35.8885	76	4.7247	52.7714	44.3755	66	4.69973	53.0984	44.2155	59	2.80786	10.8596	35.4497
TCDM_00763	AYLP01000005	41.2018	-4.05505	-2.01972	0.116063	387	13.2363	50.9283	141.588	167	8.5429	54.655	370.588	826	73.8606	259.781	780.102	239	7.71402	86.1599	139.549	224	8.28131	93.5638	150.065	235	5.80649	22.457	141.198
TCDM_00764	AYLP01000005	19.133	1.83382	0.874849	0.611583	562	21.2337	81.6991	205.613	43	2.42991	15.5459	95.4208	229	22.6205	79.5603	216.275	681	24.2808	271.199	397.628	561	22.9112	258.855	375.832	297	8.10654	31.3526	178.45
TCDM_00765	AYLP01000005	17.1107	1.19833	0.261027	0.872765	73	12.4546	47.9206	26.7078	20	5.10352	32.6508	44.3818	57	25.4249	89.424	53.8327	164	26.4045	294.919	95.7577	127	23.421	264.615	85.0813	50	6.16264	23.8344	30.0422
TCDM_00766	AYLP01000005	14.1956	2.28098	1.18966	0.438629	128	14.082	54.1824	46.8301	0	0	0	0	67	19.2712	67.7803	63.277	184	19.103	213.366	107.435	159	18.9081	213.628	106.519	59	4.68919	18.1358	35.4497
TCDM_00767	AYLP01000005	6.94031	1.51862	0.602759	0.633171	107	13.7858	53.0424	39.147	10	1.92699	12.3283	22.1909	18	6.06313	21.3251	16.9998	45	5.47125	61.1098	26.275	35	4.87428	55.0705	23.4476	39	3.62996	14.0391	23.4329
TCDM_00768	AYLP01000005	9.43826	2.53943	1.34451	0.234189	104	14.8929	57.3024	38.0494	2	0.428361	2.74053	4.43818	23	8.61097	30.2864	21.722	51	6.89199	76.9784	29.7783	39	6.0368	68.2049	26.1273	96	9.93135	38.4101	57.6809
TCDM_00769	AYLP01000005	13.6594	-3.79139	-1.92273	0.0660066	170	8.90285	34.2548	62.1962	153	11.9841	76.6707	339.521	112	15.3347	53.935	105.777	84	4.15133	46.3673	49.0466	73	4.13237	46.6882	48.905	119	4.50213	17.4123	71.5003
TCDM_00772	AYLP01000005	21.2959	-1.53204	-0.615452	0.695942	261	12.9393	49.7856	95.4894	57	4.22648	27.0398	126.488	296	38.3654	134.938	279.552	306	14.3159	159.898	178.67	259	13.8792	156.81	173.512	147	5.26476	20.3618	88.3239
TCDM_00773	AYLP01000005	9.52622	-1.52675	-0.610469	0.627526	127	7.04815	27.1186	46.4642	39	3.2372	20.7107	86.5445	109	15.8152	55.6251	102.943	116	6.07515	67.855	67.731	87	5.21899	58.9651	58.2841	135	5.41247	20.9331	81.1138
TCDM_00774	AYLP01000005	5.35623	-2.01577	-1.01133	0.434705	35	5.19957	20.006	12.8051	15	3.33291	21.323	33.2863	19	7.37956	25.9553	17.9442	20	2.80386	31.3171	11.6778	16	2.5693	29.0284	10.7189	14	1.50251	5.81106	8.4118
TCDM_00776	AYLP01000005	11.658	3.19023	1.67366	0.104487	135	12.2077	46.9705	49.3911	7	0.94674	6.05696	15.5336	34	8.03814	28.2716	32.1107	138	11.7762	131.532	80.5766	82	8.0151	90.5561	54.9344	224	14.6331	56.5947	134.589
TCDM_00777	AYLP01000005	21.7455	-3.07035	-1.6184	0.086435	66	6.92942	26.6618	24.1467	20	3.14063	20.0928	44.3818	147	40.3504	141.92	138.832	47	4.6567	52.0119	27.4427	67	7.60367	85.9077	44.8854	44	3.33731	12.9073	26.4371
TCDM_00778	AYLP01000005	39.5886	-8.73397	-3.12664	0.0245542	376	9.68297	37.2564	137.563	1075	41.4059	264.903	2385.52	561	37.7712	132.848	529.827	302	7.33931	81.9746	176.334	251	6.98699	78.9403	168.153	307	5.71149	22.0896	184.459
TCDM_00779	AYLP01000005	1.60829	1.05618	0.07886	0.983616	6	0.92274	3.55036	2.19516	0	0	0	0	8	3.21659	11.3133	7.55547	20	2.90259	32.4198	11.6778	5	0.831177	9.3908	3.34966	3	0.333303	1.28907	1.80253
TCDM_00780	AYLP01000005	6.67766	1.21805	0.284573	0.863073	210	8.22604	31.6507	76.8306	50	2.92937	18.7413	110.954	54	5.53023	19.4508	50.9994	228	8.42818	94.1366	133.127	168	7.11339	80.3684	112.549	104	2.94303	11.3824	62.4877
TCDM_00781	AYLP01000005	7.87891	1.65637	0.728027	0.528731	154	12.1851	46.8836	56.3424	19	2.24851	14.3853	42.1627	32	6.61965	23.2825	30.2219	88	6.57079	73.3909	51.3822	73	6.24347	70.5399	48.905	114	6.51632	25.2023	68.4961
TCDM_00782	AYLP01000005	30.4957	-1.74692	-0.804812	0.615379	138	12.8515	49.4476	50.4887	118	16.4357	105.151	261.853	183	44.5556	156.71	172.831	333	29.2648	326.866	194.435	313	31.5075	355.977	209.689	71	4.77664	18.474	42.6599
TCDM_00783	AYLP01000005	30.5854	-1.87733	-0.908684	0.522168	407	49.7935	191.587	148.905	156	28.5454	182.625	346.178	102	32.6254	114.75	96.3322	216	24.9379	278.538	126.12	163	21.5557	243.54	109.199	136	12.0201	46.4885	81.7147
TCDM_00784	AYLP01000005	15.0968	-4.09212	-2.03285	0.0718877	199	13.7743	52.9984	72.8061	206	21.3264	136.44	457.132	49	8.86729	31.1879	46.2772	105	6.85858	76.6052	61.3083	81	6.06035	68.471	54.2645	93	4.6504	17.9857	55.8784
TCDM_00785	AYLP01000005	8.2161	-3.48685	-1.80192	0.0460722	36	3.65663	14.0693	13.171	33	5.01332	32.0737	73.2299	43	11.4189	40.1623	40.6106	31	2.97144	33.1888	18.1005	22	2.41544	27.2901	14.7385	24	1.76108	6.8111	14.4202
TCDM_00787	AYLP01000005	9.82324	-1.38837	-0.473396	0.726314	85	6.36791	24.5013	31.0981	32	3.58559	22.9396	71.0109	82	16.0609	56.4891	77.4435	145	10.2512	114.498	84.6638	95	7.69302	86.9172	63.6435	60	3.24728	12.5591	36.0506
TCDM_00788	AYLP01000005	9.34829	-1.39716	-0.482497	0.756317	81	8.38338	32.2561	29.6346	64	9.90711	63.3828	142.022	21	5.68239	19.986	19.8331	89	8.69264	97.0903	51.966	72	8.05494	91.0062	48.2351	164	12.2622	47.4248	98.5383
TCDM_00789	AYLP01000005	7.0812	-1.28296	-0.359472	0.821632	38	5.33666	20.5335	13.9027	1	0.210048	1.34383	2.21909	38	13.9523	49.073	35.8885	33	4.37348	48.8486	19.2683	30	4.5541	51.4531	20.098	20	2.02911	7.84773	12.0169
TCDM_00790	AYLP01000005	149.553	-60.5125	-5.91916	4.09055e-06	97	7.30449	28.1049	35.4884	1918	216.023	1382.05	4256.21	422	83.0823	292.216	398.551	69	4.90337	54.7671	40.2883	55	4.47689	50.5808	36.8462	68	3.69928	14.3072	40.8573
TCDM_00791	AYLP01000005	36.384	-11.2578	-3.49285	0.00083818	162	13.8737	53.3806	59.2693	444	56.8712	363.845	985.276	71	15.8969	55.9123	67.0548	68	5.49557	61.3814	39.7044	61	5.64679	63.7985	40.8658	77	4.76384	18.4245	46.2649
TCDM_00792	AYLP01000005	4.15508	1.02651	0.0377514	0.989715	65	6.52635	25.1109	23.7809	12	1.80207	11.5291	26.6291	20	5.25007	18.4654	18.8887	37	3.50579	39.1571	21.6039	46	4.99241	56.4052	30.8169	22	1.59577	6.17174	13.2185
TCDM_00793	AYLP01000005	7.05912	1.38686	0.471818	0.736711	251	14.9969	57.7026	91.8308	28	2.50219	16.0083	62.1345	32	4.99869	17.5813	30.2219	88	4.9618	55.4196	51.3822	60	3.87504	43.7809	40.1959	102	4.4027	17.0278	61.286
TCDM_00794	AYLP01000005	4.78065	-1.08912	-0.123166	0.946713	66	7.18863	27.6591	24.1467	8	1.30324	8.33777	17.7527	29	8.25805	29.0451	27.3886	24	2.46684	27.5528	14.0133	32	3.76745	42.5654	21.4378	47	3.6982	14.303	28.2396
TCDM_00796	AYLP01000005	9.32536	2.09351	1.06592	0.405807	275	15.5181	59.7078	100.611	8	0.675194	4.31969	17.7527	65	9.58951	33.7281	61.3882	137	7.29548	81.4851	79.9927	162	9.88135	111.641	108.529	113	4.60653	17.8161	67.8953
TCDM_00797	AYLP01000005	5.73267	1.08551	0.118379	0.948784	146	8.85659	34.0768	53.4155	11	0.998021	6.38505	24.41	66	10.4673	36.8155	62.3326	106	6.06803	67.7753	61.8921	76	4.98337	56.303	50.9148	59	2.58557	9.99986	35.4497
TCDM_00798	AYLP01000005	12.8289	-3.92019	-1.97092	0.0458693	74	3.65617	14.0675	27.0736	92	6.79853	43.495	204.156	146	18.8593	66.3315	137.887	101	4.70916	52.5978	58.9727	93	4.96676	56.1153	62.3037	43	1.5348	5.93596	25.8363
TCDM_00800	AYLP01000005	6.22049	1.27826	0.354182	0.821632	39	6.37969	24.5467	14.2685	5	1.22332	7.82641	11.0954	22	9.40882	33.0926	20.7775	48	7.40976	82.7615	28.0266	36	6.36551	71.9187	24.1175	40	4.727	18.282	24.0337
TCDM_00801	AYLP01000005	10.6235	-3.34845	-1.74349	0.0970713	40	9.24367	35.5662	14.6344	37	12.7885	81.8171	82.1063	14	8.45844	29.7499	13.2221	23	5.0158	56.0228	13.4294	16	3.99669	45.1553	10.7189	26	4.34059	16.7875	15.6219
TCDM_00802	AYLP01000005	17.8655	1.71876	0.781365	0.518351	169	24.3607	93.731	61.8303	28	6.03664	38.6206	62.1345	29	10.929	38.4392	27.3886	131	17.8198	199.034	76.4894	83	12.9324	146.112	55.6043	157	16.3491	63.2312	94.3324
TCDM_00804	AYLP01000005	1690.65	-711.112	-9.47393	1.06716e-07	58	10.5113	40.4436	21.2199	12394	3359.5	21493.1	27503.4	46	21.7954	76.6584	43.4439	21	3.5915	40.1144	12.2617	32	6.26866	70.8245	21.4378	37	4.84419	18.7352	22.2312
TCDM_00805	AYLP01000005	3.63469	-1.52791	-0.611562	0.712695	27	5.58892	21.5041	9.87822	6	1.85758	11.8843	13.3145	10	5.4118	19.0343	9.44433	17	3.32078	37.0907	9.9261	7	1.56624	17.6956	4.68952	5	0.747695	2.89176	3.00422
TCDM_00806	AYLP01000005	5.4826	1.57842	0.658482	0.632998	134	7.21656	27.7666	49.0252	5	0.402744	2.57664	11.0954	60	8.44801	29.7132	56.666	113	5.7429	64.144	65.9794	112	6.51987	73.6628	75.0324	63	2.45107	9.47969	37.8531
TCDM_00808	AYLP01000005	25.1423	-2.57281	-1.36334	0.335658	265	7.80461	30.0292	96.9529	91	4.00848	25.6451	201.937	601	46.2762	162.762	567.604	328	9.11605	101.82	191.515	259	8.24519	93.1557	173.512	234	4.97865	19.2553	140.597
TCDM_00809	AYLP01000005	7.96741	1.86617	0.900083	0.466039	226	15.4716	59.5287	82.6843	10	1.0239	6.55063	22.1909	46	8.23306	28.9572	43.4439	76	4.90984	54.8392	44.3755	55	4.0699	45.9825	36.8462	150	7.41835	28.691	90.1265
TCDM_00810	AYLP01000005	15.7968	6.09897	2.60856	0.0145322	373	36.7749	141.496	136.466	6	0.884763	5.66046	13.3145	15	3.86644	13.599	14.1665	49	4.55897	50.9203	28.6105	48	5.1154	57.7947	32.1567	235	16.7379	64.7349	141.198
TCDM_00812	AYLP01000005	10.5836	3.54845	1.82719	0.0834598	258	22.857	87.9451	94.3918	5	0.662526	4.23865	11.0954	23	5.32727	18.737	21.722	85	7.10634	79.3726	49.6305	55	5.26693	59.5068	36.8462	111	7.10416	27.4758	66.6936
TCDM_00813	AYLP01000005	12.2425	1.61933	0.695394	0.646197	275	21.2208	81.6498	100.611	13	1.5004	9.59911	28.8482	75	15.131	53.2186	70.8325	158	11.5057	128.511	92.2543	166	13.8463	156.438	111.209	43	2.39711	9.271	25.8363
TCDM_00814	AYLP01000005	11.2107	2.32574	1.21769	0.343526	257	13.0218	50.1031	94.026	19	1.43988	9.21192	42.1627	67	8.87547	31.2167	63.277	272	13.0058	145.265	158.818	262	14.3495	162.123	175.522	122	4.4657	17.2714	73.3029
TCDM_00817	AYLP01000005	20.9231	1.33228	0.4139	0.791496	368	35.0172	134.733	134.636	52	7.40066	47.3472	115.393	78	19.4047	68.2497	73.6658	133	11.943	133.394	77.6571	174	17.8969	202.203	116.568	274	18.8354	72.8471	164.631
TCDM_00818	AYLP01000005	27.8368	-9.72146	-3.28117	0.00397903	46	5.34338	20.5593	16.8296	275	47.7776	305.667	610.25	26	7.89604	27.7718	24.5553	73	8.00219	89.3786	42.6238	76	9.54262	107.814	50.9148	33	2.76925	10.7103	19.8278
TCDM_00819	AYLP01000005	11.6061	-3.9094	-1.96695	0.0553911	60	5.67225	21.8247	21.9516	89	12.5843	80.5104	197.499	43	10.628	37.3805	40.6106	84	7.49396	83.702	49.0466	57	5.82472	65.8088	38.1861	19	1.29762	5.01864	11.416
TCDM_00820	AYLP01000005	10.1492	2.22425	1.15332	0.31329	192	17.1841	66.1181	70.2451	11	1.47249	9.42056	24.41	35	8.18978	28.805	33.0552	68	5.74332	64.1486	39.7044	59	5.70787	64.4886	39.526	185	11.9616	46.2622	111.156
TCDM_00821	AYLP01000005	3.76475	1.56729	0.648272	0.710106	26	4.19035	16.1229	9.51236	2	0.482104	3.08436	4.43818	13	5.4777	19.2661	12.2776	29	4.41065	49.2637	16.9328	9	1.56789	17.7143	6.02939	42	4.89009	18.9127	25.2354
TCDM_00822	AYLP01000005	6.96834	-1.02466	-0.0351503	0.989818	154	9.77639	37.6159	56.3424	31	2.94342	18.8312	68.7918	63	10.4563	36.7766	59.4993	111	6.6498	74.2733	64.8116	106	7.27377	82.1804	71.0128	91	4.1734	16.1409	54.6767
TCDM_00823	AYLP01000005	23.8245	3.42054	1.77422	0.180195	464	62.7425	241.41	169.759	4	0.808979	5.17561	8.87636	44	15.5551	54.7103	41.5551	34	4.33861	48.459	19.8522	40	5.84655	66.0554	26.7973	229	22.3702	86.5182	137.593
TCDM_00824	AYLP01000005	12.7093	1.67021	0.74003	0.55893	300	26.9054	103.522	109.758	21	2.81689	18.0216	46.6009	46	10.7858	37.9357	43.4439	74	6.26292	69.9522	43.2077	78	7.5615	85.4312	52.2547	156	10.1072	39.0904	93.7315
TCDM_00826	AYLP01000005	32.7164	1.45856	0.544541	0.759409	341	30.5824	117.67	124.758	50	6.70688	42.9087	110.954	195	45.7225	160.814	184.165	437	36.9851	413.096	255.159	407	39.4555	445.776	272.662	368	23.8427	92.2133	221.11
TCDM_00829	AYLP01000005	81.9677	-19.9344	-4.31719	0.00133574	130	9.21741	35.4651	47.5618	1434	152.072	972.91	3182.17	64	11.8638	41.7271	60.4437	182	12.1777	136.016	106.268	191	14.6384	165.388	127.957	72	3.68798	14.2635	43.2607
TCDM_00830	AYLP01000005	9.05749	-2.80325	-1.4871	0.228932	97	5.66391	21.7926	35.4884	141	12.3139	78.781	312.892	38	5.80104	20.4033	35.8885	129	7.10824	79.3938	75.3216	84	5.30176	59.9002	56.2743	133	5.61031	21.6982	79.9121
TCDM_00833	AYLP01000005	28.2508	1.53819	0.621229	0.722766	976	75.0495	288.762	357.079	30	3.45027	22.0738	66.5727	177	35.5835	125.154	167.165	121	8.78033	98.0698	70.6505	89	7.39748	83.5781	59.6239	392	21.7758	84.2194	235.531
TCDM_00835	AYLP01000005	9.26522	1.74935	0.806821	0.482313	101	10.1177	38.9291	36.9518	14	2.09759	13.4198	31.0673	32	8.38084	29.4769	30.2219	97	9.16979	102.42	56.6372	108	11.6944	132.126	72.3526	84	6.07896	23.5108	50.4708
TCDM_00837	AYLP01000005	10.8852	1.24065	0.311091	0.839237	276	22.4482	86.3722	100.977	24	2.91955	18.6785	53.2581	63	13.3965	47.1178	59.4993	102	7.82888	87.4428	59.5566	70	6.15412	69.5304	46.8952	121	7.10964	27.497	72.702
TCDM_00839	AYLP01000005	9.67912	1.60882	0.686001	0.602617	83	12.3304	47.4427	30.3664	5	1.11097	7.10766	11.0954	30	11.6519	40.982	28.333	64	8.97236	100.215	37.3688	65	10.4378	117.928	43.5456	65	6.97594	26.9799	39.0548
TCDM_00840	AYLP01000005	25.8546	3.56304	1.83311	0.0800553	313	49.7116	191.272	114.514	10	2.37546	15.1975	22.1909	27	11.2113	39.4321	25.4997	116	17.386	194.189	67.731	118	20.2578	228.876	79.052	140	16.0632	62.1255	84.118
TCDM_00841	AYLP01000005	34.4791	-2.22411	-1.15323	0.403592	462	27.7177	106.647	169.027	99	8.88349	56.834	219.69	383	60.0747	211.294	361.718	197	11.1534	124.576	115.026	186	12.0621	136.28	124.607	199	8.62499	33.3577	119.568
TCDM_00842	AYLP01000005	5.35369	1.29995	0.378452	0.77099	127	7.64035	29.3972	46.4642	22	1.97955	12.6646	48.82	35	5.50498	19.362	33.0552	89	5.05275	56.4354	51.966	86	5.59247	63.1848	57.6141	72	3.1292	12.1024	43.2607
TCDM_00843	AYLP01000005	6.3754	1.41443	0.500223	0.723657	238	11.6536	44.8385	87.0746	25	1.83086	11.7133	55.4772	45	5.76065	20.2613	42.4995	127	5.86831	65.5447	74.1538	110	5.82197	65.7777	73.6925	61	2.15775	8.34525	36.6514
TCDM_00844	AYLP01000005	7.91758	1.0373	0.0528386	0.985566	305	8.45796	32.5431	111.587	74	3.06924	19.6361	164.213	165	11.9626	42.0748	155.832	357	9.34247	104.348	208.448	311	9.32227	105.325	208.349	227	4.5476	17.5881	136.391
TCDM_00845	AYLP01000005	8.03367	-5.46644	-2.4506	0.0106838	38	3.7465	14.4151	13.9027	74	10.9121	69.8123	164.213	20	5.15526	18.132	18.8887	29	2.69816	30.1365	16.9328	27	2.87741	32.5095	18.0882	28	1.9943	7.7131	16.8236
TCDM_00846	AYLP01000005	9.15883	-1.96567	-0.975025	0.365121	130	10.6929	41.1422	47.5618	58	7.13531	45.6497	128.707	52	11.1823	39.3303	49.1105	68	5.27823	58.9539	39.7044	45	4.00092	45.2032	30.1469	96	5.70445	22.0623	57.6809
TCDM_00847	AYLP01000005	9.13158	-5.83641	-2.54508	0.0266371	12	2.07161	7.97076	4.39032	55	14.2011	90.8545	122.05	9	4.06206	14.287	8.4999	30	4.88736	54.5882	17.5166	27	5.03831	56.9238	18.0882	7	0.873	3.37639	4.2059
TCDM_00848	AYLP01000005	19.195	-2.44328	-1.28882	0.260353	81	5.17977	19.9298	29.6346	78	7.46025	47.7285	173.089	185	30.9296	108.785	174.72	114	6.87952	76.8391	66.5633	106	7.32702	82.782	71.0128	197	9.10086	35.1982	118.366
TCDM_00850	AYLP01000005	6.09785	1.14007	0.189117	0.903963	105	7.60534	29.2625	38.4153	12	1.3	8.31702	26.6291	55	10.4152	36.6323	51.9438	103	7.04034	78.6354	60.1405	67	5.24565	59.2664	44.8854	86	4.50006	17.4043	51.6725
TCDM_00851	AYLP01000005	8.93939	-3.11071	-1.63724	0.16519	43	9.4376	36.3124	15.732	23	7.55013	48.3035	51.0391	18	10.3286	36.3277	16.9998	13	2.69255	30.0738	7.59055	8	1.89792	21.4431	5.35945	20	3.17113	12.2645	12.0169
TCDM_00853	AYLP01000005	5.72167	1.38281	0.467604	0.747208	60	4.00089	15.3939	21.9516	20	1.99466	12.7612	44.3818	32	5.5787	19.6213	30.2219	158	9.94237	111.049	92.2543	92	6.63115	74.9199	61.6337	48	2.31226	8.94282	28.8405
TCDM_00854	AYLP01000005	5.95589	1.29937	0.377816	0.819709	73	4.84555	18.6439	26.7078	18	1.78701	11.4327	39.9436	42	7.28865	25.6355	39.6662	167	10.4608	116.839	97.5093	102	7.3184	82.6847	68.333	25	1.19881	4.63648	15.0211
TCDM_00856	AYLP01000005	7.59455	-4.05279	-2.01892	0.0308574	30	3.24329	12.479	10.9758	38	6.14443	39.3103	84.3254	32	9.04467	31.8118	30.2219	33	3.36672	37.6037	19.2683	15	1.75288	19.8044	10.049	23	1.79632	6.94738	13.8194
TCDM_00857	AYLP01000005	3.92695	1.37419	0.458585	0.77112	26	3.45163	13.2806	9.51236	5	0.992782	6.35153	11.0954	14	4.8591	17.0904	13.2221	39	4.88588	54.5717	22.7716	40	5.73992	64.8507	26.7973	17	1.63038	6.30562	10.2143
TCDM_00858	AYLP01000005	19.1309	1.1835	0.243063	0.908133	577	43.3011	166.606	211.101	21	2.35709	15.08	46.6009	183	35.9048	126.284	172.831	86	6.09045	68.0258	50.2144	80	6.48947	73.3192	53.5945	347	18.8124	72.758	208.493
TCDM_00859	AYLP01000005	16.4436	-1.76762	-0.821804	0.472089	120	11.7252	45.1141	43.9032	38	5.55336	35.5288	84.3254	107	27.3338	96.138	101.054	108	9.95842	111.228	63.0599	94	9.92801	112.169	62.9736	78	5.50584	21.2942	46.8658
TCDM_00860	AYLP01000005	3.87274	1.19937	0.262274	0.855708	84	6.8448	26.3362	30.7322	9	1.09688	7.01749	19.9718	24	5.11294	17.9831	22.6664	36	2.76829	30.9198	21.02	40	3.5232	39.8058	26.7973	40	2.35468	9.10688	24.0337
TCDM_00861	AYLP01000005	7.29375	-2.44088	-1.2874	0.251562	34	4.77491	18.372	12.4392	24	5.04116	32.2519	53.2581	26	9.54634	33.5762	24.5553	41	5.43372	60.6907	23.9394	28	4.2505	48.0229	18.7581	11	1.11601	4.31625	6.60927
TCDM_00862	AYLP01000005	7.90869	1.12024	0.163806	0.923245	153	11.3071	43.5054	55.9766	12	1.3264	8.4859	26.6291	75	14.491	50.9674	70.8325	113	7.8807	88.0216	65.9794	104	8.30784	93.8635	69.6729	68	3.63043	14.0409	40.8573
TCDM_00863	AYLP01000005	12.0847	1.16833	0.224454	0.880934	169	18.878	72.6355	61.8303	25	4.17679	26.7219	55.4772	53	15.4783	54.44	50.055	109	11.4901	128.336	63.6438	82	9.901	111.863	54.9344	100	8.06975	31.2103	60.0843
TCDM_00864	AYLP01000005	20.9111	-4.85651	-2.27992	0.0607532	139	9.11564	35.0735	50.8545	325	31.8778	203.945	721.204	58	9.94438	34.9762	54.7771	153	9.46872	105.759	89.3349	174	12.3344	139.356	116.568	103	4.87977	18.8729	61.8868
TCDM_00866	AYLP01000005	6.46947	-1.21314	-0.278747	0.860161	44	5.45954	21.0063	16.0978	23	4.2684	27.308	51.0391	26	8.43441	29.6654	24.5553	93	10.8897	121.629	54.3016	53	7.10846	80.3127	35.5064	27	2.42024	9.36043	16.2228
TCDM_00867	AYLP01000005	16.2012	-2.20128	-1.13834	0.348686	123	6.78307	26.0987	45.0008	38	3.13428	20.0522	84.3254	203	29.2681	102.941	191.72	96	4.99597	55.8013	56.0533	85	5.06682	57.2459	56.9442	162	6.45397	24.9611	97.3366
TCDM_00869	AYLP01000005	24.2957	1.31477	0.394805	0.803457	288	30.021	115.509	105.368	52	8.10716	51.8673	115.393	94	25.6176	90.1017	88.7767	259	25.4777	284.567	151.227	257	28.9575	327.167	172.172	169	12.7265	49.2206	101.542
TCDM_00870	AYLP01000005	7.2397	1.8387	0.878685	0.579156	40	11.9661	46.0411	14.6344	7	3.13202	20.0378	15.5336	4	3.12846	11.0034	3.77773	17	4.79921	53.6037	9.9261	21	6.79061	76.7215	14.0686	25	5.40286	20.8959	15.0211
TCDM_00871	AYLP01000005	7.15153	-1.21797	-0.284475	0.845261	179	9.36296	36.0251	65.4889	29	2.26877	14.515	64.3536	88	12.0343	42.3268	83.1101	114	5.6272	62.8517	66.5633	109	6.16286	69.6291	73.0226	73	2.7585	10.6687	43.8616
TCDM_00873	AYLP01000005	36.5008	-3.47744	-1.79803	0.180195	212	8.92041	34.3224	77.5623	43	2.70614	17.3131	95.4208	639	70.2955	247.242	603.493	210	8.33865	93.1366	122.617	193	8.77813	99.1769	129.297	124	3.7693	14.578	74.5046
TCDM_00874	AYLP01000005	10.0114	2.02943	1.02107	0.395854	168	13.1972	50.7778	61.4645	12	1.40989	9.02008	26.6291	43	8.83116	31.0608	40.6106	157	11.6385	129.994	91.6704	129	10.9536	123.756	86.4212	75	4.25621	16.4612	45.0632
TCDM_00875	AYLP01000005	9.38077	1.32309	0.403914	0.760814	172	17.3495	66.7543	62.9279	26	3.92252	25.0951	57.6963	26	6.85661	24.116	24.5553	64	6.09209	68.0441	37.3688	69	7.52321	84.9986	46.2253	90	6.5583	25.3647	54.0759
TCDM_00876	AYLP01000005	5.23808	1.31347	0.393379	0.783261	58	8.64583	33.2659	21.2199	8	1.78362	11.4111	17.7527	13	5.0664	17.8195	12.2776	34	4.78283	53.4207	19.8522	36	5.80065	65.5369	24.1175	16	1.72302	6.66388	9.61349
TCDM_00877	AYLP01000005	71.4856	-8.34315	-3.06059	0.0526399	458	11.76	45.2481	167.564	496	19.0483	121.866	1100.67	1846	123.923	435.859	1743.42	337	8.16582	91.2061	196.77	291	8.07664	91.2514	194.95	207	3.83975	14.8505	124.375
TCDM_00879	AYLP01000005	43.9933	-6.12503	-2.61472	0.0101309	101	14.9536	57.5358	36.9518	254	56.246	359.845	563.649	82	31.7406	111.638	77.4435	105	14.6704	163.857	61.3083	88	14.0832	159.115	58.954	85	9.09146	35.1618	51.0717
TCDM_00881	AYLP01000005	9.99104	1.42522	0.511188	0.729526	125	8.17297	31.4465	45.7325	33	3.22713	20.6463	73.2299	65	11.1112	39.0801	61.3882	162	9.99569	111.644	94.5899	152	10.7426	121.372	101.83	234	11.0529	42.7478	140.597
TCDM_00882	AYLP01000005	7.14569	2.33876	1.22574	0.310504	40	5.59953	21.5449	14.6344	6	1.25625	8.03712	13.3145	13	4.75787	16.7343	12.2776	80	10.5684	118.041	46.7111	64	9.68428	109.415	42.8756	27	2.73052	10.5605	16.2228
TCDM_00883	AYLP01000005	7.26097	2.32506	1.21727	0.285713	118	10.287	39.5807	43.1715	5	0.651946	4.17096	11.0954	27	6.15389	21.6444	25.4997	85	6.99287	78.1051	49.6305	56	5.27706	59.6213	37.5162	103	6.48689	25.0885	61.8868
TCDM_00884	AYLP01000005	5.30087	2.47998	1.31033	0.376776	15	2.93787	11.3038	5.4879	0	0	0	0	12	6.1447	21.612	11.3332	48	8.87177	99.0911	28.0266	29	6.13953	69.3656	19.428	23	3.25432	12.5863	13.8194
TCDM_00886	AYLP01000005	8.55322	2.43462	1.28369	0.333874	44	3.65354	14.0574	16.0978	18	2.23546	14.3018	39.9436	22	4.77596	16.7979	20.7775	74	5.79856	64.7656	43.2077	60	5.38527	60.8438	40.1959	323	19.3755	74.9361	194.072
TCDM_00887	AYLP01000005	6.17349	4.13454	2.04773	0.143006	20	3.58003	13.7746	7.3172	2	0.535451	3.42566	4.43818	7	3.27591	11.522	6.61103	24	4.05411	45.2814	14.0133	20	3.86974	43.7211	13.3986	102	13.1901	51.0135	61.286
TCDM_00888	AYLP01000005	155.622	4.94848	2.30698	0.230275	3527	599.403	2306.28	1290.39	41	10.4215	66.6737	90.9827	52	23.1044	81.2623	49.1105	43	6.89619	77.0254	25.1072	38	6.9806	78.8681	25.4574	75	9.20799	35.6125	45.0632
TCDM_00889	AYLP01000005	12.6902	-3.25079	-1.70079	0.149164	136	7.49052	28.8207	49.7569	177	14.5807	93.2833	392.779	75	10.7997	37.9846	70.8325	140	7.27661	81.2743	81.7443	156	9.28739	104.931	104.509	79	3.14334	12.1571	47.4666
TCDM_00890	AYLP01000005	9.28456	-2.08459	-1.05976	0.304989	46	4.1425	15.9388	16.8296	19	2.55913	16.3725	42.1627	68	16.01	56.3101	64.2215	48	4.07919	45.5615	28.0266	48	4.67242	52.7898	32.1567	51	3.31791	12.8323	30.643
TCDM_00891	AYLP01000005	10.9232	1.13272	0.179787	0.911118	120	21.4802	82.6476	43.9032	13	3.48043	22.2668	28.8482	31	14.5076	51.0259	29.2774	47	7.9393	88.6761	27.4427	33	6.38508	72.1398	22.1077	61	7.88818	30.5081	36.6514
TCDM_00892	AYLP01000005	4.3826	-1.95712	-0.968733	0.503551	25	4.04411	15.5602	9.1465	17	4.11306	26.3141	37.7245	11	4.65214	16.3624	10.3888	30	4.57964	51.1512	17.5166	25	4.37138	49.3886	16.7483	6	0.701172	2.71183	3.60506
TCDM_00893	AYLP01000005	8.4675	-1.12466	-0.169483	0.923152	65	7.18725	27.6538	23.7809	15	2.4807	15.8708	33.2863	50	14.4543	50.8384	47.2217	88	9.18247	102.561	51.3822	72	8.60553	97.2268	48.2351	40	3.19521	12.3577	24.0337
TCDM_00894	AYLP01000005	6.18018	-1.19431	-0.256181	0.869713	54	4.20414	16.176	19.7564	17	1.97955	12.6646	37.7245	51	10.3808	36.5112	48.1661	97	7.12661	79.5989	56.6372	63	5.30176	59.9002	42.2057	47	2.64345	10.2237	28.2396
TCDM_00895	AYLP01000005	52.7452	-15.5518	-3.95901	0.000126116	82	8.65087	33.2853	30.0005	492	77.6326	496.671	1091.79	101	27.8577	97.9806	95.3878	90	8.96017	100.078	52.5499	69	7.86848	88.8995	46.2253	39	2.97236	11.4958	23.4329
TCDM_00896	AYLP01000005	9.10447	2.82312	1.49729	0.197098	32	5.08234	19.5549	11.7075	5	1.18773	7.59874	11.0954	15	6.22849	21.9067	14.1665	60	8.99275	100.442	35.0333	72	12.3607	139.653	48.2351	87	9.98213	38.6066	52.2734
TCDM_00897	AYLP01000005	4.12546	1.00116	0.00167618	0.999899	38	3.54637	13.6451	13.9027	15	2.09375	13.3952	33.2863	21	5.12386	18.0216	19.8331	60	5.2842	59.0206	35.0333	58	5.85092	66.1048	38.856	27	1.82035	7.04032	16.2228
TCDM_00898	AYLP01000005	7.93162	1.47757	0.563228	0.677969	137	12.7856	49.1942	50.1228	6	0.8375	5.35808	13.3145	43	10.4917	36.9013	40.6106	66	5.81262	64.9227	38.5366	74	7.46497	84.3406	49.575	84	5.66331	21.9032	50.4708
TCDM_00899	AYLP01000005	5.28025	1.33143	0.41298	0.787298	45	5.38476	20.7185	16.4637	12	2.14767	13.7402	26.6291	13	4.067	14.3044	12.2776	58	6.54951	73.1532	33.8655	61	7.89004	89.1431	40.8658	15	1.29669	5.01502	9.01265
TCDM_00900	AYLP01000005	5.60748	-2.08293	-1.05862	0.340201	70	6.46373	24.87	25.6102	41	5.66242	36.2265	90.9827	23	5.55253	19.5293	21.722	45	3.92126	43.7975	26.275	51	5.09039	57.5122	34.1665	30	2.00123	7.73989	18.0253
TCDM_00901	AYLP01000005	59.0904	-4.50931	-2.17291	0.0201101	106	21.7357	83.6306	38.7811	27	8.28064	52.9771	59.9154	205	109.9	386.539	193.609	36	6.96622	77.8075	21.02	28	6.20612	70.1179	18.7581	58	8.59182	33.2294	34.8489
TCDM_00902	AYLP01000005	27.3232	2.30359	1.20388	0.39481	722	62.9428	242.18	264.151	15	1.95584	12.5129	33.2863	112	25.5273	89.7841	105.777	132	10.8595	121.293	77.0732	126	11.8734	134.148	84.4114	375	23.6173	91.3415	225.316
TCDM_00903	AYLP01000005	6.45755	-3.46161	-1.79144	0.110125	52	3.85598	14.8363	19.0247	71	7.87449	50.3787	157.555	26	5.0406	17.7287	24.5553	57	3.98872	44.5511	33.2816	58	4.64895	52.5247	38.856	21	1.12497	4.35089	12.6177
TCDM_00904	AYLP01000005	6.45086	3.18277	1.67028	0.106676	79	7.7364	29.7667	28.9029	3	0.439406	2.81119	6.65727	15	3.84043	13.5075	14.1665	82	7.57797	84.6403	47.8788	63	6.6688	75.3454	42.2057	54	3.82028	14.7752	32.4455
TCDM_00906	AYLP01000005	4.06609	-10.4447	-3.38469	0.00621743	8	1.25237	4.81864	2.92688	19	4.44866	28.4612	42.1627	9	3.68351	12.9556	8.4999	3	0.443191	4.95012	1.75166	0	0	0	0	7	0.791645	3.06174	4.2059
TCDM_00907	AYLP01000005	10.6599	2.71559	1.44127	0.491378	174	3.44657	13.2611	63.6596	33	0.977654	6.25474	73.2299	250	12.9466	45.5355	236.108	77	1.43932	16.0761	44.9594	45	0.963487	10.8857	30.1469	2571	36.79	142.288	1544.77
TCDM_00908	AYLP01000005	1.01542	1.01784	0.0255147	0.996554	30	1.5183	5.84184	10.9758	9	0.681258	4.35849	19.9718	6	0.793897	2.79228	5.6666	15	0.716398	8.00164	8.75832	8	0.437644	4.94459	5.35945	38	1.38934	5.37338	22.832
TCDM_00909	AYLP01000005	67.0195	-100.822	-6.65566	7.82029e-07	6	0.988899	3.80491	2.19516	542	133.608	854.786	1202.75	1	0.430902	1.51556	0.944433	21	3.26624	36.4814	12.2617	11	1.9597	22.141	7.36925	3	0.357201	1.3815	1.80253
TCDM_00910	AYLP01000005	0.309438	1.12321	0.167621	0.970774	2	0.452605	1.74145	0.73172	0	0	0	0	1	0.591652	2.08095	0.944433	1	0.213558	2.38529	0.583888	1	0.244616	2.76372	0.669932	2	0.326971	1.26458	1.20169
TCDM_00911	AYLP01000006	33.065	5.43942	2.44345	0.0458693	109	61.8276	237.889	39.8787	0	0	0	0	11	16.3127	57.3748	10.3888	26	13.9174	155.447	15.1811	22	13.4888	152.399	14.7385	105	43.0264	166.408	63.0885
TCDM_00912	AYLP01000006	5.6056	-1.35713	-0.440557	0.795623	32	6.6239	25.4863	11.7075	3	0.928792	5.94214	6.65727	19	10.2824	36.1651	17.9442	23	4.49282	50.1815	13.4294	16	3.57997	40.4472	10.7189	7	1.04677	4.04846	4.2059
TCDM_00913	AYLP01000006	17.5709	-2.22488	-1.15373	0.348686	19	10.6391	40.9353	6.95134	7	5.8625	37.5066	15.5336	20	29.2792	102.98	18.8887	5	2.6421	29.5103	2.91944	13	7.86848	88.8995	8.70911	22	8.89948	34.4193	13.2185
TCDM_00914	AYLP01000006	9.8062	-6.02895	-2.59191	0.0127491	85	6.38983	24.5857	31.0981	115	12.9301	82.7229	255.195	34	6.68231	23.5029	32.1107	22	1.5607	17.4319	12.8455	21	1.70642	19.2794	14.0686	60	3.25846	12.6023	36.0506
TCDM_00915	AYLP01000006	3.91788	1.76503	0.819695	0.679437	64	10.8344	41.6869	23.415	0	0	0	0	12	5.31111	18.6802	11.3332	10	1.59755	17.8434	5.83888	3	0.548964	6.20229	2.0098	22	2.69054	10.4058	13.2185
TCDM_00917	AYLP01000006	8.16184	-4.74578	-2.24665	0.0293477	20	3.39894	13.0778	7.3172	38	9.65895	61.7952	84.3254	15	6.66472	23.4411	14.1665	21	3.36791	37.617	12.2617	20	3.674	41.5095	13.3986	12	1.47328	5.698	7.21012
TCDM_00918	AYLP01000006	3.90673	1.54179	0.624609	0.730453	21	3.59688	13.8394	7.68306	8	2.04941	13.1115	17.7527	2	0.895599	3.14999	1.88887	24	3.87923	43.3281	14.0133	34	6.29478	71.1196	22.7777	15	1.85604	7.17837	9.01265
TCDM_00920	AYLP01000006	4.32771	1.03779	0.0535181	0.985297	32	5.5462	21.3397	11.7075	8	2.07381	13.2676	17.7527	11	4.98444	17.5312	10.3888	28	4.57964	51.1512	16.3489	31	5.80769	65.6163	20.7679	11	1.3773	5.3268	6.60927
TCDM_00921	AYLP01000006	7.57383	1.4337	0.51974	0.719061	58	13.4746	51.8453	21.2199	6	2.08484	13.3382	13.3145	13	7.89604	27.7718	12.2776	32	7.01562	78.3593	18.6844	21	5.27356	59.5816	14.0686	27	4.53151	17.5259	16.2228
TCDM_00922	AYLP01000006	6.33525	1.46306	0.548988	0.684845	130	13.6818	52.6422	47.5618	6	0.944458	6.04237	13.3145	28	7.70431	27.0975	26.4441	44	4.36997	48.8093	25.6911	34	3.86788	43.7	22.7777	45	3.42138	13.2324	27.0379
TCDM_00926	AYLP01000006	13.1946	1.27148	0.346506	0.895269	941	14.4818	55.7207	344.274	231	5.31715	34.0176	512.61	299	12.0305	42.3134	282.386	973	14.1311	157.833	568.123	918	15.2712	172.537	614.997	800	8.89435	34.3995	480.675
TCDM_00928	AYLP01000006	4.58232	-1.18659	-0.246823	0.862522	80	6.07671	23.3809	29.2688	9	1.02248	6.54152	19.9718	41	8.14217	28.6375	38.7218	50	3.58407	40.0314	29.1944	34	2.7916	31.54	22.7777	48	2.63397	10.187	28.8405
TCDM_00929	AYLP01000006	5.85434	1.10631	0.145751	0.938543	281	9.13174	35.1355	102.807	43	2.09001	13.3713	95.4208	90	7.64658	26.8944	84.999	180	5.5201	61.6555	105.1	168	5.90136	66.6747	112.549	122	2.86416	11.0773	73.3029
TCDM_00932	AYLP01000006	14.6417	-1.54113	-0.623987	0.67453	356	16.1798	62.2538	130.246	27	1.83535	11.7421	59.9154	231	27.4481	96.5401	218.164	116	4.97518	55.5691	67.731	128	6.28823	71.0456	85.7513	137	4.49815	17.3969	82.3155
TCDM_00933	AYLP01000006	20.4851	-8.33088	-3.05847	0.0146218	130	4.26591	16.4136	47.5618	632	31.0183	198.446	1402.46	116	9.95185	35.0025	109.554	192	5.94562	66.4082	112.107	214	7.59063	85.7603	143.365	99	2.3469	9.07678	59.4835
TCDM_00934	AYLP01000006	37.3624	13.169	3.71907	0.00558414	506	32.0293	123.237	185.125	12	1.13609	7.26836	26.6291	38	6.28867	22.1184	35.8885	166	9.91592	110.753	96.9254	155	10.6053	119.821	103.839	2119	96.8989	374.763	1273.19
TCDM_00937	AYLP01000006	20.0266	1.85906	0.89457	0.509321	592	44.9677	173.019	216.589	40	4.54435	29.0734	88.7636	64	12.7097	44.7024	60.4437	125	8.96017	100.078	72.986	117	9.60639	108.535	78.382	302	16.572	64.0934	181.455
TCDM_00940	AYLP01000006	205.889	1.31658	0.396799	0.851976	992	601.763	2315.36	362.933	76	68.9542	441.149	168.651	83	131.634	462.983	78.388	32	18.3186	204.605	18.6844	51	33.441	377.823	34.1665	388	170.034	657.618	233.127
TCDM_00942	AYLP01000006	25.6725	1.84282	0.881916	0.516831	384	59.899	230.469	140.49	29	6.76581	43.2857	64.3536	31	12.6423	44.4654	29.2774	88	12.9538	144.685	51.3822	60	10.1166	114.299	40.1959	175	19.7204	76.2701	105.148
TCDM_00946	AYLP01000006	35.8102	6.86794	2.77988	0.012085	511	85.8408	330.283	186.954	5	1.25625	8.03712	11.0954	21	9.22295	32.4388	19.8331	84	13.3162	148.732	49.0466	65	11.8027	133.349	43.5456	266	32.2809	124.848	159.824
TCDM_00947	AYLP01000006	8.5734	1.44777	0.533832	0.694989	167	12.3836	47.6475	61.0986	8	0.887267	5.67648	17.7527	68	13.1831	46.3674	64.2215	127	8.88715	99.2629	74.1538	107	8.57651	96.899	71.6827	83	4.44631	17.1964	49.87
TCDM_00949	AYLP01000006	8.69268	-1.47714	-0.562802	0.651685	151	13.0856	50.3484	55.2448	31	4.01801	25.706	68.7918	59	13.3674	47.0154	55.7216	55	4.49786	50.2378	32.1138	44	4.12158	46.5664	29.477	78	4.88316	18.8859	46.8658
TCDM_00950	AYLP01000006	8.70457	1.87191	0.904512	0.45699	110	17.6632	67.9615	40.2446	8	1.92132	12.2921	17.7527	14	5.87737	20.6718	13.2221	28	4.2429	47.3901	16.3489	51	8.85204	100.012	34.1665	35	4.06009	15.7027	21.0295
TCDM_00953	AYLP01000006	12.0371	1.51677	0.601002	0.745458	546	13.0384	50.167	199.759	89	3.17875	20.3367	197.499	194	12.1119	42.5997	183.22	656	14.7831	165.116	383.031	593	15.3068	172.939	397.27	291	5.02014	19.4157	174.845
TCDM_00954	AYLP01000006	9.88932	-2.04334	-1.03093	0.420445	141	9.31674	35.8473	51.5862	97	9.58628	61.3302	215.252	59	10.1924	35.8484	55.7216	135	8.41795	94.0223	78.8249	116	8.28512	93.6068	77.7121	88	4.20066	16.2463	52.8742
TCDM_00955	AYLP01000006	6.78622	1.00321	0.00462826	0.999899	107	11.1006	42.7111	39.147	13	2.01716	12.9052	28.8482	42	11.3918	40.0669	39.6662	84	8.22377	91.8535	49.0466	41	4.59773	51.9461	27.4672	43	3.22272	12.4641	25.8363
TCDM_00956	AYLP01000006	7.5988	1.07238	0.100815	0.96454	474	11.2759	43.3855	173.418	62	2.20597	14.1131	137.584	190	11.8169	41.5623	179.442	312	7.00416	78.2313	182.173	278	7.14849	80.7649	186.241	289	4.96663	19.2088	173.644
TCDM_00957	AYLP01000006	1.68338	-1.7482	-0.805872	0.672641	27	4.12329	15.8649	9.87822	6	1.37046	8.76777	13.3145	5	1.99631	7.02139	4.72217	0	0	0	0	6	0.990438	11.1902	4.01959	9	0.992918	3.84017	5.40759
TCDM_00959	AYLP01000006	6.89561	-2.4873	-1.31458	0.228324	97	8.21048	31.5908	35.4884	53	6.70974	42.927	117.612	32	7.08148	24.9069	30.2219	41	3.27498	36.5791	23.9394	26	2.37884	26.8766	17.4182	64	3.91352	15.1358	38.454
TCDM_00961	AYLP01000006	11.5785	-3.49873	-1.80683	0.162769	186	8.67001	33.3589	68.0499	250	17.4293	111.508	554.772	47	5.72773	20.1455	44.3884	126	5.54249	61.9055	73.5699	95	4.78659	54.0798	63.6435	226	7.61037	29.4336	135.791
TCDM_00963	AYLP01000006	24.0444	-2.16221	-1.11251	0.357768	285	17.6815	68.0317	104.27	76	7.05213	45.1175	168.651	253	41.0366	144.333	238.942	177	10.3627	115.744	103.348	162	10.8639	122.742	108.529	110	4.93011	19.0675	66.0927
TCDM_00964	AYLP01000006	4.67498	1.58353	0.663141	0.651271	56	8.86187	34.0971	20.4882	3	0.710055	4.54272	6.65727	12	4.96474	17.4619	11.3332	25	3.7334	41.6994	14.5972	27	4.61846	52.1802	18.0882	13	1.48618	5.74789	7.81096
TCDM_00966	AYLP01000006	72.6643	-24.6105	-4.6212	0.00641167	404	11.9791	46.0912	147.807	3041	134.863	862.815	6748.25	135	10.4654	36.8087	127.499	251	7.02336	78.4457	146.556	194	6.21786	70.2506	129.967	223	4.77682	18.4747	133.988
TCDM_00967	AYLP01000006	15.0854	1.33022	0.41167	0.776575	223	28.8161	110.873	81.5867	21	4.05866	25.9661	46.6009	53	17.9054	62.9764	50.055	57	6.95076	77.6348	33.2816	67	9.35837	105.733	44.8854	163	15.2163	58.8499	97.9374
TCDM_00968	AYLP01000006	55.7058	-8.14698	-3.02627	0.00643436	233	27.9577	107.571	85.2453	446	80.0411	512.08	989.714	100	31.3706	110.336	94.4433	77	8.71893	97.384	44.9594	91	11.8027	133.349	60.9638	123	10.662	41.2362	73.9037
TCDM_00969	AYLP01000006	8.30382	-1.90537	-0.930073	0.481863	258	14.0856	54.1962	94.3918	102	8.32894	53.2861	226.347	58	8.2787	29.1177	54.7771	113	5.82187	65.026	65.9794	109	6.43248	72.6754	73.0226	94	3.70744	14.3388	56.4793
TCDM_00971	AYLP01000006	37.2118	-5.10934	-2.35314	0.0259103	97	6.55821	25.2335	35.4884	56	5.66285	36.2293	124.269	389	68.7608	241.844	367.385	137	8.74102	97.6307	79.9927	66	4.8234	54.4957	44.2155	57	2.78406	10.7675	34.2481
TCDM_00972	AYLP01000006	4.76472	1.15545	0.208454	0.905392	68	4.47288	17.21	24.8785	24	2.36115	15.1059	53.2581	24	4.12731	14.5165	22.6664	94	5.8349	65.1716	54.8855	91	6.47017	73.1011	60.9638	48	2.28092	8.82161	28.8405
TCDM_00973	AYLP01000006	25.449	-6.93061	-2.79298	0.0566085	413	10.4691	40.2813	151.1	1103	41.8186	267.543	2447.66	137	9.07944	31.9341	129.387	335	8.01371	89.5072	195.603	334	9.15173	103.398	223.757	287	5.25573	20.3269	172.442
TCDM_00974	AYLP01000006	11.6694	1.55856	0.64021	0.738646	74	32.3205	124.357	27.0736	2	1.3065	8.35861	4.43818	12	13.7027	48.1948	11.3332	5	2.06084	23.018	2.91944	8	3.77687	42.6718	5.35945	27	8.51923	32.9487	16.2228
TCDM_00984	AYLP01000006	29.4699	1.87313	0.905454	0.572094	606	39.1537	150.649	221.711	96	9.27693	59.3511	213.033	70	11.8243	41.5882	66.1103	509	31.0345	346.633	297.199	463	32.3353	365.33	310.178	329	15.3563	59.3914	197.677
TCDM_00985	AYLP01000006	58.6569	1.62292	0.698588	0.631614	494	94.6321	364.109	180.735	31	8.88191	56.8239	68.7918	135	67.6119	237.803	127.499	323	58.3904	652.178	188.596	219	45.3473	512.342	146.715	262	36.2579	140.23	157.421
TCDM_00993	AYLP01000006	135.175	1.14464	0.194891	0.935037	1351	302.599	1164.29	494.277	113	37.855	242.185	250.757	336	196.756	692.028	317.33	214	45.2328	505.217	124.952	149	36.074	407.57	99.8198	969	156.793	606.406	582.217
TCDM_00994	AYLP01000006	11.9694	-2.6069	-1.38233	0.292273	213	12.2894	47.2849	77.9281	197	17	108.761	437.161	46	6.93882	24.4051	43.4439	171	9.31053	103.992	99.8449	157	9.79142	110.625	105.179	139	5.7937	22.4075	83.5172
TCDM_00995	AYLP01000006	81.8187	7.20605	2.84921	0.00606959	357	102.582	394.697	130.612	6	2.57862	16.4973	13.3145	29	21.786	76.6255	27.3886	320	86.7722	969.181	186.844	291	90.384	1021.18	194.95	229	47.5367	183.851	137.593
TCDM_00998	AYLP01000006	7.63534	1.88633	0.915581	0.425604	147	9.78723	37.6576	53.7814	14	1.39413	8.91925	31.0673	38	6.6146	23.2648	35.8885	132	8.29362	92.6336	77.0732	117	8.42023	95.1334	78.382	84	4.04029	15.6261	50.4708
TCDM_01001	AYLP01000006	9.32815	-1.12984	-0.176124	0.917366	102	18.2581	70.2505	37.3177	12	3.21271	20.554	26.6291	33	15.4436	54.3179	31.1663	26	4.39195	49.0548	15.1811	19	3.67626	41.535	12.7287	62	8.01749	31.0082	37.2523
TCDM_01002	AYLP01000006	117.55	-24.9475	-4.64083	3.11116e-06	107	8.09943	31.1636	39.147	395	44.7199	286.105	876.54	962	190.381	669.604	908.545	55	3.92881	43.8819	32.1138	56	4.58199	51.7682	37.5162	55	3.00762	11.6322	33.0464
TCDM_01003	AYLP01000006	7.08104	1.18264	0.242008	0.8746	178	11.6036	44.6462	65.1231	26	2.535	16.2182	57.6963	51	8.69199	30.5713	48.1661	81	4.98292	55.6556	47.2949	69	4.86202	54.932	46.2253	146	6.87567	26.5921	87.7231
TCDM_01005	AYLP01000006	9.18756	1.22852	0.296916	0.862192	227	12.1651	46.8066	83.0502	9	0.721381	4.61518	19.9718	126	17.6537	62.0915	118.999	153	7.73763	86.4236	89.3349	140	8.10984	91.6265	93.7905	145	5.61367	21.7113	87.1223
TCDM_01006	AYLP01000006	574.91	-190.075	-7.57043	1.07181e-05	145	11.8819	45.7172	53.0497	9039	1107.83	7087.57	20058.3	196	41.9907	147.689	185.109	65	5.02644	56.1416	37.9527	74	6.55461	74.0552	49.575	120	7.1038	27.4744	72.1012
TCDM_01007	AYLP01000006	6.79603	1.11046	0.151163	0.929214	74	10.1002	38.8616	27.0736	19	3.87867	24.8146	42.1627	18	6.42313	22.5913	16.9998	39	5.02329	56.1065	22.7716	49	7.22917	81.6765	32.8267	49	4.83151	18.6862	29.4413
TCDM_01009	AYLP01000006	21.3355	2.99842	1.5842	0.220591	160	27.1915	104.623	58.5376	12	3.0502	19.5143	26.6291	29	12.8851	45.3194	27.3886	45	7.21695	80.6079	26.275	38	6.9806	78.8681	25.4574	358	43.9528	169.99	215.102
TCDM_01010	AYLP01000006	3.13428	-1.63934	-0.713117	0.652479	24	3.95559	15.2196	8.78064	16	3.94415	25.2335	35.5054	5	2.15451	7.5778	4.72217	20	3.1107	34.7442	11.6778	14	2.49416	28.1795	9.37905	25	2.97667	11.5125	15.0211
TCDM_01011	AYLP01000006	4.14715	-1.274	-0.349367	0.821632	26	2.6846	10.3293	9.51236	17	2.62536	16.7963	37.7245	21	5.66895	19.9387	19.8331	59	5.74891	64.2111	34.4494	39	4.35278	49.1785	26.1273	30	2.23778	8.65477	18.0253
TCDM_01012	AYLP01000006	14.4227	-2.77582	-1.47291	0.166414	50	7.55646	29.0744	18.293	7	1.58227	10.1229	15.5336	69	27.2631	95.8893	65.1659	28	3.99332	44.6024	16.3489	25	4.08399	46.1416	16.7483	16	1.74686	6.75611	9.61349
TCDM_01013	AYLP01000006	12.9092	-3.36376	-1.75007	0.157626	273	10.9895	42.2836	99.8797	275	16.557	105.927	610.25	88	9.26141	32.5741	83.1101	187	7.10372	79.3433	109.187	170	7.3971	83.5738	113.888	145	4.21672	16.3085	87.1223
TCDM_01014	AYLP01000006	20.6837	4.34895	2.12067	0.0928565	518	55.0471	211.8	189.515	8	1.27153	8.1349	17.7527	28	7.77929	27.3612	26.4441	45	4.51279	50.4045	26.275	34	3.90552	44.1253	22.7777	251	19.2694	74.5258	150.812
TCDM_01016	AYLP01000006	25.2522	4.0617	2.02208	0.0891459	792	58.4319	224.824	289.761	13	1.4345	9.17753	28.8482	60	11.5732	40.7051	56.666	161	11.2093	125.199	94.006	126	10.0483	113.527	84.4114	400	21.3194	82.4542	240.337
TCDM_01017	AYLP01000006	4.12403	1.47659	0.56227	0.725768	25	4.282	16.4755	9.1465	4	1.02471	6.55577	8.87636	10	4.478	15.7499	9.44433	32	5.1723	57.7708	18.6844	24	4.44338	50.2021	16.0784	21	2.59846	10.0497	12.6177
TCDM_01020	AYLP01000006	6.57309	-1.13039	-0.176825	0.917893	191	15.223	58.5722	69.8792	29	3.45698	22.1168	64.3536	34	7.08471	24.9182	32.1107	52	3.91108	43.6839	30.3622	47	4.04911	45.7476	31.4868	54	3.10921	12.0251	32.4455
TCDM_01021	AYLP01000006	6.00561	1.28451	0.361215	0.821632	59	10.1453	39.0353	21.5857	0	0	0	0	23	10.3399	36.3675	21.722	32	5.19266	57.9982	18.6844	24	4.46087	50.3997	16.0784	34	4.22359	16.335	20.4287
TCDM_01022	AYLP01000006	4.14517	1.55196	0.634092	0.636968	68	6.97181	26.8249	24.8785	9	1.38011	8.82952	19.9718	13	3.48464	12.2561	12.2776	37	3.57986	39.9844	21.6039	27	2.99224	33.8069	18.0882	41	3.03676	11.7449	24.6346
TCDM_01023	AYLP01000006	5.81548	1.56372	0.644979	0.619476	98	8.42575	32.4191	35.8543	10	1.28593	8.22698	22.1909	26	5.84431	20.5555	24.5553	77	6.24742	69.7791	44.9594	59	5.48315	61.9497	39.526	50	3.10558	12.011	30.0422
TCDM_01024	AYLP01000006	4.64693	-1.13394	-0.181339	0.917893	53	4.81257	18.517	19.3906	9	1.2223	7.81991	19.9718	34	8.07157	28.3892	32.1107	62	5.31277	59.3397	36.2011	45	4.41682	49.902	30.1469	15	0.983973	3.80558	9.01265
TCDM_01025	AYLP01000006	4.45567	-1.18638	-0.246568	0.892301	17	2.07983	8.00239	6.21962	5	0.914916	5.85337	11.0954	25	7.99642	28.1249	23.6108	37	4.27177	47.7125	21.6039	38	5.02525	56.7762	25.4574	14	1.23736	4.78558	8.4118
TCDM_01026	AYLP01000006	8.63675	-2.30739	-1.20626	0.252315	122	8.66425	33.3368	44.6349	49	5.20476	33.2985	108.735	65	12.0687	42.448	61.3882	43	2.88182	32.1878	25.1072	45	3.45445	39.0291	30.1469	69	3.54006	13.6914	41.4582
TCDM_01027	AYLP01000006	4.69289	-1.2375	-0.307425	0.838025	48	5.63566	21.6839	17.5613	8	1.40484	8.98775	17.7527	26	7.98095	28.0705	24.5553	30	3.32393	37.1259	17.5166	38	4.82262	54.4868	25.4574	21	1.7812	6.88892	12.6177
TCDM_01028	AYLP01000006	7.04787	1.14404	0.19414	0.915436	292	13.4958	51.9266	106.831	29	2.00468	12.8254	64.3536	84	10.1501	35.6999	79.3324	114	4.97218	55.5356	66.5633	75	3.74689	42.3331	50.2449	179	5.97665	23.1151	107.551
TCDM_01029	AYLP01000006	6.41649	1.8229	0.866235	0.478533	105	9.59418	36.9148	38.4153	12	1.63996	10.492	26.6291	20	4.77778	16.8043	18.8887	79	6.81198	76.0847	46.1272	59	5.82728	65.8377	39.526	52	3.43251	13.2755	31.2438
TCDM_01030	AYLP01000006	23.1178	2.53158	1.34004	0.349689	104	12.7594	49.0933	38.0494	9	1.65148	10.5657	19.9718	71	22.7736	80.099	67.0548	344	39.8274	444.843	200.858	266	35.2755	398.55	178.202	52	4.60882	17.8249	31.2438
TCDM_01031	AYLP01000006	5.32674	1.47103	0.556827	0.695111	37	5.35108	20.5889	13.5368	6	1.29785	8.30325	13.3145	16	6.04974	21.2781	15.1109	55	7.50637	83.8406	32.1138	34	5.31513	60.0513	22.7777	30	3.13438	12.1224	18.0253
TCDM_01032	AYLP01000006	9.40447	-1.21529	-0.281297	0.870564	150	17.4705	67.2201	54.879	37	6.4454	41.2358	82.1063	34	10.3531	36.4139	32.1107	28	3.07752	34.3736	16.3489	34	4.28045	48.3614	22.7777	152	12.7894	49.4637	91.3282
TCDM_01033	AYLP01000006	10.6734	1.94015	0.956165	0.433667	178	14.161	54.4862	65.1231	24	2.85574	18.2702	53.2581	30	6.23983	21.9466	28.333	155	11.6368	129.974	90.5027	139	11.9532	135.05	93.1205	86	4.94268	19.1162	51.6725
TCDM_01035	AYLP01000006	13.7635	1.58474	0.664246	0.699692	377	14.8744	57.2312	137.929	26	1.53428	9.81589	57.6963	219	22.5902	79.4539	206.831	350	13.0315	145.552	204.361	275	11.7281	132.506	184.231	541	15.4201	59.6381	325.056
TCDM_01036	AYLP01000006	15.4551	-7.55393	-2.91723	0.0009376	26	3.66318	14.0945	9.51236	89	18.7546	119.986	197.499	33	12.1556	42.7535	31.1663	23	3.05802	34.1558	13.4294	29	4.4165	49.8985	19.428	29	2.95171	11.4159	17.4245
TCDM_01037	AYLP01000006	7.59024	-1.09567	-0.131819	0.934231	75	9.49486	36.5326	27.4395	12	2.27218	14.5367	26.6291	39	12.9083	45.4009	36.8329	47	5.61504	62.7158	27.4427	52	7.11584	80.3961	34.8365	60	5.48743	21.223	36.0506
TCDM_01038	AYLP01000006	59.015	2.1444	1.10058	0.456886	357	149.927	576.865	130.612	3	1.88438	12.0557	6.65727	62	68.0742	239.429	58.5549	36	14.2673	159.356	21.02	34	15.4343	174.38	22.7777	186	56.4308	218.25	111.757
TCDM_01039	AYLP01000006	12.2148	-5.05585	-2.33795	0.0146742	45	4.33871	16.6937	16.4637	89	12.8343	82.11	197.499	46	11.5953	40.7829	43.4439	42	3.82142	42.6825	24.5233	44	4.5856	51.809	29.477	39	2.71646	10.5061	23.4329
TCDM_01041	AYLP01000006	9.06552	1.21358	0.279265	0.856485	175	18.5519	71.3805	64.0255	14	2.21978	14.2015	31.0673	44	12.1949	42.8918	41.5551	78	7.80318	87.1557	45.5433	37	4.23981	47.9022	24.7875	74	5.66724	21.9184	44.4624
TCDM_01042	AYLP01000006	7.97607	-2.14603	-1.10167	0.455084	22	4.25168	16.3589	8.04892	1	0.289049	1.84925	2.21909	31	15.6631	55.0899	29.2774	16	2.918	32.5919	9.34221	16	3.34236	37.7626	10.7189	7	0.977297	3.77976	4.2059
TCDM_01043	AYLP01000006	1.92655	1.40411	0.489654	0.809664	17	3.11974	12.0036	6.21962	1	0.274475	1.75601	2.21909	5	2.39893	8.43747	4.72217	7	1.21226	13.54	4.08722	13	2.57875	29.1351	8.70911	6	0.795447	3.07644	3.60506
TCDM_01044	AYLP01000006	2.00767	11.4656	3.51924	0.130263	11	1.4967	5.75873	4.02446	0	0	0	0	1	0.355729	1.25116	0.944433	23	2.95323	32.9854	13.4294	19	2.79441	31.5718	12.7287	8	0.786361	3.0413	4.80675
TCDM_01045	AYLP01000006	4.00802	-1.37687	-0.46139	0.735546	63	5.42724	20.882	23.0492	25	3.22116	20.608	55.4772	21	4.72972	16.6353	19.8331	59	4.79643	53.5726	34.4494	45	4.19031	47.343	30.1469	26	1.61809	6.25806	15.6219
TCDM_01046	AYLP01000006	13.9602	-6.79578	-2.76464	0.00908698	98	10.095	38.8418	35.8543	155	23.8806	152.781	343.959	15	4.0397	14.2084	14.1665	31	3.01349	33.6585	18.1005	35	3.89712	44.0304	23.4476	45	3.34876	12.9515	27.0379
TCDM_01047	AYLP01000006	3.18522	1.20706	0.271492	0.867586	49	5.43183	20.8996	17.9271	4	0.663198	4.24295	8.87636	16	4.63711	16.3096	15.1109	24	2.51067	28.0423	14.0133	22	2.63614	29.7836	14.7385	27	2.16224	8.36261	16.2228
TCDM_14390	AYLP01000006	4.43852	-1.48116	-0.566732	0.725768	48	7.85193	30.2113	17.5613	18	4.40393	28.1751	39.9436	5	2.13837	7.52104	4.72217	29	4.47673	50.0017	16.9328	24	4.24367	47.9458	16.0784	10	1.18175	4.57049	6.00843
TCDM_01049	AYLP01000006	16.7635	-1.41442	-0.500214	0.858482	2484	23.2866	89.5979	908.796	769	10.7823	68.9823	1706.48	928	22.7446	79.9971	876.434	1495	13.2258	147.723	872.913	1398	14.1663	160.054	936.565	1528	10.3483	40.0226	918.088
TCDM_01050	AYLP01000006	19.9831	-9.28012	-3.21414	0.00100411	58	7.32147	28.1703	21.2199	154	29.0753	186.015	341.74	33	10.8909	38.3051	31.1663	20	2.38247	26.6105	11.6778	23	3.1383	35.457	15.4084	52	4.74203	18.3401	31.2438
TCDM_01051	AYLP01000006	27.0724	-4.46157	-2.15755	0.019657	54	8.45349	32.5258	19.7564	11	2.57554	16.4775	24.41	126	51.5692	181.378	118.999	28	4.13645	46.2011	16.3489	21	3.55351	40.1482	14.0686	26	2.9404	11.3722	15.6219
TCDM_01053	AYLP01000006	11.2316	-2.2773	-1.18732	0.291675	140	6.85503	26.3756	51.2204	69	5.05317	32.3287	153.117	136	17.41	61.2341	128.443	129	5.96072	66.5769	75.3216	105	5.55733	62.7878	70.3428	81	2.86521	11.0814	48.6683
TCDM_01055	AYLP01000006	17.8522	-2.24904	-1.16931	0.273005	69	7.47809	28.7729	25.2443	14	2.26936	14.5187	31.0673	118	33.435	117.597	111.443	54	5.52284	61.6861	31.53	62	7.26321	82.0611	41.5358	56	4.3845	16.9573	33.6472
TCDM_01056	AYLP01000006	6.83652	-1.06923	-0.096575	0.957796	182	10.6414	40.944	66.5865	27	2.36115	15.1059	59.9154	74	11.3119	39.786	69.8881	125	6.89705	77.035	72.986	85	5.37205	60.6945	56.9442	84	3.5481	13.7225	50.4708
TCDM_01057	AYLP01000006	8.85871	-1.80476	-0.851809	0.439068	111	6.40433	24.6414	40.6104	41	3.53808	22.6356	90.9827	94	14.1793	49.8713	88.7767	90	4.90028	54.7325	52.5499	88	5.48819	62.0066	58.954	84	3.50123	13.5412	50.4708
TCDM_01058	AYLP01000006	6.22129	1.12962	0.17584	0.918209	147	15.1069	58.1256	53.7814	8	1.22965	7.86693	17.7527	35	9.40379	33.0749	33.0552	37	3.58828	40.0785	21.6039	33	3.66579	41.4167	22.1077	34	2.52422	9.76258	20.4287
TCDM_01059	AYLP01000006	21.3577	-4.46853	-2.1598	0.0179115	90	7.69251	29.5979	32.9274	16	2.0454	13.0859	35.5054	182	40.67	143.044	171.887	31	2.50043	27.928	18.1005	29	2.67929	30.2711	19.428	39	2.40813	9.31361	23.4329
TCDM_01060	AYLP01000006	6.26409	1.25039	0.322377	0.865967	35	8.04564	30.9566	12.8051	8	2.75053	17.5971	17.7527	11	6.61094	23.2519	10.3888	13	2.8201	31.4984	7.59055	13	3.23022	36.4956	8.70911	66	10.9604	42.3901	39.6556
TCDM_01061	AYLP01000006	4.9674	-1.77453	-0.827437	0.544357	255	8.54756	32.8878	93.2943	110	5.51478	35.2819	244.1	50	4.38177	15.4115	47.2217	145	4.58667	51.2297	84.6638	95	3.44208	38.8893	63.6435	136	3.2933	12.7371	81.7147
TCDM_01062	AYLP01000006	3.98634	-1.49537	-0.580499	0.683641	80	8.01401	30.8349	29.2688	20	2.99656	19.1711	44.3818	19	4.97612	17.5019	17.9442	22	2.07975	23.2292	12.8455	27	2.92361	33.0315	18.0882	28	2.02632	7.83693	16.8236
TCDM_01063	AYLP01000006	4.34099	2.1225	1.08577	0.381868	36	3.22203	12.3971	13.171	6	0.803177	5.13849	13.3145	17	3.97789	13.991	16.0554	42	3.54735	39.6212	24.5233	38	3.67626	41.535	25.4574	107	6.91832	26.7571	64.2902
TCDM_01065	AYLP01000006	41.554	-19.3224	-4.2722	0.000440342	126	9.80966	37.7439	46.0983	684	79.6476	509.562	1517.86	17	3.46027	12.1704	16.0554	52	3.82045	42.6716	30.3622	54	4.54436	51.3431	36.1763	76	4.27452	16.532	45.6641
TCDM_14526	AYLP01000006	24.617	-3.59315	-1.84525	0.0528184	91	7.83935	30.1629	33.2932	43	5.54039	35.4458	95.4208	194	43.6936	153.678	183.22	89	7.23529	80.8129	51.966	63	5.86644	66.2801	42.2057	53	3.29841	12.7568	31.8447
TCDM_01067	AYLP01000006	7.74592	1.69469	0.76102	0.650741	18	8.73527	33.61	6.58548	1	0.725834	4.64367	2.21909	7	8.88136	31.2374	6.61103	18	8.24336	92.0722	10.51	14	7.34391	82.9729	9.37905	19	6.66113	25.7624	11.416
TCDM_01068	AYLP01000006	9.99	-2.15415	-1.10712	0.414064	31	6.21086	23.897	11.3417	2	0.599312	3.83422	4.43818	37	19.3807	68.1654	34.944	17	3.21415	35.8997	9.9261	12	2.59876	29.3613	8.03918	19	2.75001	10.6358	11.416
TCDM_01069	AYLP01000006	6.44523	-1.32239	-0.403145	0.76651	95	6.64945	25.5846	34.7567	20	2.09375	13.3952	44.3818	59	10.7967	37.974	55.7216	80	5.2842	59.0206	46.7111	66	4.99346	56.417	44.2155	58	2.93278	11.3427	34.8489
TCDM_01070	AYLP01000006	5.54029	-1.59171	-0.670581	0.620173	146	6.18501	23.7976	53.4155	70	4.43526	28.3755	155.336	60	6.64533	23.3728	56.666	132	5.27703	58.9405	77.0732	123	5.63234	63.6352	82.4016	79	2.41772	9.35067	47.4666
TCDM_14039	AYLP01000006	3.68212	-2.17929	-1.12386	0.473967	5	1.3316	5.12348	1.8293	8	3.18659	20.3869	17.7527	6	4.17764	14.6935	5.6666	16	4.02115	44.9133	9.34221	10	2.87871	32.5242	6.69932	4	0.769579	2.9764	2.40337
TCDM_01072	AYLP01000006	31.2105	2.46492	1.30154	0.382264	158	19.7168	75.8627	57.8059	9	1.67979	10.7468	19.9718	104	33.9304	119.34	98.2211	400	47.1049	526.127	233.555	376	50.718	573.021	251.894	81	7.3022	28.2417	48.6683
TCDM_01073	AYLP01000006	70.4981	-1.19606	-0.258287	0.930714	361	35.9161	138.192	132.075	386	57.4384	367.474	856.568	177	46.0397	161.93	167.165	1281	120.27	1343.33	747.961	970	104.316	1178.58	649.834	299	21.4903	83.1153	179.652
TCDM_01074	AYLP01000006	26.7915	2.02368	1.01698	0.428059	274	43.3599	166.832	100.246	10	2.36685	15.1424	22.1909	61	25.2374	88.7646	57.6104	167	24.9391	278.552	97.5093	139	23.7765	268.631	93.1205	132	15.0904	58.3632	79.3113
TCDM_01076	AYLP01000006	59.849	-9.96139	-3.31635	9.13444e-05	34	5.89284	22.6734	12.4392	23	5.96221	38.1444	51.0391	251	113.736	400.03	237.053	25	4.08897	45.6707	14.5972	31	5.80769	65.6163	20.7679	18	2.25377	8.71659	10.8152
TCDM_01077	AYLP01000006	53.9193	-23.4286	-4.5502	3.69554e-05	104	9.87465	37.994	38.0494	644	91.455	585.103	1429.09	66	16.3836	57.6242	62.3326	28	2.50885	28.022	16.3489	39	4.00266	45.2228	26.1273	77	5.28165	20.4271	46.2649
TCDM_01078	AYLP01000006	6.31807	1.50927	0.593851	0.663382	206	7.9552	30.6086	75.3671	15	0.86638	5.54284	33.2863	89	8.98569	31.6043	84.0546	161	5.86729	65.5332	94.006	156	6.51184	73.572	104.509	177	4.93796	19.0979	106.349
TCDM_01079	AYLP01000006	14.5046	-10.4896	-3.39089	0.00028283	18	2.92258	11.245	6.58548	81	19.6704	125.845	179.746	22	9.33887	32.8465	20.7775	19	2.91122	32.5162	11.0939	20	3.5101	39.6578	13.3986	11	1.29026	4.99016	6.60927
TCDM_01081	AYLP01000006	6.39323	-2.83076	-1.50119	0.321931	24	9.88899	38.0491	8.78064	19	11.7092	74.9121	42.1627	1	1.07725	3.7889	0.944433	10	3.88838	43.4303	5.83888	7	3.1177	35.2243	4.68952	16	4.76267	18.42	9.61349
TCDM_01082	AYLP01000007	21.4547	-2.43299	-1.28273	0.230017	138	12.5308	48.214	50.4887	52	7.06217	45.1817	115.393	151	35.8472	126.081	142.609	106	9.08311	101.452	61.8921	89	8.73548	98.6951	59.6239	85	5.57584	21.5649	51.0717
TCDM_01083	AYLP01000007	10.4454	1.2264	0.29443	0.86171	171	22.2945	85.7808	62.562	4	0.78	4.99021	8.87636	59	20.1109	70.7337	55.7216	43	5.29051	59.0911	25.1072	49	6.90547	78.0193	32.8267	76	7.15823	27.6849	45.6641
TCDM_01084	AYLP01000007	8.2726	-1.96315	-0.973173	0.40296	100	6.71944	25.8539	36.586	58	5.829	37.2923	128.707	61	10.7162	37.6908	57.6104	101	6.40445	71.533	58.9727	80	5.81057	65.6489	53.5945	59	2.86402	11.0768	35.4497
TCDM_01085	AYLP01000007	4.90676	1.92469	0.944629	0.491153	29	3.4607	13.3155	10.6099	3	0.535451	3.42566	6.65727	18	5.61585	19.752	16.9998	66	7.43253	83.0159	38.5366	51	6.57856	74.3258	34.1665	25	2.15524	8.33553	15.0211
TCDM_01088	AYLP01000007	13.6032	-1.05694	-0.0798933	0.971507	313	19.2004	73.876	114.514	81	7.43164	47.5455	179.746	98	15.717	55.2796	92.5545	233	13.4881	150.652	136.046	208	13.7919	155.824	139.346	179	7.9325	30.6794	107.551
TCDM_01086	AYLP01000007	7.66218	-1.44197	-0.528037	0.750247	28	14.9139	57.383	10.2441	7	5.57653	35.677	15.5336	7	9.74783	34.2849	6.61103	9	4.52379	50.5274	5.25499	5	2.87871	32.5242	3.34966	12	4.61747	17.8584	7.21012
TCDM_01096	AYLP01000007	18.6919	2.2673	1.18097	0.385522	592	31.2275	120.152	216.589	28	2.20906	14.1329	62.1345	104	14.3426	50.4454	98.2211	319	15.8794	177.361	186.26	302	17.2194	194.548	202.319	274	10.4414	40.3826	164.631
TCDM_01097	AYLP01000007	11.9996	1.62957	0.704495	0.592466	239	16.9734	65.3073	87.4405	27	2.86793	18.3482	59.9154	60	11.1404	39.1828	56.666	187	12.5326	139.98	109.187	150	11.5148	130.097	100.49	136	6.97751	26.986	81.7147
TCDM_01098	AYLP01000007	60.2648	-11.3858	-3.50917	0.00180252	175	27.0083	103.918	64.0255	440	101.565	649.786	976.399	47	18.9642	66.7007	44.3884	63	9.17547	102.483	36.785	46	7.67385	86.7006	30.8169	78	8.69651	33.6343	46.8658
TCDM_01100	AYLP01000007	20.7859	3.30958	1.72665	0.141924	651	39.8784	153.437	238.175	16	1.46592	9.37852	35.5054	71	11.3708	39.9934	67.0548	289	16.7064	186.598	168.744	226	14.9645	169.071	151.405	262	11.5944	44.8421	157.421
TCDM_01101	AYLP01000007	24.2097	3.88899	1.9594	0.0672524	278	37.2455	143.307	101.709	19	3.80729	24.3579	42.1627	20	7.00546	24.6395	18.8887	169	21.367	238.653	98.6771	147	21.2883	240.52	98.48	175	16.9378	65.5081	105.148
TCDM_01102	AYLP01000007	27.2089	-2.12454	-1.08715	0.423415	292	26.6253	102.444	106.831	198	27.0028	172.756	439.38	115	27.4149	96.4231	108.61	177	15.2304	170.112	103.348	265	26.1188	295.095	177.532	207	13.6355	52.7363	124.375
TCDM_01103	AYLP01000007	12.5629	-1.37856	-0.463163	0.722618	89	16.4017	63.1075	32.5615	9	2.4807	15.8708	19.9718	47	22.6451	79.6468	44.3884	33	5.73904	64.1009	19.2683	36	7.17127	81.0224	24.1175	41	5.45849	21.1111	24.6346
TCDM_01104	AYLP01000007	6.108	2.60005	1.37854	0.231714	76	11.7709	45.2901	27.8053	6	1.38989	8.89214	13.3145	6	2.42955	8.54518	5.6666	27	3.94629	44.0771	15.765	30	5.02243	56.7444	20.098	33	3.69234	14.2804	19.8278
TCDM_01107	AYLP01000007	12.2148	1.00465	0.00669009	0.999899	116	13.4746	51.8453	42.4397	20	3.47474	22.2303	44.3818	69	20.9549	73.7022	65.1659	138	15.1274	168.962	80.5766	99	12.4305	140.442	66.3232	61	5.11893	19.7978	36.6514
TCDM_01109	AYLP01000007	9.5382	2.14931	1.10388	0.360943	153	11.6217	44.716	55.9766	9	1.02248	6.54152	19.9718	45	8.93652	31.4314	42.4995	160	11.469	128.1	93.4221	138	11.3306	128.015	92.4506	68	3.73145	14.4316	40.8573
TCDM_01110	AYLP01000007	11.6088	-1.49966	-0.58464	0.667689	116	8.64583	33.2659	42.4397	9	1.00329	6.41873	19.9718	114	22.2142	78.1315	107.665	71	4.99384	55.7775	41.4561	67	5.39783	60.9857	44.8854	80	4.30754	16.6597	48.0675
TCDM_01112	AYLP01000007	7.56279	5.41005	2.43564	0.0215874	110	13.7269	52.8158	40.2446	5	0.933215	5.97044	11.0954	4	1.30502	4.58998	3.77773	44	5.18154	57.8739	25.6911	48	6.47463	73.1516	32.1567	54	4.86813	18.8278	32.4455
TCDM_01113	AYLP01000007	5.85772	3.08148	1.62362	0.231265	56	10.7275	41.2755	20.4882	4	1.14605	7.33211	8.87636	4	2.00331	7.04602	3.77773	24	4.33861	48.459	14.0133	15	3.10598	35.0919	10.049	38	5.25879	20.3387	22.832
TCDM_01114	AYLP01000007	42.4271	-11.8611	-3.56817	0.002231	207	15.4547	59.4639	75.733	662	73.9234	472.94	1469.04	56	10.9309	38.446	52.8883	88	6.20013	69.2509	51.3822	82	6.61759	74.7668	54.9344	123	6.63416	25.6581	73.9037
TCDM_01116	AYLP01000007	23.4402	-4.18388	-2.06484	0.0370695	21	6.50499	25.0288	7.68306	47	21.775	139.31	104.297	31	25.1054	88.3002	29.2774	40	11.6927	130.599	23.3555	37	12.3887	139.969	24.7875	12	2.68534	10.3857	7.21012
TCDM_01118	AYLP01000007	36.3943	-2.22973	-1.15687	0.306985	150	25.0055	96.2119	54.879	14	3.49065	22.3322	31.0673	159	69.2979	243.733	150.165	60	9.43896	105.426	35.0333	57	10.2711	116.044	38.1861	63	7.5871	29.3436	37.8531
TCDM_01119	AYLP01000007	1315.56	6.78564	2.76249	0.193791	8511	4224.2	16253.1	3113.83	25	18.5582	118.73	55.4772	308	399.661	1405.68	290.885	279	130.676	1459.55	162.905	356	190.989	2157.83	238.496	1998	716.39	2770.69	1200.48
TCDM_01120	AYLP01000007	69.4628	4.84463	2.27639	0.115977	1602	135.863	522.75	586.107	18	2.28321	14.6073	39.9436	144	31.9286	112.299	135.998	537	42.9775	480.027	313.548	524	48.0359	542.719	351.044	832	50.9745	197.147	499.902
TCDM_01121	AYLP01000007	15.7942	2.63862	1.39978	0.18138	235	32.4808	124.974	85.9771	13	2.68742	17.1933	28.8482	20	7.22715	25.4192	18.8887	61	7.9564	88.8671	35.6172	70	10.4581	118.158	46.8952	123	12.2816	47.4999	73.9037
TCDM_01122	AYLP01000007	21.8874	5.20564	2.38007	0.0468497	513	40.8868	157.317	187.686	8	0.95365	6.10117	17.7527	44	9.16845	32.2471	41.5551	107	8.0478	89.888	62.476	92	7.92591	89.5484	61.6337	533	30.689	118.692	320.249
TCDM_01123	AYLP01000007	28.4185	2.6325	1.39644	0.294201	680	78.9892	303.921	248.785	19	3.301	21.1188	42.1627	50	15.1847	53.4074	47.2217	67	7.34448	82.0324	39.1205	52	6.52916	73.7677	34.8365	248	20.8114	80.4893	149.009
TCDM_01124	AYLP01000007	5.57848	-2.00707	-1.00509	0.388816	40	4.06292	15.6326	14.6344	21	3.19029	20.4106	46.6009	30	7.96667	28.0202	28.333	36	3.45071	38.5418	21.02	28	3.0742	34.7328	18.7581	24	1.76108	6.8111	14.4202
TCDM_01125	AYLP01000007	11.7523	-1.53476	-0.618014	0.650744	78	6.85464	26.3741	28.5371	25	3.28597	21.0227	55.4772	88	20.2186	71.1124	83.1101	83	6.88328	76.8812	48.4627	122	11.589	130.935	81.7317	41	2.60294	10.067	24.6346
TCDM_01126	AYLP01000007	13.8033	1.06279	0.0878618	0.963284	146	23.9727	92.2381	53.4155	32	7.85865	50.2774	71.0109	22	9.4442	33.217	20.7775	69	10.6916	119.417	40.2883	71	12.6014	142.373	47.5652	67	7.94749	30.7374	40.2565
TCDM_01127	AYLP01000007	8.73583	1.24946	0.321306	0.839237	116	8.38817	32.2745	42.4397	18	1.94677	12.4549	39.9436	81	15.3134	53.8601	76.4991	128	8.73468	97.5599	74.7377	99	7.73821	87.4277	66.3232	193	10.0822	38.9937	115.963
TCDM_01128	AYLP01000007	3.99094	1.77075	0.824361	0.48324	70	5.73611	22.0704	25.6102	8	0.980488	6.27288	17.7527	15	3.21357	11.3027	14.1665	52	4.02115	44.9133	30.3622	42	3.72018	42.0313	28.1371	42	2.48633	9.61605	25.2354
TCDM_01129	AYLP01000007	12.9293	-1.20269	-0.266262	0.871218	94	14.5588	56.0167	34.3908	5	1.15825	7.41011	11.0954	61	24.7004	86.876	57.6104	67	9.79264	109.377	39.1205	40	6.69658	75.6592	26.7973	35	3.91612	15.1458	21.0295
TCDM_01130	AYLP01000007	15.2824	-2.72098	-1.44413	0.268471	409	20.0041	76.9681	149.637	264	19.3122	123.554	585.84	88	11.2527	39.5777	83.1101	192	8.86184	98.9802	112.107	173	9.14612	103.335	115.898	185	6.53668	25.281	111.156
TCDM_01131	AYLP01000007	13.4529	-1.70062	-0.766063	0.535468	197	19.3789	74.5628	72.0744	71	10.4461	66.8312	157.555	64	16.4597	57.8917	60.4437	75	6.96229	77.7637	43.7916	68	7.23049	81.6915	45.5554	149	10.5886	40.9523	89.5256
TCDM_01133	AYLP01000007	58.5511	-10.0017	-3.32217	0.0114631	461	31.1202	119.739	168.661	999	100.865	645.305	2216.87	92	16.2371	57.1087	86.8879	125	7.96306	88.9414	72.986	132	9.63189	108.823	88.431	216	10.5338	40.7403	129.782
TCDM_01134	AYLP01000007	7.98094	1.17022	0.226776	0.899511	403	13.0286	50.129	147.442	56	2.70777	17.3235	124.269	121	10.2271	35.9707	114.276	208	6.34574	70.8772	121.449	178	6.22023	70.2774	119.248	271	6.32923	24.4787	162.829
TCDM_01135	AYLP01000007	8.66082	1.20116	0.264428	0.879212	389	13.7017	52.719	142.319	40	2.10726	13.4816	88.7636	134	12.3398	43.4012	126.554	241	8.01068	89.4734	140.717	220	8.37612	94.635	147.385	179	4.55479	17.6159	107.551
TCDM_01136	AYLP01000007	9.9338	1.28232	0.358757	0.820989	92	19.6011	75.4176	33.6591	16	5.09854	32.619	35.5054	8	4.45615	15.6731	7.55547	34	6.83595	76.3525	19.8522	27	6.21802	70.2523	18.0882	46	7.08012	27.3828	27.6388
TCDM_01137	AYLP01000007	19.7143	-1.83975	-0.87951	0.438074	97	16.8119	64.686	35.4884	21	5.44375	34.8275	46.6009	75	33.9848	119.531	70.8325	55	8.99572	100.476	32.1138	52	9.74193	110.066	34.8365	58	7.26213	28.0868	34.8489
TCDM_01139	AYLP01000007	21.4071	2.9709	1.5709	0.50423	1540	16.1648	62.1959	563.424	70	1.09896	7.03079	155.336	686	18.8257	66.2133	647.881	3193	31.6283	353.264	1864.35	2792	31.6781	357.906	1870.45	812	6.15737	23.814	487.885
TCDM_01140	AYLP01000007	41.6264	-6.46018	-2.69157	0.00415784	107	7.86763	30.2717	39.147	112	12.3172	78.8017	248.538	369	70.9355	249.493	348.496	86	5.96741	66.6516	50.2144	84	6.67629	75.4299	56.2743	74	3.93081	15.2027	44.4624
TCDM_01142	AYLP01000007	12.2782	-1.38401	-0.468858	0.765714	375	22.0439	84.8167	137.197	117	10.2867	65.8114	259.633	58	8.91381	31.3515	54.7771	157	8.70933	97.2768	91.6704	178	11.3103	127.786	119.248	166	7.04946	27.2643	99.74
TCDM_01143	AYLP01000007	8.07308	-1.11367	-0.155328	0.936839	37	5.31587	20.4535	13.5368	26	5.58701	35.7441	57.6963	19	7.13681	25.1015	17.9442	84	11.3888	127.205	49.0466	85	13.2004	149.141	56.9442	23	2.38721	9.2327	13.8194
TCDM_01144	AYLP01000007	182.71	-23.5757	-4.55923	5.88384e-05	59	9.83552	37.8434	21.5857	13	3.24132	20.737	28.8482	831	362.179	1273.85	784.824	15	2.35974	26.3565	8.75832	17	3.0633	34.6097	11.3888	45	5.41936	20.9597	27.0379
TCDM_01145	AYLP01000007	25.6164	-3.2968	-1.72107	0.129732	385	18.9363	72.8596	140.856	200	14.7128	94.1285	443.818	284	36.5199	128.447	268.219	155	7.19437	80.3558	90.5027	150	7.97481	90.1009	100.49	156	5.54305	21.4381	93.7315
TCDM_01146	AYLP01000007	166.554	1.2602	0.33365	0.871616	877	271.661	1045.25	320.859	53	24.5548	157.094	117.612	381	308.553	1085.24	359.829	348	101.727	1136.21	203.193	252	84.3769	953.306	168.823	862	192.897	746.041	517.927
TCDM_01147	AYLP01000007	7.58752	1.08673	0.119992	0.949105	59	6.90859	26.5817	21.5857	13	2.27674	14.5659	28.8482	42	12.8577	45.223	39.6662	91	10.0556	112.313	53.1338	69	8.73338	98.6713	46.2253	55	4.65255	17.994	33.0464
TCDM_01149	AYLP01000007	54.243	-4.34354	-2.11887	0.109379	378	15.4875	59.59	138.295	73	4.47348	28.62	161.994	971	104.013	365.831	917.045	177	6.84369	76.4389	103.348	148	6.55461	74.0552	99.1499	262	7.75498	29.9929	157.421
TCDM_01153	AYLP01000007	38.7688	1.09229	0.12736	0.959833	1158	72.6684	279.601	423.666	50	4.69289	30.0237	110.954	444	72.8447	256.208	419.328	373	22.0889	246.716	217.79	357	24.2159	273.596	239.166	477	21.6245	83.6341	286.602
TCDM_01154	AYLP01000007	15.5696	2.8804	1.52627	0.188773	159	16.8557	64.8543	58.1717	9	1.427	9.12955	19.9718	38	10.532	37.0429	35.8885	203	20.3083	226.828	118.529	151	17.303	195.493	101.16	102	7.8116	30.2119	61.286
TCDM_01155	AYLP01000007	14.5836	-1.30125	-0.379901	0.839237	594	20.348	78.2916	217.321	155	7.94147	50.8072	343.959	237	21.2257	74.6547	223.831	402	12.9954	145.149	234.723	406	15.0334	169.85	271.992	235	5.8156	22.4922	141.198
TCDM_01156	AYLP01000007	11.9666	3.1613	1.66052	0.152789	160	23.5294	90.5321	58.5376	1	0.21995	1.40717	2.21909	22	8.45844	29.7499	20.7775	58	8.04907	89.9021	33.8655	49	7.789	88.0016	32.8267	80	8.49905	32.8706	48.0675
TCDM_01158	AYLP01000007	16.1359	-1.92114	-0.941961	0.382264	146	12.7027	48.8752	53.4155	26	3.38337	21.6458	57.6963	127	28.8884	101.606	119.943	89	7.30736	81.6178	51.966	66	6.20701	70.1279	44.2155	76	4.77691	18.475	45.6641
TCDM_01159	AYLP01000007	18.0943	2.36507	1.24188	0.326651	118	13.4916	51.9108	43.1715	23	3.93318	25.1634	51.0391	31	9.26664	32.5925	29.2774	281	30.3191	338.642	164.073	175	21.628	244.357	117.238	84	6.93829	26.8343	50.4708
TCDM_01160	AYLP01000007	8.09884	1.20144	0.264768	0.862192	103	10.7882	41.5088	37.6836	16	2.50648	16.0357	35.5054	38	10.4057	36.5988	35.8885	78	7.70961	86.1107	45.5433	88	9.96297	112.563	58.954	52	3.93463	15.2174	31.2438
TCDM_01161	AYLP01000007	6.4186	-1.38263	-0.467411	0.712695	89	9.21136	35.4419	32.5615	20	3.09597	19.8071	44.3818	36	9.74123	34.2617	33.9996	49	4.78583	53.4542	28.6105	47	5.25808	59.4068	31.4868	27	2.01878	7.80775	16.2228
TCDM_01163	AYLP01000007	10.4659	2.15099	1.105	0.518585	57	27.6617	106.432	20.854	3	2.1775	13.931	6.65727	4	5.07506	17.8499	3.77773	5	2.28982	25.5756	2.91944	6	3.14739	35.5598	4.01959	25	8.76464	33.8978	15.0211
TCDM_01164	AYLP01000007	5.72192	2.52618	1.33696	0.264851	62	8.82063	33.9385	22.6833	5	1.06393	6.80669	11.0954	8	2.97561	10.4658	7.55547	36	4.83324	53.9837	21.02	42	6.45882	72.9729	28.1371	27	2.77499	10.7325	16.2228
TCDM_01165	AYLP01000007	7.89322	-1.43534	-0.521392	0.697122	96	5.68148	21.8602	35.1225	42	3.71768	23.7847	93.2018	78	12.0687	42.448	73.6658	133	7.42796	82.9648	77.6571	110	7.03685	79.5037	73.6925	75	3.20658	12.4016	45.0632
TCDM_01166	AYLP01000007	9.5104	1.19315	0.254778	0.883744	294	14.2676	54.8964	107.563	43	3.12108	19.9678	95.4208	88	11.1651	39.2698	83.1101	220	10.0752	112.533	128.455	203	10.6487	120.311	135.996	87	3.0501	11.7964	52.2734
TCDM_01167	AYLP01000007	6.85773	-1.31545	-0.395558	0.820381	17	4.07966	15.697	6.21962	5	1.79464	11.4816	11.0954	19	11.9208	41.9277	17.9442	32	7.24691	80.9426	18.6844	20	5.18801	58.6151	13.3986	15	2.6005	10.0576	9.01265
TCDM_01172	AYLP01000007	27.1358	2.42598	1.27857	0.299139	493	50.3094	193.572	180.369	37	5.64726	36.1295	82.1063	42	11.2055	39.4116	39.6662	247	23.7863	265.676	144.22	196	21.6199	244.266	131.307	174	12.8275	49.6112	104.547
TCDM_01174	AYLP01000007	14.2034	1.55859	0.640238	0.637478	284	27.3218	105.124	103.904	37	5.32385	34.0604	82.1063	26	6.53945	23.0005	24.5553	105	9.53251	106.471	61.3083	83	8.63106	97.5154	55.6043	163	11.3284	43.8133	97.9374
TCDM_01175	AYLP01000007	45.2734	-6.22779	-2.63872	0.0044206	19	2.98507	11.4854	6.95134	20	4.69964	30.0669	44.3818	209	85.8471	301.94	197.387	37	5.48569	61.2711	21.6039	30	5.0947	57.5609	20.098	50	5.67495	21.9482	30.0422
TCDM_01176	AYLP01000007	12.0179	-1.97367	-0.980879	0.389171	112	12.5109	48.1371	40.9763	25	4.17679	26.7219	55.4772	68	19.8589	69.8475	64.2215	44	4.6382	51.8053	25.6911	46	5.55422	62.7526	30.8169	39	3.1472	12.172	23.4329
TCDM_01178	AYLP01000007	5.92282	1.52429	0.608137	0.63736	85	8.94576	34.4199	31.0981	13	2.04633	13.0918	28.8482	17	4.67762	16.452	16.0554	56	5.56178	62.121	32.6977	56	6.37062	71.9765	37.5162	37	2.81313	10.88	22.2312
TCDM_01179	AYLP01000007	20.4135	3.57405	1.83756	0.1397	482	64.7754	249.231	176.344	8	1.608	10.2875	17.7527	20	7.02701	24.7153	18.8887	36	4.56555	50.9938	21.02	46	6.68215	75.4962	30.8169	58	5.63095	21.7781	34.8489
TCDM_01181	AYLP01000007	146.978	-1.72069	-0.782991	0.77099	482	79.7424	306.819	176.344	508	125.701	804.2	1127.3	389	168.256	591.786	367.385	2309	360.491	4026.41	1348.2	85	15.2005	171.738	56.9442	258	30.8356	119.259	155.018
TCDM_01182	AYLP01000007	12.2691	2.11251	1.07896	0.359656	113	18.145	69.815	41.3422	8	1.92132	12.2921	17.7527	22	9.23587	32.4842	20.7775	96	14.5471	162.48	56.0533	69	11.9763	135.31	46.2253	38	4.4081	17.0486	22.832
TCDM_01184	AYLP01000007	0	#NUM!	#NUM!	#NUM!	0	0	0	0	0	0	0	0	0	0	0	0	0	0	0	0	0	0	0	0	0	0	0	0
TCDM_01185	AYLP01000007	9.3767	1.57335	0.653835	0.615172	154	16.9853	65.3529	56.3424	7	1.15474	7.38766	15.5336	39	11.2459	39.5538	36.8329	81	8.4307	94.1647	47.2949	68	8.10692	91.5935	45.5554	50	3.98393	15.4081	30.0422
TCDM_01186	AYLP01000007	28.2534	7.86895	2.97617	0.00734705	335	75.8113	291.693	122.563	3	1.01542	6.49633	6.65727	9	5.32487	18.7286	8.4999	30	6.40675	71.5587	17.5166	35	8.56156	96.7301	23.4476	136	22.234	85.9916	81.7147
TCDM_01187	AYLP01000007	9.46412	1.42422	0.51017	0.712125	222	19.3923	74.6143	81.2209	27	3.52755	22.5682	59.9154	26	5.93782	20.8844	24.5553	73	6.01765	67.2127	42.6238	71	6.70394	75.7424	47.5652	91	5.74259	22.2099	54.6767
TCDM_01188	AYLP01000007	5.68019	1.03108	0.044163	0.986432	62	10.7458	41.3457	22.6833	9	2.33304	14.9261	19.9718	17	7.70322	27.0936	16.0554	30	4.90676	54.8049	17.5166	13	2.43548	27.5165	8.70911	37	4.63274	17.9174	22.2312
TCDM_01189	AYLP01000007	10.7179	2.36109	1.23945	0.303222	173	24.218	93.1817	63.2938	4	0.8375	5.35808	8.87636	23	8.41777	29.6069	21.722	38	5.01999	56.0696	22.1878	50	7.56585	85.4803	33.4966	60	6.06783	23.4677	36.0506
TCDM_01190	AYLP01000007	6.89984	1.82567	0.868426	0.501986	40	4.83949	18.6205	14.6344	4	0.723823	4.63081	8.87636	28	8.85676	31.1508	26.4441	87	9.93313	110.946	50.7983	66	8.63135	97.5186	44.2155	48	4.19538	16.2259	28.8405
TCDM_01191	AYLP01000007	6.28355	-2.75237	-1.46067	0.125808	36	3.6146	13.9076	13.171	26	3.90448	24.9798	57.6963	33	8.66261	30.468	31.1663	24	2.27403	25.3992	14.0133	22	2.38768	26.9764	14.7385	26	1.88591	7.29388	15.6219
TCDM_01192	AYLP01000007	5.58026	-2.01187	-1.00854	0.392673	50	7.50453	28.8746	18.293	20	4.48969	28.7237	44.3818	17	6.67083	23.4625	16.0554	16	2.26621	25.3119	9.34221	15	2.43355	27.4947	10.049	29	3.14443	12.1613	17.4245
TCDM_01193	AYLP01000007	6.49012	1.66308	0.733858	0.578007	64	11.363	43.7204	23.415	4	1.0622	6.79562	8.87636	14	6.49856	22.8566	13.2221	47	7.87475	87.9551	27.4427	23	4.41402	49.8705	15.4084	18	2.30874	8.92919	10.8152
TCDM_01194	AYLP01000007	13.2767	-1.68039	-0.7488	0.565112	200	11.9172	45.8527	73.172	34	3.03008	19.3856	75.449	151	23.5232	82.7355	142.609	105	5.90418	65.9453	61.3083	105	6.76281	76.4075	70.3428	116	4.99334	19.3121	69.6978
TCDM_01195	AYLP01000007	8.60952	-1.96897	-0.97744	0.404854	77	6.6464	25.5729	28.1712	25	3.22752	20.6487	55.4772	62	13.9915	49.2108	58.5549	72	5.86484	65.5059	42.0399	48	4.4785	50.5989	32.1567	23	1.43421	5.54692	13.8194
TCDM_01196	AYLP01000007	4.22771	1.0026	0.00374838	0.999899	44	6.38458	24.5655	16.0978	4	0.868107	5.55389	8.87636	20	7.5873	26.6859	18.8887	33	4.51878	50.4715	19.2683	27	4.23486	47.8463	18.0882	15	1.57239	6.08134	9.01265
TCDM_01197	AYLP01000007	18.4885	5.03371	2.33162	0.0170635	190	28.0355	107.87	69.5134	2	0.441385	2.82385	4.43818	19	7.32969	25.7799	17.9442	118	16.431	183.522	68.8988	100	15.9496	180.202	66.9932	127	13.5378	52.3584	76.3071
TCDM_01198	AYLP01000007	3.78554	-1.14295	-0.192761	0.903476	48	4.86419	18.7156	17.5613	8	1.21253	7.75741	17.7527	24	6.35855	22.3642	22.6664	24	2.29513	25.6349	14.0133	32	3.50522	39.6026	21.4378	37	2.7087	10.4761	22.2312
TCDM_01199	AYLP01000007	35.9723	6.20353	2.63309	0.0890358	286	20.1475	77.5199	104.636	28	2.95016	18.8743	62.1345	64	11.7872	41.4579	60.4437	112	7.44561	83.162	65.3955	85	6.47246	73.127	56.9442	2158	109.824	424.751	1296.62
TCDM_01201	AYLP01000007	29.5533	1.25207	0.32431	0.839237	251	72.1235	277.504	91.8308	17	7.30609	46.7422	37.7245	49	36.8109	129.471	46.2772	38	10.3042	115.09	22.1878	29	9.00734	101.767	19.428	129	26.7783	103.567	77.5088
TCDM_01202	AYLP01000007	6.88391	1.11247	0.153768	0.930818	68	6.18748	23.8071	24.8785	24	3.26625	20.8965	53.2581	29	6.89891	24.2647	27.3886	113	9.70312	108.377	65.9794	93	9.14711	103.346	62.3037	38	2.49792	9.66088	22.832
TCDM_01203	AYLP01000007	6.84242	1.16921	0.225538	0.897782	64	14.1176	54.3193	23.415	10	3.29924	21.1076	22.1909	10	5.76712	20.284	9.44433	22	4.57964	51.1512	12.8455	21	5.00721	56.5724	14.0686	23	3.66521	14.1755	13.8194
TCDM_01204	AYLP01000007	5.29241	-1.94091	-0.956735	0.426736	48	5.66612	21.8011	17.5613	18	3.17797	20.3318	39.9436	24	7.40685	26.0512	22.6664	22	2.45073	27.3728	12.8455	11	1.40357	15.8578	7.36925	39	3.32583	12.8629	23.4329
TCDM_01205	AYLP01000007	7.63253	-2.1559	-1.10829	0.262846	52	5.63566	21.6839	19.0247	26	4.21452	26.9633	57.6963	39	11.0505	38.8668	36.8329	39	3.98872	44.5511	22.7716	31	3.63161	41.0306	20.7679	30	2.34884	9.08428	18.0253
TCDM_01206	AYLP01000007	4.68655	1.46695	0.552817	0.70778	140	9.83069	37.8248	51.2204	7	0.735169	4.7034	15.5336	30	5.5075	19.3709	28.333	57	3.7771	42.1874	33.2816	55	4.1746	47.1654	36.8462	19	0.963829	3.72767	11.416
TCDM_14492	AYLP01000007	3.43425	1.19612	0.258368	0.925264	11	3.61233	13.8989	4.02446	0	0	0	0	8	6.86851	24.1578	7.55547	16	4.95841	55.3818	9.34221	11	3.90466	44.1156	7.36925	0	0	0	0
TCDM_01207	AYLP01000007	10.9536	3.41452	1.77168	0.1573	103	7.99052	30.7445	37.6836	4	0.464121	2.96931	8.87636	40	8.11289	28.5345	37.7773	225	16.4721	183.981	131.375	188	15.7649	178.115	125.947	64	3.58681	13.8722	38.454
TCDM_01208	AYLP01000007	4.6299	1.08001	0.111041	0.949445	96	9.33837	35.9306	35.1225	9	1.30941	8.37723	19.9718	27	6.86659	24.1511	25.4997	40	3.67187	41.0121	23.3555	27	2.83896	32.0751	18.0882	38	2.67039	10.3279	22.832
TCDM_01209	AYLP01000007	10.1225	3.50465	1.80927	0.0981843	120	21.5686	82.9877	43.9032	5	1.34414	8.59939	11.0954	7	3.28939	11.5694	6.61103	42	7.12389	79.5685	24.5233	38	7.38277	83.4119	25.4574	34	4.41478	17.0745	20.4287
TCDM_01210	AYLP01000007	516.807	117.466	6.8761	0.00169995	86	9.6312	37.0572	31.4639	10	1.675	10.7162	22.1909	45	13.1756	46.3412	42.4995	69	7.2922	81.4485	40.2883	51	6.17373	69.7519	34.1665	25266	2044.13	7905.81	15180.9
TCDM_13837	AYLP01000007	4.4888	1.79533	0.844246	0.701186	6	4.09466	15.7547	2.19516	0	0	0	0	3	5.35261	18.8261	2.8333	7	4.50808	50.352	4.08722	8	5.90136	66.6747	5.35945	7	3.45108	13.3473	4.2059
TCDM_01211	AYLP01000007	8.44511	-2.32272	-1.21581	0.219182	64	6.15702	23.6899	23.415	16	2.3022	14.7288	35.5054	58	14.588	51.3087	54.7771	29	2.63279	29.4063	16.9328	29	3.01567	34.0716	19.428	38	2.64098	10.2142	22.832
TCDM_01213	AYLP01000007	4.09671	-1.61469	-0.691257	0.607187	22	2.00183	7.7023	8.04892	20	2.72188	17.4138	44.3818	23	5.47155	19.2445	21.722	53	4.55102	50.8315	30.9461	41	4.0326	45.561	27.4672	23	1.5119	5.84738	13.8194
TCDM_01214	AYLP01000007	9.02405	-1.0234	-0.0333705	0.991937	67	7.58113	29.1693	24.5126	14	2.3693	15.1581	31.0673	53	15.6788	55.1452	50.055	78	8.32878	93.0263	45.5433	57	6.97155	78.7659	38.1861	95	7.76557	30.0338	57.0801
TCDM_01215	AYLP01000007	5.82226	-1.41286	-0.49862	0.709135	159	10.6348	40.9188	58.1717	29	2.90111	18.5605	64.3536	50	8.74341	30.7522	47.2217	60	3.78715	42.2996	35.0333	34	2.45815	27.7726	22.7777	62	2.99582	11.5865	37.2523
TCDM_14288	AYLP01000007	6.90617	2.89194	1.53204	0.240226	31	6.5409	25.1669	11.3417	2	0.63116	4.03798	4.43818	8	4.4131	15.5217	7.55547	44	8.76105	97.8545	25.6911	42	9.57902	108.226	28.1371	18	2.74371	10.6115	10.8152
TCDM_01218	AYLP01000007	2.56011	1.68929	0.756414	0.663868	15	2.71845	10.4596	5.4879	1	0.271058	1.73415	2.21909	6	2.84288	9.99892	5.6666	18	3.07843	34.3838	10.51	16	3.13433	35.4123	10.7189	10	1.30924	5.06358	6.00843
TCDM_14281	AYLP01000007	4.52219	2.32789	1.21902	0.519771	22	8.42877	32.4307	8.04892	0	0	0	0	4	4.00663	14.092	3.77773	8	2.89241	32.306	4.67111	13	5.3837	60.826	8.70911	5	1.38389	5.35229	3.00422
TCDM_01219	AYLP01000007	35.9313	-7.06525	-2.82074	0.00137152	82	13.1189	50.4766	30.0005	143	34.2179	218.916	317.33	90	37.6447	132.403	84.999	37	5.58616	62.3932	21.6039	42	7.26321	82.0611	28.1371	54	6.2412	24.1382	32.4455
TCDM_01220	AYLP01000007	5.31965	1.59322	0.671948	0.665528	43	11.3138	43.5311	15.732	3	1.18057	7.55296	6.65727	7	4.8152	16.9359	6.61103	13	3.22782	36.0524	7.59055	15	4.26604	48.1985	10.049	13	2.471	9.55674	7.81096
TCDM_14190	AYLP01000007	195.326	-30.8599	-4.94766	1.01743e-06	14	3.25249	12.5144	5.12204	37	12.8565	82.2523	82.1063	622	377.795	1328.78	587.438	29	6.35791	71.0131	16.9328	24	6.02692	68.0933	16.0784	9	1.5105	5.84197	5.40759
TCDM_01221	AYLP01000007	13.1903	-3.97597	-1.99131	0.116063	19	11.3678	43.7391	6.95134	12	10.7384	68.7009	26.6291	10	15.6423	55.0169	9.44433	3	1.69384	18.9189	1.75166	3	1.94017	21.9204	2.0098	9	3.89006	15.0451	5.40759
TCDM_01222	AYLP01000007	8.1527	2.08338	1.05893	0.328697	115	10.5079	40.4305	42.0739	13	1.77662	11.3663	28.8482	24	5.73333	20.1652	22.6664	95	8.19162	91.4943	55.4694	68	6.71619	75.8808	45.5554	109	7.19508	27.8274	65.4919
TCDM_01223	AYLP01000007	8.73572	1.87259	0.905038	0.522874	103	9.18095	35.3248	37.6836	2	0.266633	1.70584	4.43818	56	13.0502	45.8998	52.8883	150	12.6174	140.927	87.5832	99	9.53852	107.768	66.3232	56	3.60603	13.9465	33.6472
TCDM_13909	AYLP01000007	8.09373	5.06981	2.34193	0.142161	43	17.0735	65.6923	15.732	1	0.593864	3.79937	2.21909	2	2.07616	7.30224	1.88887	16	5.99517	66.9616	9.34221	15	6.43785	72.736	10.049	10	2.86843	11.0938	6.00843
TCDM_01225	AYLP01000007	6.52478	1.30152	0.3802	0.801126	54	9.03649	34.769	19.7564	4	1.00115	6.40506	8.87636	21	9.18761	32.3145	19.8331	32	5.0534	56.4427	18.6844	43	7.77804	87.8777	28.8071	35	4.23121	16.3645	21.0295
TCDM_01226	AYLP01000007	22.0754	-3.2286	-1.69091	0.0699385	83	7.94986	30.5881	30.3664	39	5.58701	35.7441	86.5445	154	38.5638	135.636	145.443	67	6.05597	67.6407	39.1205	78	8.07554	91.239	52.2547	43	2.97537	11.5074	25.8363
TCDM_14431	AYLP01000007	2.4041	-1.32071	-0.401314	0.837167	23	4.85293	18.6722	8.41478	3	0.94674	6.05696	6.65727	7	3.86146	13.5815	6.61103	6	1.19469	13.3438	3.50333	7	1.5965	18.0376	4.68952	4	0.609714	2.35811	2.40337
TCDM_01228	AYLP01000007	3.56345	2.8032	1.48707	0.288233	23	2.66461	10.2524	8.41478	2	0.346552	2.21714	4.43818	8	2.42311	8.52251	7.55547	51	5.57574	62.2769	29.7783	40	5.00911	56.5939	26.7973	12	1.00433	3.88431	7.21012
TCDM_01229	AYLP01000007	194.126	-7.18461	-2.84491	0.170947	705	41.0011	157.757	257.931	3572	310.707	1987.81	7926.59	510	77.5451	272.74	481.661	1644	90.2269	1007.77	959.912	1321	83.0434	938.239	884.98	395	16.5956	64.1847	237.333
TCDM_14460	AYLP01000007	5.19081	1.46998	0.555801	0.738719	36	9.82718	37.8113	13.171	3	1.22484	7.8362	6.65727	8	5.70945	20.0812	7.55547	13	3.34886	37.4043	7.59055	7	2.06548	23.3361	4.68952	28	5.52173	21.3556	16.8236
TCDM_01230	AYLP01000007	10.6084	-2.49516	-1.31913	0.350295	164	25.2216	97.0431	60.001	76	17.4813	111.841	168.651	8	3.21659	11.3133	7.55547	36	5.22466	58.3556	21.02	28	4.65459	52.5885	18.7581	66	7.33267	28.3596	39.6556
TCDM_01231	AYLP01000007	13.3624	-4.7765	-2.25595	0.0367966	97	8.78964	33.8192	35.4884	143	19.3807	123.992	317.33	31	7.3441	25.8305	29.2774	84	7.18301	80.2289	49.0466	59	5.77892	65.2914	39.526	33	2.16025	8.3549	19.8278
TCDM_01233	AYLP01000007	3.97087	1.24086	0.311341	0.840202	41	4.97425	19.139	15.0003	6	1.08875	6.96551	13.3145	16	5.07506	17.8499	15.1109	33	3.7782	42.1997	19.2683	37	4.85223	54.8214	24.7875	26	2.27881	8.81344	15.6219
TCDM_01234	AYLP01000007	3.2441	2.66906	1.41633	0.344709	36	5.00748	19.2669	13.171	2	0.416083	2.66198	4.43818	5	1.81829	6.39528	4.72217	29	3.80664	42.5174	16.9328	21	3.15742	35.6731	14.0686	10	1.00486	3.88638	6.00843
TCDM_01235	AYLP01000007	8.9102	1.93743	0.954146	0.454887	318	14.2015	54.6421	116.343	31	2.07063	13.2473	68.7918	56	6.53842	22.9968	52.8883	175	7.37519	82.3754	102.18	153	7.38575	83.4456	102.5	207	6.67834	25.8289	124.375
TCDM_01236	AYLP01000007	8.806	1.1536	0.206146	0.90204	203	14.3933	55.3802	74.2695	14	1.48466	9.49842	31.0673	87	16.1273	56.7228	82.1657	99	6.62412	73.9866	57.8049	82	6.28456	71.0042	54.9344	147	7.52963	29.1213	88.3239
TCDM_01237	AYLP01000007	11.0861	1.60406	0.681731	0.658889	240	9.95473	38.302	87.8064	61	3.78426	24.2106	135.364	86	9.32597	32.8011	81.2213	207	8.10244	90.4983	120.865	194	8.69792	98.2707	129.967	587	17.5892	68.0275	352.695
TCDM_01238	AYLP01000007	4.15176	1.51527	0.599573	0.703714	21	2.73792	10.5345	7.68306	6	1.17	7.48532	13.3145	12	4.09035	14.3865	11.3332	52	6.39783	71.459	30.3622	47	6.62362	74.8348	31.4868	9	0.847685	3.27848	5.40759
TCDM_01239	AYLP01000007	12.0457	-2.2377	-1.16202	0.312905	40	6.77153	26.0543	14.6344	6	1.51919	9.71931	13.3145	51	22.5722	79.3907	48.1661	30	4.79265	53.5303	17.5166	27	4.94067	55.8206	18.0882	15	1.83446	7.0949	9.01265
TCDM_01240	AYLP01000007	10.413	2.25705	1.17444	0.32187	133	17.9844	69.1971	48.6594	9	1.8202	11.6451	19.9718	20	7.07052	24.8683	18.8887	52	6.63552	74.1138	30.3622	39	5.70038	64.404	26.1273	116	11.3316	43.8258	69.6978
TCDM_01241	AYLP01000007	19.7484	-2.15078	-1.10486	0.371825	147	10.5081	40.4311	53.7814	81	8.66011	55.4049	179.746	165	30.8366	108.458	155.832	178	12.0075	134.115	103.932	156	12.0538	136.187	104.509	83	4.28621	16.5772	49.87
TCDM_01242	AYLP01000007	12.6416	1.4792	0.564816	0.6491	208	20.9324	80.5402	76.0988	19	2.85985	18.2965	42.1627	53	13.9447	49.0462	50.055	93	8.83217	98.6488	54.3016	101	10.9869	124.132	67.6631	135	9.81479	37.9593	81.1138
TCDM_14297	AYLP01000007	4.21503	1.07847	0.108987	0.963899	24	7.03512	27.0685	8.78064	0	0	0	0	11	8.43005	29.65	10.3888	10	2.76623	30.8967	5.83888	11	3.48537	39.3783	7.36925	15	3.17645	12.2851	9.01265
TCDM_01243	AYLP01000008	17.3535	1.98485	0.989029	0.431552	466	39.9866	153.853	170.491	29	3.72186	23.8114	64.3536	43	9.64661	33.9289	40.6106	126	10.203	113.96	73.5699	101	9.36797	105.841	67.6631	159	9.85635	38.1201	95.5341
TCDM_01245	AYLP01000008	50.8573	-6.83016	-2.77192	0.031952	96	9.86572	37.9596	35.1225	1	0.153706	0.983366	2.21909	378	101.561	357.209	356.996	28	2.71546	30.3297	16.3489	39	4.33229	48.947	26.1273	46	3.41512	13.2082	27.6388
TCDM_01246	AYLP01000008	4.75859	1.14132	0.190703	0.915006	60	8.85332	34.0642	21.9516	6	1.32416	8.47156	13.3145	17	6.55815	23.0662	16.0554	20	2.78492	31.1055	11.6778	31	4.94438	55.8626	20.7679	23	2.45173	9.48223	13.8194
TCDM_01247	AYLP01000008	8.8821	1.40235	0.487847	0.746096	156	17.7898	68.4486	57.0741	7	1.19393	7.63842	15.5336	45	13.4165	47.1881	42.4995	52	5.59601	62.5033	30.3622	29	3.57471	40.3878	19.428	104	8.56784	33.1367	62.4877
TCDM_01248	AYLP01000008	12.5742	1.61904	0.695135	0.60627	201	18.2136	70.079	73.5378	15	2.03294	13.0061	33.2863	60	14.2144	49.9946	56.666	149	12.7413	142.311	86.9993	142	13.9086	157.142	95.1303	83	5.43335	21.0138	49.87
TCDM_01249	AYLP01000008	11.5583	-1.06513	-0.0910256	0.966596	128	8.76265	33.7154	46.8301	23	2.35498	15.0665	51.0391	116	20.7616	73.0224	109.554	202	13.0498	145.757	117.945	155	11.4697	129.587	103.839	63	3.11571	12.0502	37.8531
TCDM_01250	AYLP01000008	8.31598	1.21822	0.28477	0.869393	177	8.18065	31.4761	64.7572	43	2.97246	19.0169	95.4208	82	9.90846	34.8499	77.4435	232	10.1188	113.02	135.462	218	10.891	123.048	146.045	122	4.07347	15.7544	73.3029
TCDM_01251	AYLP01000008	55.5914	-27.411	-4.77669	6.17585e-05	140	8.22973	31.6649	51.2204	1116	98.1194	627.739	2476.5	85	13.0633	45.9461	80.2768	80	4.43788	49.5678	46.7111	67	4.25724	48.0991	44.8854	72	3.0576	11.8255	43.2607
TCDM_01252	AYLP01000008	12.1058	1.10614	0.14554	0.944279	458	31.0618	119.514	167.564	47	4.76751	30.5011	104.297	61	10.816	38.042	57.6104	59	3.77607	42.1759	34.4494	59	4.32522	48.8671	39.526	189	9.26004	35.8138	113.559
TCDM_01253	AYLP01000008	9.41819	-5.11746	-2.35543	0.0163855	67	3.69018	14.1984	24.5126	150	12.3566	79.0537	332.863	45	6.47983	22.7907	42.4995	66	3.4304	38.315	38.5366	73	4.34602	49.1021	48.905	56	2.22819	8.61766	33.6472
TCDM_01254	AYLP01000008	17.2236	-2.01645	-1.01182	0.434253	76	6.98822	26.888	27.8053	11	1.51279	9.67839	24.41	137	32.9345	115.837	129.387	84	7.28886	81.4112	49.0466	92	9.144	103.311	61.6337	28	1.85995	7.19348	16.8236
TCDM_01255	AYLP01000008	20.0321	1.95593	0.967852	0.496754	81	44.2223	170.151	29.6346	3	2.44969	15.6724	6.65727	13	18.5557	65.2638	12.2776	15	7.72815	86.3177	8.75832	15	8.85204	100.012	10.049	49	19.326	74.7447	29.4413
TCDM_01256	AYLP01000008	4.34855	-1.57993	-0.659856	0.573664	50	3.27901	12.6164	18.293	17	1.66746	10.6679	37.7245	41	7.02965	24.7246	38.7218	45	2.78492	31.1055	26.275	49	3.47347	39.2439	32.8267	37	1.75293	6.77957	22.2312
TCDM_01257	AYLP01000008	6.45034	-3.34007	-1.73988	0.13803	24	5.63566	21.6839	8.78064	21	7.37541	47.1857	46.6009	9	5.52527	19.4334	8.4999	14	3.10234	34.6508	8.17443	13	3.29968	37.2805	8.70911	8	1.35711	5.2487	4.80675
TCDM_01258	AYLP01000008	5.31271	-3.90011	-1.96351	0.12838	14	1.92286	7.39844	5.12204	29	5.95731	38.1132	64.3536	13	4.6681	16.4186	12.2776	21	2.72186	30.4012	12.2617	29	4.30539	48.6431	19.428	3	0.297667	1.15125	1.80253
TCDM_01259	AYLP01000008	72.5293	7.33993	2.87577	0.00248946	193	106.703	410.553	70.6109	2	1.6538	10.5805	4.43818	13	18.7906	66.0899	12.2776	131	68.3468	763.383	76.4894	107	63.9438	722.449	71.6827	128	51.1234	197.723	76.9079
TCDM_01260	AYLP01000008	26.3679	-2.44283	-1.28855	0.266404	311	25.2479	97.1443	113.782	55	6.67821	42.7252	122.05	217	46.0576	161.993	204.942	85	6.51194	72.7336	49.6305	101	8.86301	100.136	67.6631	62	3.63619	14.0632	37.2523
TCDM_01262	AYLP01000008	7.26647	-1.61083	-0.687805	0.543105	39	4.65404	17.907	14.2685	15	2.67726	17.1283	33.2863	38	11.8557	41.6986	35.8885	40	4.50457	50.3127	23.3555	34	4.38571	49.5506	22.7777	47	4.05185	15.6708	28.2396
TCDM_01263	AYLP01000008	4.39014	1.29734	0.375558	0.800625	77	9.11404	35.0674	28.1712	3	0.531098	3.39781	6.65727	22	6.80801	23.945	20.7775	24	2.68077	29.9422	14.0133	19	2.43091	27.4649	12.7287	39	3.33484	12.8977	23.4329
TCDM_01264	AYLP01000008	45.1337	1.62541	0.700802	0.739027	1313	165.743	637.716	480.374	16	3.02081	19.3263	35.5054	145	47.8537	168.31	136.943	37	4.40757	49.2293	21.6039	34	4.63922	52.4148	22.7777	63	5.74515	22.2197	37.8531
TCDM_01265	AYLP01000008	8.42532	1.13432	0.181825	0.938177	468	7.29758	28.0784	171.222	81	1.88909	12.0858	179.746	367	14.9616	52.6226	346.607	723	10.639	118.829	422.151	617	10.3995	117.496	413.348	324	3.6498	14.1158	194.673
TCDM_01267	AYLP01000008	7.3688	1.05836	0.0818359	0.96454	126	8.76309	33.7171	46.0983	28	2.91258	18.6338	62.1345	57	10.3643	36.4531	53.8327	131	8.59777	96.0307	76.4894	103	7.74319	87.4839	69.003	87	4.37116	16.9057	52.2734
TCDM_01268	AYLP01000008	13.871	-6.69516	-2.74312	0.00990366	40	4.60964	17.7362	14.6344	119	20.511	131.224	264.072	24	7.23096	25.4326	22.6664	48	5.22007	58.3043	28.0266	47	5.85465	66.1469	31.4868	18	1.49855	5.79573	10.8152
TCDM_01269	AYLP01000008	14.9579	-1.37735	-0.461896	0.809271	45	5.35541	20.6056	16.4637	9	1.60198	10.249	19.9718	91	28.3139	99.5851	85.9434	21	2.35845	26.3422	12.2617	15	1.9296	21.801	10.049	194	16.6791	64.5075	116.564
TCDM_01271	AYLP01000008	3.64162	1.03732	0.0528593	0.985566	34	5.7558	22.1461	12.4392	2	0.506396	3.23977	4.43818	15	6.63889	23.3502	14.1665	20	3.1951	35.6869	11.6778	22	4.02573	45.4835	14.7385	13	1.58987	6.14891	7.81096
TCDM_01274	AYLP01000008	13.9835	2.53112	1.33978	0.234301	365	26.3502	101.386	133.539	15	1.61963	10.3619	33.2863	48	9.05962	31.8643	45.3328	143	9.74215	108.813	83.496	148	11.5491	130.484	99.1499	159	8.29237	32.0713	95.5341
TCDM_01275	AYLP01000008	8.7258	-1.24554	-0.316766	0.821632	182	14.9701	57.5991	66.5865	16	1.96836	12.593	35.5054	72	15.4832	54.4574	67.9992	51	3.95867	44.2155	29.7783	53	4.7122	53.2393	35.5064	64	3.80296	14.7082	38.454
TCDM_01276	AYLP01000008	5.2396	-1.15878	-0.21261	0.899771	40	6.71944	25.8539	14.6344	5	1.25625	8.03712	11.0954	21	9.22295	32.4388	19.8331	25	3.96315	44.2655	14.5972	25	4.53951	51.2882	16.7483	23	2.7912	10.7952	13.8194
TCDM_01277	AYLP01000008	5.06237	1.0356	0.0504635	0.98289	109	6.69581	25.763	39.8787	19	1.74568	11.1683	42.1627	48	7.70896	27.1138	45.3328	102	5.91296	66.0433	59.5566	87	5.77686	65.268	58.2841	42	1.86387	7.20865	25.2354
TCDM_01279	AYLP01000008	10.5316	1.95553	0.967558	0.680381	883	9.36528	36.0341	323.054	155	2.45881	15.7307	343.959	266	7.37597	25.9426	251.219	1347	13.482	150.584	786.497	1298	14.8809	168.128	869.571	574	4.39807	17.0098	344.884
TCDM_01280	AYLP01000008	4.59189	1.77122	0.824746	0.524775	77	8.80387	33.874	28.1712	3	0.513024	3.28218	6.65727	16	4.78278	16.8219	15.1109	29	3.12902	34.9489	16.9328	26	3.21331	36.3045	17.4182	39	3.22135	12.4588	23.4329
TCDM_01281	AYLP01000008	7.10228	-2.37579	-1.24841	0.293995	20	3.4256	13.1804	7.3172	10	2.56177	16.3894	22.1909	26	11.6428	40.9498	24.5553	25	4.04086	45.1334	14.5972	18	3.33253	37.6516	12.0588	12	1.48483	5.74269	7.21012
TCDM_01282	AYLP01000008	8.00193	1.5868	0.666117	0.623856	182	16.5262	63.5866	66.5865	16	2.17297	13.9021	35.5054	27	6.40977	22.5443	25.4997	43	3.68466	41.1549	25.1072	44	4.31867	48.7931	29.477	114	7.47819	28.9224	68.4961
TCDM_01283	AYLP01000008	4.52394	2.74071	1.45455	0.316552	41	6.86104	26.3987	15.0003	0	0	0	0	8	3.50004	12.3103	7.55547	23	3.63213	40.5682	13.4294	30	5.42654	61.31	20.098	18	2.17605	8.41601	10.8152
TCDM_01284	AYLP01000008	13.1348	-1.3944	-0.479642	0.739531	80	17.9185	68.9437	29.2688	5	1.675	10.7162	11.0954	42	24.5945	86.5035	39.6662	32	6.76378	75.5464	18.6844	28	6.779	76.5904	18.7581	17	2.75075	10.6387	10.2143
TCDM_01285	AYLP01000008	17.1737	2.1597	1.11083	0.42411	519	25.9063	99.6778	189.881	53	3.95683	25.3146	117.612	69	9.00461	31.6709	65.1659	373	17.5701	196.245	217.79	309	16.6722	188.365	207.009	237	8.54628	33.0533	142.4
TCDM_01286	AYLP01000008	50.2717	11.1703	3.4816	0.0128904	245	124.427	478.748	89.6357	2	1.51919	9.71931	4.43818	5	6.63889	23.3502	4.72217	13	6.23044	69.5894	7.59055	10	5.48964	62.0229	6.69932	177	64.9399	251.159	106.349
TCDM_01289	AYLP01000008	42.5066	1.54874	0.631099	0.652639	131	75.2842	289.665	47.9276	5	4.2977	27.4954	11.0954	42	63.1044	221.95	39.6662	42	22.7777	254.41	24.5233	43	26.7114	301.791	28.8071	109	45.2532	175.02	65.4919
TCDM_01290	AYLP01000008	9.95487	-1.25285	-0.325218	0.822018	117	9.46321	36.4109	42.8056	16	1.93556	12.3831	35.5054	85	17.9742	63.2185	80.2768	83	6.33517	70.7592	48.4627	92	8.04333	90.8751	61.6337	78	4.55761	17.6269	46.8658
TCDM_01291	AYLP01000008	6.36185	1.70342	0.76843	0.54708	202	9.03957	34.7809	73.9037	20	1.33863	8.56415	44.3818	53	6.20083	21.8095	50.055	111	4.68756	52.3566	64.8116	124	5.9981	67.7677	83.0715	177	5.72216	22.1308	106.349
TCDM_01292	AYLP01000008	10.1472	-1.41435	-0.500137	0.714937	57	5.06007	19.4692	20.854	20	2.65549	16.989	44.3818	76	17.6389	62.0394	71.7769	114	9.55023	106.669	66.5633	84	8.06039	91.0678	56.2743	39	2.50113	9.67329	23.4329
TCDM_01293	AYLP01000008	14.5949	2.69279	1.4291	0.22114	414	23.2417	89.4252	151.466	22	1.84724	11.8181	48.82	58	8.5128	29.9411	54.7771	241	12.7677	142.605	140.717	243	14.7458	166.601	162.793	188	7.62456	29.4885	112.959
TCDM_01294	AYLP01000008	8.61077	1.14667	0.197454	0.915522	113	6.79811	26.1566	41.3422	41	3.68915	23.6021	90.9827	63	9.90896	34.8516	59.4993	200	11.3545	126.821	116.778	179	11.6401	131.513	119.918	107	4.65033	17.9855	64.2902
TCDM_13841	AYLP01000008	9.64906	3.97182	1.9898	0.156612	78	20.3997	78.4905	28.5371	0	0	0	0	9	6.15389	21.6444	8.4999	11	2.71488	30.3232	6.42277	16	4.5232	51.1039	10.7189	58	10.9584	42.3824	34.8489
TCDM_13856	AYLP01000008	9.79036	-2.44148	-1.28776	0.198613	41	5.50994	21.2002	15.0003	24	4.824	30.8626	53.2581	42	14.7567	51.9021	39.6662	30	3.80463	42.4948	17.5166	26	3.77687	42.6718	17.4182	39	3.78633	14.6439	23.4329
TCDM_01297	AYLP01000008	113.897	-27.1003	-4.76024	0.00597127	376	17.4335	67.0774	137.563	3145	218.097	1395.32	6979.04	80	9.69757	34.1081	75.5547	197	8.61964	96.275	115.026	195	9.77295	110.417	130.637	228	7.63696	29.5365	136.992
TCDM_14278	AYLP01000008	23.0715	4.60476	2.20312	0.0528184	72	20.9647	80.6641	26.3419	0	0	0	0	18	13.7027	48.1948	16.9998	104	28.577	319.184	60.7244	79	24.8644	280.923	52.9246	85	17.8799	69.1516	51.0717
TCDM_14279	AYLP01000008	23.5612	4.07734	2.02763	0.0893149	116	33.7764	129.959	42.4397	0	0	0	0	19	14.4639	50.8723	17.9442	81	22.2571	248.595	47.2949	92	28.956	327.15	61.6337	44	9.25546	35.7961	26.4371
TCDM_01300	AYLP01000008	12.7122	-1.80909	-0.855261	0.458511	221	15.8497	60.9837	80.855	36	3.86158	24.7053	79.8872	115	21.5628	75.8402	108.61	55	3.72237	41.5761	32.1138	59	4.5738	51.6756	39.526	94	4.87021	18.8358	56.4793
TCDM_01301	AYLP01000008	9.68684	-1.13354	-0.18083	0.924503	144	6.81408	26.218	52.6838	43	3.04331	19.4702	95.4208	132	16.3304	57.4369	124.665	222	9.91346	110.726	129.623	187	9.56493	108.066	125.277	142	4.85426	18.7742	85.3197
TCDM_01302	AYLP01000008	10.5806	-1.72153	-0.783689	0.498787	50	5.79262	22.2878	18.293	12	2.07931	13.3028	26.6291	63	19.082	67.1148	59.4993	55	6.01306	67.1614	32.1138	51	6.38662	72.1572	34.1665	37	3.09669	11.9766	22.2312
TCDM_01303	AYLP01000008	11.4682	-3.69996	-1.88751	0.0667572	111	8.76686	33.7316	40.6104	119	14.0573	89.9344	264.072	43	8.87907	31.2293	40.6106	79	5.88811	65.7658	46.1272	74	6.31755	71.3768	49.575	44	2.51052	9.70962	26.4371
TCDM_01305	AYLP01000008	5.85122	1.25593	0.32875	0.838589	91	5.48214	21.0932	33.2932	11	0.991138	6.34101	24.41	66	10.3951	36.5616	62.3326	130	7.39059	82.5475	75.9055	133	8.66075	97.8508	89.1009	43	1.8714	7.23777	25.8363
TCDM_01307	AYLP01000008	16.409	2.71737	1.44221	0.350146	46	5.75677	22.1499	16.8296	4	0.748711	4.79003	8.87636	51	16.6866	58.6899	48.1661	221	26.1	291.518	129.039	233	31.519	356.108	156.094	25	2.26022	8.74156	15.0211
TCDM_01308	AYLP01000008	9.05085	1.6866	0.754119	0.574107	460	17.128	65.902	168.296	30	1.67072	10.6888	66.5727	95	9.24804	32.527	89.7212	162	5.69234	63.5793	94.5899	126	5.07124	57.2959	84.4114	309	8.31184	32.1466	185.661
TCDM_13950	AYLP01000008	10.2638	3.5122	1.81238	0.115006	79	19.3845	74.5841	28.9029	2	0.733989	4.69585	4.43818	8	5.13209	18.0505	7.55547	24	5.55732	62.0711	14.0133	26	6.89597	77.912	17.4182	52	9.21765	35.6499	31.2438
TCDM_14122	AYLP01000008	21.682	3.40437	1.76739	0.088108	145	35.3803	136.13	53.0497	8	2.91955	18.6785	17.7527	13	8.29305	29.1682	12.2776	82	18.8814	210.892	47.8788	85	22.4186	253.289	56.9442	57	10.0475	38.8594	34.2481
TCDM_01309	AYLP01000008	15.9722	-1.14903	-0.200414	0.927008	604	20.246	77.8989	220.979	132	6.61773	42.3383	292.92	289	25.3266	89.0784	272.941	284	8.98355	100.34	165.824	266	9.63783	108.89	178.202	698	16.9024	65.3711	419.389
TCDM_14486	AYLP01000008	3.03093	2.63416	1.39735	0.478778	7	2.33385	8.97978	2.56102	1	0.498664	3.19031	2.21909	2	1.74334	6.13165	1.88887	12	3.77558	42.1705	7.00666	8	2.88311	32.5739	5.35945	13	3.13119	12.1101	7.81096
TCDM_01310	AYLP01000008	49.2881	5.72481	2.51723	0.0637219	894	140.456	540.42	327.079	7	1.64487	10.5234	15.5336	39	16.0193	56.3428	36.8329	56	8.30266	92.7346	32.6977	31	5.26452	59.4796	20.7679	380	43.1296	166.807	228.32
TCDM_14456	AYLP01000008	15.5899	-2.78972	-1.48012	0.133671	38	10.5713	40.6746	13.9027	19	7.90558	50.5776	42.1627	32	23.2742	81.8595	30.2219	24	6.30065	70.3736	14.0133	15	4.51059	50.9615	10.049	15	3.01459	11.6591	9.01265
TCDM_01311	AYLP01000008	14.3195	2.36859	1.24403	0.352254	581	22.3577	86.0239	212.565	50	2.87775	18.411	110.954	77	7.74674	27.2467	72.7214	208	7.55338	84.3657	121.449	287	11.9379	134.877	192.27	555	15.4289	59.6721	333.468
TCDM_01313	AYLP01000008	11.6639	3.39898	1.7651	0.0973314	250	25.8746	99.5558	91.465	6	0.928792	5.94214	13.3145	22	5.95298	20.9377	20.7775	59	5.76253	64.3632	34.4494	36	4.02747	45.5031	24.1175	147	10.9911	42.5089	88.3239
TCDM_01315	AYLP01000008	23.0393	6.11372	2.61205	0.0547213	565	29.3776	113.034	206.711	9	0.699911	4.47783	19.9718	78	10.6033	37.2936	73.6658	133	6.52599	72.8905	77.6571	108	6.06997	68.5796	72.3526	1336	50.1838	194.089	802.726
TCDM_01317	AYLP01000008	14.9335	2.07003	1.04965	0.468686	676	25.7862	99.2157	247.321	31	1.76863	11.3151	68.7918	134	13.3636	47.0022	126.554	350	12.599	140.722	204.361	342	14.1014	159.32	229.117	263	7.24748	28.0301	158.022
TCDM_01319	AYLP01000008	6.26893	1.38634	0.471281	0.745927	122	6.43541	24.761	44.6349	30	2.36685	15.1424	66.5727	37	5.10265	17.9469	34.944	146	7.26769	81.1747	85.2477	150	8.55269	96.6299	100.49	74	2.81993	10.9063	44.4624
TCDM_01320	AYLP01000008	14.2402	-8.68718	-3.11889	0.000873767	49	5.94484	22.8735	17.9271	115	20.8677	133.506	255.195	24	7.61259	26.7749	22.6664	34	3.8927	43.4785	19.8522	17	2.2294	25.1882	11.3888	23	2.01587	7.7965	13.8194
TCDM_01321	AYLP01000008	12.787	3.8073	1.92877	0.106381	171	19.3489	74.4471	62.562	8	1.35389	8.66177	17.7527	20	5.91652	20.8095	18.8887	38	4.05761	45.3205	22.1878	33	4.03616	45.6013	22.1077	290	23.7054	91.6822	174.245
TCDM_01322	AYLP01000008	3.42814	1.51999	0.604061	0.810147	14	8.49263	32.6764	5.12204	0	0	0	0	3	4.75787	16.7343	2.8333	3	1.71737	19.1817	1.75166	2	1.31141	14.8166	1.33986	5	2.19116	8.47446	3.00422
TCDM_01323	AYLP01000008	16.0187	1.83696	0.877319	0.531961	542	31.1892	120.004	198.296	58	4.9919	31.9367	128.707	41	6.16831	21.6951	38.7218	185	10.0462	112.209	108.019	160	9.95223	112.442	107.189	310	12.8871	49.8419	186.261
TCDM_14167	AYLP01000008	2.98246	-1.92973	-0.948397	0.512399	11	2.01866	7.76703	4.02446	6	1.64685	10.5361	13.3145	9	4.31807	15.1874	8.4999	10	1.7318	19.3429	5.83888	11	2.18202	24.6528	7.36925	7	0.928021	3.58918	4.2059
TCDM_01326	AYLP01000008	5.29982	1.13935	0.188209	0.927842	30	8.18932	31.5094	10.9758	1	0.408281	2.61207	2.21909	14	9.99153	35.142	13.2221	18	4.63689	51.7906	10.51	11	3.24575	36.6711	7.36925	26	5.12732	19.8302	15.6219
TCDM_14523	AYLP01000008	39.1999	-11.2894	-3.4969	0.00293328	130	15.0608	57.9483	47.5618	414	71.7362	458.948	918.703	22	6.66354	23.4369	20.7775	69	7.54365	84.257	40.2883	50	6.26139	70.7423	33.4966	74	6.19337	23.9533	44.4624
TCDM_01331	AYLP01000008	44.2665	-1.9775	-0.983675	0.521353	224	15.3587	59.0946	81.9526	33	3.38419	21.651	73.2299	475	85.1487	299.484	448.606	196	12.6821	141.649	114.442	202	14.9711	169.146	135.326	332	16.4451	63.6023	199.48
TCDM_01332	AYLP01000008	5.77401	1.94416	0.959145	0.602163	14	6.7941	26.1411	5.12204	1	0.725834	4.64367	2.21909	4	5.07506	17.8499	3.77773	10	4.57964	51.1512	5.83888	17	8.91761	100.753	11.3888	8	2.80469	10.8473	4.80675
TCDM_01333	AYLP01000008	11.0881	1.37454	0.458945	0.730453	87	18.3567	70.6298	31.8298	6	1.89348	12.1139	13.3145	26	14.3426	50.4454	24.5553	48	9.55751	106.75	28.0266	42	9.57902	108.226	28.1371	45	6.85929	26.5287	27.0379
TCDM_01334	AYLP01000008	6.08775	-1.69252	-0.759174	0.559131	34	4.65516	17.9113	12.4392	21	4.30039	27.5127	46.6009	22	7.8751	27.6982	20.7775	51	6.58952	73.6	29.7783	39	5.77186	65.2116	26.1273	15	1.48367	5.73819	9.01265
TCDM_01335	AYLP01000008	4.20895	-1.65233	-0.724501	0.578007	67	6.45986	24.8551	24.5126	30	4.32616	27.6775	66.5727	16	4.03316	14.1854	15.1109	51	4.6403	51.8287	29.7783	41	4.27295	48.2766	27.4672	21	1.46271	5.65712	12.6177
TCDM_01336	AYLP01000008	8.69047	1.14289	0.19269	0.920348	170	19.9061	76.5912	62.1962	12	2.10161	13.4455	26.6291	44	13.47	47.3765	41.5551	30	3.31502	37.0263	17.5166	19	2.40484	27.1704	12.7287	108	9.13591	35.3337	64.8911
TCDM_01337	AYLP01000008	5.44251	-1.76771	-0.821884	0.524775	114	13.6041	52.3435	41.708	30	5.35451	34.2566	66.5727	16	4.99187	17.5573	15.1109	19	2.13967	23.8985	11.0939	26	3.35378	37.8916	17.4182	31	2.6725	10.3361	18.6261
TCDM_01338	AYLP01000008	8.21	-1.00895	-0.0128521	0.999899	106	7.44324	28.6388	38.7811	20	2.10048	13.4383	44.3818	78	14.3195	50.3643	73.6658	102	6.75902	75.4933	59.5566	69	5.23722	59.1711	46.2253	159	8.06573	31.1947	95.5341
TCDM_13967	AYLP01000008	3.55048	66.9599	6.06523	0.306498	7	2.03823	7.84234	2.56102	0	0	0	0	0	0	0	0	16	4.39646	49.1052	9.34221	20	6.29478	71.1196	13.3986	7	1.47246	5.69484	4.2059
TCDM_01339	AYLP01000008	19.9937	-7.26615	-2.86119	0.00322191	78	12.2545	47.1508	28.5371	102	23.9682	153.341	226.347	39	16.0193	56.3428	36.8329	35	5.18916	57.9591	20.4361	14	2.37753	26.8617	9.37905	21	2.38348	9.21826	12.6177
TCDM_01341	AYLP01000008	11.4299	-3.04303	-1.60551	0.144665	97	7.40666	28.498	35.4884	125	14.2756	91.331	277.386	43	8.58413	30.192	40.6106	97	6.98956	78.0682	56.6372	97	8.00604	90.4537	64.9834	83	4.57845	17.7075	49.87
TCDM_01343	AYLP01000008	52.0338	-8.52228	-3.09124	0.0139994	267	13.5758	52.2345	97.6846	886	67.3783	431.067	1966.11	276	36.6893	129.043	260.664	280	13.435	150.059	163.489	215	11.8165	133.505	144.035	194	7.12599	27.5602	116.564
TCDM_01344	AYLP01000008	6.93003	1.58359	0.6632	0.645705	302	8.32718	32.0399	110.49	35	1.44342	9.23458	77.6681	105	7.56934	26.6228	99.1655	322	8.37866	93.5835	188.012	284	8.46458	95.6344	190.261	128	2.54971	9.86119	76.9079
TCDM_01347	AYLP01000008	74.5746	7.20526	2.84905	0.0895556	2835	275.161	1058.72	1037.21	8	1.16133	7.42988	17.7527	68	17.2552	60.6898	64.2215	104	9.52565	106.395	60.7244	99	10.3864	117.347	66.3232	46	3.22539	12.4744	27.6388
TCDM_01348	AYLP01000008	3.91697	2.33804	1.2253	0.340245	51	6.40085	24.628	18.6589	4	0.750862	4.8038	8.87636	7	2.2969	8.07863	6.61103	32	3.79005	42.332	18.6844	25	3.39159	38.3188	16.7483	23	2.08538	8.06535	13.8194
TCDM_01349	AYLP01000008	8.14644	1.15958	0.213602	0.89484	124	16.5623	63.7255	45.3666	9	1.79794	11.5027	19.9718	37	12.9205	45.4436	34.944	30	3.78136	42.2349	17.5166	34	4.90878	55.4603	22.7777	76	7.33335	28.3622	45.6641
TCDM_01350	AYLP01000008	6.44498	-1.38818	-0.473192	0.75521	143	6.56063	25.2428	52.318	55	3.77403	24.1451	122.05	76	9.11592	32.0624	71.7769	143	6.19118	69.1508	83.496	152	7.53787	85.1643	101.83	64	2.12119	8.20385	38.454
TCDM_01351	AYLP01000008	13.9988	1.36487	0.448766	0.759409	173	16.6799	64.1781	63.2938	27	3.89355	24.9098	59.9154	65	16.3847	57.6281	61.3882	173	15.7406	175.811	101.013	144	15.0074	169.557	96.4702	123	8.56729	33.1346	73.9037
TCDM_14522	AYLP01000008	22.6527	3.62464	1.85784	0.101721	121	48.044	184.855	44.269	1	0.593864	3.79937	2.21909	13	13.4951	47.4646	12.2776	31	11.6156	129.738	18.1005	26	11.1589	126.076	17.4182	69	19.7922	76.5475	41.4582
TCDM_01352	AYLP01000008	7.88597	1.06499	0.0908398	0.959833	72	7.29628	28.0733	26.3419	23	3.48602	22.3026	51.0391	38	10.0677	35.4099	35.8885	116	11.0931	123.902	67.731	84	9.20119	103.957	56.2743	54	3.95324	15.2894	32.4455
TCDM_01353	AYLP01000008	18.1888	-2.59388	-1.37511	0.181188	84	14.5012	55.7953	30.7322	43	11.1027	71.0317	95.4208	56	25.275	88.8969	52.8883	47	7.65687	85.5216	27.4427	24	4.4785	50.5989	16.0784	59	7.35814	28.4581	35.4497
TCDM_01354	AYLP01000008	12.0615	1.46513	0.551029	0.702782	150	23.5664	90.6746	54.879	20	4.69964	30.0669	44.3818	15	6.16127	21.6703	14.1665	61	9.04397	101.014	35.6172	64	10.8687	122.796	42.8756	42	4.76696	18.4365	25.2354
TCDM_01355	AYLP01000008	8.09427	1.74337	0.801876	0.56544	187	19.8722	76.4608	68.4158	6	0.95365	6.10117	13.3145	31	8.61279	30.2928	29.2774	31	3.10881	34.7231	18.1005	29	3.33118	37.6363	19.428	79	6.06488	23.4563	47.4666
TCDM_14494	AYLP01000008	221.391	-119.262	-6.89798	7.21978e-10	13	5.91451	22.7568	4.75618	607	413.045	2642.54	1346.99	25	29.7367	104.589	23.6108	10	4.29341	47.9543	5.83888	10	4.9178	55.5622	6.69932	9	2.95807	11.4405	5.40759
TCDM_01357	AYLP01000008	8.78757	-2.05334	-1.03797	0.326583	44	4.50061	17.3166	16.0978	10	1.52986	9.7876	22.1909	60	16.0453	56.4342	56.666	35	3.37842	37.7345	20.4361	36	3.98031	44.9703	24.1175	40	2.95576	11.4316	24.0337
TCDM_01358	AYLP01000008	5.2975	1.47717	0.562837	0.708117	42	3.76675	14.493	15.3661	11	1.47551	9.43991	24.41	31	7.2687	25.5653	29.2774	41	3.47	38.7573	23.9394	37	3.58686	40.525	24.7875	160	10.3664	40.0927	96.1349
TCDM_01359	AYLP01000008	5.12774	-1.14866	-0.199954	0.910576	70	5.98306	23.0206	25.6102	31	3.96297	25.3539	68.7918	16	3.57539	12.5753	15.1109	67	5.40416	60.3604	39.1205	64	5.91291	66.8051	42.8756	52	3.21084	12.4182	31.2438
TCDM_01360	AYLP01000008	8.57556	1.39688	0.482208	0.756336	450	13.2442	50.9586	164.637	41	1.8048	11.5466	90.9827	135	10.3878	36.5358	127.499	264	7.33236	81.8971	154.146	253	8.04875	90.9363	169.493	267	5.67694	21.9559	160.425
TCDM_01362	AYLP01000008	7.4086	1.64977	0.722263	0.590493	184	9.51059	36.5932	67.3182	19	1.46885	9.39725	42.1627	56	7.56755	26.6165	52.8883	155	7.56047	84.4449	90.5027	146	8.15715	92.1609	97.81	118	4.40618	17.0412	70.8995
TCDM_01363	AYLP01000008	10.2685	-2.36154	-1.23973	0.242087	92	9.45465	36.3779	33.6591	13	1.99818	12.7838	28.8482	69	18.5389	65.2047	65.1659	18	1.74565	19.4976	10.51	28	3.11036	35.1415	18.7581	30	2.22725	8.61404	18.0253
TCDM_01364	AYLP01000008	6.87813	-1.31328	-0.393169	0.793007	71	6.66886	25.6593	25.976	28	3.93355	25.1657	62.1345	40	9.8227	34.5482	37.7773	82	7.26833	81.1819	47.8788	90	9.13759	103.238	60.2939	27	1.83209	7.08574	16.2228
TCDM_01366	AYLP01000008	10.6757	-1.51303	-0.597445	0.616441	69	10.113	38.9109	25.2443	10	2.19212	14.0245	22.1909	50	19.1592	67.3865	47.2217	42	5.80908	64.8831	24.5233	41	6.49546	73.3869	27.4672	47	4.97644	19.2467	28.2396
TCDM_01367	AYLP01000008	5.10988	1.12503	0.169965	0.916994	92	5.82351	22.4067	33.6591	16	1.51478	9.69114	35.5054	47	7.77809	27.357	44.3884	106	6.33185	70.7221	61.8921	91	6.22636	70.3466	60.9638	45	2.05779	7.95862	27.0379
TCDM_14166	AYLP01000008	6.97109	-1.95667	-0.968397	0.439068	26	5.70646	21.9563	9.51236	18	5.9088	37.8028	39.9436	14	8.03339	28.2549	13.2221	29	6.00646	67.0878	16.9328	26	6.16826	69.6901	17.4182	12	1.90268	7.35873	7.21012
TCDM_01368	AYLP01000008	10.1069	-2.5063	-1.32556	0.175869	98	7.30424	28.104	35.8543	31	3.45576	22.109	68.7918	86	16.7581	58.9413	81.2213	55	3.86847	43.2079	32.1138	47	3.78654	42.781	31.4868	35	1.88455	7.28861	21.0295
TCDM_01369	AYLP01000008	8.0891	-1.04822	-0.0679392	0.975395	178	10.9498	42.1309	65.1231	37	3.40426	21.7795	82.1063	79	12.7055	44.6877	74.6102	149	8.64972	96.6109	86.9993	119	7.91281	89.4004	79.7219	109	4.84401	18.7345	65.4919
TCDM_01370	AYLP01000008	6.94178	-2.3377	-1.22509	0.323587	58	10.8258	41.6535	21.2199	34	9.49167	60.7249	75.449	9	4.39188	15.4471	8.4999	36	6.34104	70.8247	21.02	21	4.23687	47.869	14.0686	21	2.83165	10.9516	12.6177
TCDM_01371	AYLP01000008	8.75608	1.24482	0.315934	0.82454	175	13.897	53.4705	64.0255	17	2.01914	12.9179	37.7245	57	11.8341	41.6228	53.8327	113	8.46817	94.5832	65.9794	90	7.72542	87.2832	60.2939	86	4.9337	19.0814	51.6725
TCDM_14203	AYLP01000008	28.5349	2.54332	1.34671	0.251562	286	66.7991	257.018	104.636	4	1.39733	8.93969	8.87636	39	23.8148	83.761	36.8329	63	13.8859	155.095	36.785	61	15.4003	173.996	40.8658	107	18.0542	69.8259	64.2902
TCDM_01372	AYLP01000008	5.46733	-1.28674	-0.363724	0.827206	63	8.44052	32.476	23.0492	25	5.00959	32.0499	55.4772	5	1.75136	6.15987	4.72217	34	4.29868	48.0131	19.8522	45	6.51684	73.6285	30.1469	27	2.61326	10.107	16.2228
TCDM_01373	AYLP01000008	3.34884	2.85133	1.51164	0.298023	21	3.66881	14.1162	7.68306	0	0	0	0	6	2.74053	9.63896	5.6666	20	3.29734	36.8289	11.6778	16	3.0215	34.1374	10.7189	27	3.40769	13.1795	16.2228
TCDM_01374	AYLP01000008	53.057	-4.97308	-2.31414	0.0253881	110	13.3827	51.4917	40.2446	64	11.6457	74.5057	142.022	297	94.4683	332.262	280.497	40	4.5924	51.2937	23.3555	32	4.20821	47.5452	21.4378	142	12.4805	48.269	85.3197
TCDM_01375	AYLP01000008	5.23461	1.8291	0.87113	0.46192	64	6.10325	23.483	23.415	9	1.28368	8.21261	19.9718	16	3.98913	14.0305	15.1109	72	6.47949	72.3711	42.0399	57	5.87559	66.3835	38.1861	36	2.48013	9.59205	21.6304
TCDM_01376	AYLP01000008	3.13405	-1.28899	-0.366239	0.821632	44	4.7334	18.2123	16.0978	15	2.41349	15.4408	33.2863	11	3.09379	10.8814	10.3888	44	4.46684	49.8913	25.6911	20	2.32566	26.2757	13.3986	13	1.01031	3.90744	7.81096
TCDM_01378	AYLP01000008	45.0503	6.51897	2.70464	0.0231023	145	26.062	100.277	53.0497	6	1.61296	10.3193	13.3145	33	15.5071	54.5414	31.1663	413	70.0516	782.424	241.146	376	73.0506	825.339	251.894	85	11.037	42.6862	51.0717
TCDM_01379	AYLP01000008	5.75178	1.41029	0.495997	0.726268	94	7.65966	29.4715	34.3908	16	1.95	12.4755	35.5054	24	5.11294	17.9831	22.6664	80	6.15176	68.7106	46.7111	77	6.78216	76.6261	51.5847	41	2.41355	9.33455	24.6346
TCDM_01380	AYLP01000008	5.42572	-1.79551	-0.844396	0.553608	40	3.01736	11.6097	14.6344	35	3.94884	25.2635	77.6681	35	6.90261	24.2778	33.0552	77	5.48133	61.2224	44.9594	81	6.60463	74.6203	54.2645	14	0.762933	2.95069	8.4118
TCDM_01381	AYLP01000008	38.4661	5.71153	2.51388	0.0108599	439	81.2454	312.602	160.612	7	1.93761	12.3962	15.5336	22	10.6447	37.4395	20.7775	157	27.4196	306.257	91.6704	115	23.0053	259.918	77.0422	166	22.1939	85.8362	99.74
TCDM_01382	AYLP01000008	25.8533	4.78357	2.25809	0.0249555	140	27.0562	104.102	51.2204	7	2.02334	12.9447	15.5336	20	10.1052	35.5419	18.8887	107	19.5141	217.958	62.476	95	19.8453	224.216	63.6435	265	36.9977	143.091	159.223
TCDM_13817	AYLP01000008	4.69536	1.17073	0.227409	0.914523	48	8.92113	34.3251	17.5613	0	0	0	0	19	9.2323	32.4717	17.9442	18	3.15703	35.2617	10.51	20	4.01795	45.3955	13.3986	20	2.68534	10.3857	12.0169
TCDM_01384	AYLP01000008	52.58	-4.53478	-2.18103	0.112227	30	3.89967	15.0045	10.9758	6	1.16652	7.46304	13.3145	306	103.993	365.764	288.997	93	11.4082	127.421	54.3016	89	12.5053	141.287	59.6239	15	1.4086	5.44787	9.01265
TCDM_14373	AYLP01000008	5.42179	1.48049	0.566076	0.769443	9	4.05245	15.5923	3.29274	2	1.34691	8.61712	4.43818	5	5.88603	20.7022	4.72217	14	5.94881	66.4438	8.17443	20	9.7342	109.979	13.3986	6	1.95171	7.54838	3.60506
TCDM_01385	AYLP01000008	4.50647	-1.41785	-0.503706	0.745458	20	3.25943	12.5411	7.3172	16	3.9	24.9511	35.5054	12	5.11294	17.9831	11.3332	44	6.76693	75.5816	25.6911	32	5.63712	63.6892	21.4378	15	1.76601	6.83016	9.01265
TCDM_01386	AYLP01000008	42.9757	-2.21467	-1.14709	0.425817	146	17.1418	65.9552	53.4155	14	2.45847	15.7286	31.0673	272	83.493	293.66	256.886	168	18.614	207.905	98.0932	124	15.737	177.799	83.0715	46	3.90168	15.09	27.6388
TCDM_01387	AYLP01000008	15.0029	7.52453	2.9116	0.0114631	52	15.3457	59.0447	19.0247	0	0	0	0	6	4.62928	16.282	5.6666	66	18.3805	205.296	38.5366	55	17.5446	198.222	36.8462	41	8.74096	33.8062	24.6346
TCDM_01388	AYLP01000009	15.0282	-2.95966	-1.56543	0.123587	177	13.1475	50.5865	64.7572	87	9.66544	61.8367	193.061	105	20.3909	71.7185	99.1655	93	6.51898	72.8122	54.3016	72	5.78092	65.3139	48.2351	44	2.36109	9.13166	26.4371
TCDM_01389	AYLP01000009	13.224	1.72774	0.788884	0.622375	54	11.2848	43.4197	19.7564	9	2.81304	17.997	19.9718	32	17.4835	61.4926	30.2219	30	5.91628	66.0805	17.5166	17	3.84012	43.3864	11.3888	211	31.8547	123.2	126.778
TCDM_01390	AYLP01000009	72.8003	-34.3503	-5.10225	8.49332e-07	55	7.6019	29.2492	20.1223	547	113.078	723.443	1213.84	90	32.5222	114.386	84.999	17	2.21736	24.7662	9.9261	18	2.68923	30.3834	12.0588	55	5.49177	21.2398	33.0464
TCDM_01391	AYLP01000009	4.36051	-1.12821	-0.174041	0.932672	27	4.8932	18.8272	9.87822	11	2.98164	19.0757	24.41	12	5.68576	19.9978	11.3332	16	2.73638	30.5634	9.34221	14	2.74254	30.9857	9.37905	54	7.0699	27.3433	32.4455
TCDM_01392	AYLP01000009	6.77277	1.00823	0.0118214	0.999899	215	9.10807	35.0444	78.6599	47	2.97796	19.0521	104.297	78	8.63893	30.3847	73.6658	174	6.95608	77.6943	101.597	184	8.42561	95.1941	123.267	85	2.60134	10.0609	51.0717
TCDM_01393	AYLP01000009	14.8883	3.2013	1.67866	0.150251	217	30.3775	116.881	79.3916	7	1.46563	9.37665	15.5336	22	8.05178	28.3196	20.7775	38	5.01999	56.0696	22.1878	38	5.75004	64.9651	25.4574	182	18.4058	71.1855	109.353
TCDM_01394	AYLP01000009	8.08963	2.49577	1.31949	0.249105	143	14.5928	56.1476	52.318	4	0.610514	3.90589	8.87636	23	6.13632	21.5826	21.722	61	5.87435	65.6122	35.6172	53	5.84621	66.0515	35.5064	82	6.04515	23.38	49.2691
TCDM_01395	AYLP01000009	20.2605	-24.93	-4.63981	0.000594494	0	0	0	0	45	36.2917	232.184	99.859	3	4.22922	14.8749	2.8333	7	3.56194	39.7843	4.08722	5	2.91425	32.9258	3.34966	1	0.38954	1.50657	0.600843
TCDM_01396	AYLP01000009	9.55077	1.06489	0.0906991	0.966943	283	11.5302	44.364	103.538	61	3.71719	23.7815	135.364	118	12.5693	44.2085	111.443	306	11.7652	131.409	178.67	271	11.9348	134.842	181.552	101	2.97278	11.4974	60.6852
TCDM_01397	AYLP01000009	6.53683	-1.11331	-0.15485	0.923988	104	8.214	31.6044	38.0494	39	4.60701	29.4743	86.5445	28	5.78172	20.3354	26.4441	90	6.70797	74.9231	52.5499	70	5.97606	67.5186	46.8952	92	5.24928	20.3019	55.2776
TCDM_01398	AYLP01000009	132.787	-68.372	-6.09533	3.15346e-06	47	7.57487	29.1452	17.1954	1086	261.782	1674.81	2409.93	9	3.79225	13.338	8.4999	35	5.3232	59.4562	20.4361	31	5.40051	61.0159	20.7679	20	2.32861	9.00607	12.0169
TCDM_01399	AYLP01000009	9.12247	1.14528	0.195698	0.910599	159	19.131	73.6088	58.1717	16	2.87934	18.4212	35.5054	37	11.6391	40.9368	34.944	42	4.76888	53.2649	24.5233	42	5.46242	61.7154	28.1371	82	7.12761	27.5665	49.2691
TCDM_01400	AYLP01000009	4.95646	-1.11958	-0.162959	0.923674	50	6.91082	26.5902	18.293	6	1.24035	7.93539	13.3145	24	8.67258	30.503	22.6664	26	3.39125	37.8778	15.1811	21	3.13743	35.4473	14.0686	38	3.79431	14.6748	22.832
TCDM_01401	AYLP01000009	27.9089	-5.1786	-2.37256	0.00849198	60	8.42631	32.4213	21.9516	35	7.35169	47.034	77.6681	132	48.466	170.464	124.665	22	2.91566	32.5657	12.8455	22	3.33968	37.7323	14.7385	49	4.97133	19.2269	29.4413
TCDM_01403	AYLP01000009	14.0035	1.23884	0.308993	0.857609	244	22.3887	86.1434	89.2698	27	3.70541	23.7061	59.9154	91	21.8302	76.7809	85.9434	59	5.1088	57.0615	34.4494	81	8.03378	90.7672	54.2645	309	20.4828	79.2184	185.661
TCDM_01404	AYLP01000009	13.8002	-5.59915	-2.48521	0.0160858	118	10.8501	41.7472	43.1715	150	20.629	131.978	332.863	29	6.97153	24.5202	27.3886	51	4.42538	49.4282	29.7783	39	3.87626	43.7947	26.1273	47	3.12206	12.0748	28.2396
TCDM_01405	AYLP01000009	9.05141	-1.01781	-0.0254629	0.995434	238	9.76971	37.5902	87.0746	69	4.2363	27.1026	153.117	113	12.1272	42.6536	106.721	287	11.1177	124.176	167.576	253	11.2259	126.832	169.493	138	4.09236	15.8275	82.9164
TCDM_01406	AYLP01000009	8.19159	-1.35319	-0.436365	0.730453	149	12.9123	49.6815	54.5131	39	5.05491	32.3399	86.5445	50	11.3283	39.8436	47.2217	66	5.39743	60.2854	38.5366	49	4.58995	51.8581	32.8267	107	6.69869	25.9076	64.2902
TCDM_01408	AYLP01000009	11.2978	-1.41485	-0.500647	0.731877	334	26.4753	101.867	122.197	49	5.8093	37.1662	108.735	81	16.7864	59.0408	76.4991	87	6.50791	72.6886	50.7983	63	5.39798	60.9873	42.2057	72	4.12304	15.9461	43.2607
TCDM_01409	AYLP01000009	6.1481	-1.51875	-0.602889	0.631614	50	5.03184	19.3606	18.293	31	4.66607	29.8522	68.7918	29	7.63014	26.8366	27.3886	57	5.41326	60.4621	33.2816	36	3.91611	44.2449	24.1175	78	5.67077	21.9321	46.8658
TCDM_01410	AYLP01000009	1902.06	-142.931	-7.15918	3.33613e-05	226	18.3473	70.5936	82.6843	168	20.3989	130.506	372.807	17827	3783.73	13308.1	16836.4	95	7.27806	81.2905	55.4694	62	5.44066	61.4696	41.5358	101	5.92347	22.9094	60.6852
TCDM_01412	AYLP01000009	19.2341	-1.08002	-0.111062	0.972943	403	12.4834	48.0314	147.442	272	12.6017	80.6221	603.592	216	17.4928	61.5253	203.998	995	29.0856	324.865	580.969	811	27.1546	306.798	543.315	367	8.21266	31.763	220.509
TCDM_01413	AYLP01000009	12.9613	1.48406	0.569545	0.735463	233	11.0017	42.3305	85.2453	41	2.89549	18.5245	90.9827	130	16.0482	56.4444	122.776	417	18.581	207.536	243.481	362	18.476	208.746	242.515	111	3.78633	14.6439	66.6936
TCDM_01414	AYLP01000009	29.8612	-4.66194	-2.22093	0.277253	423	8.59707	33.0783	154.759	1470	44.6849	285.881	3262.06	283	15.0374	52.8894	267.275	1036	19.87	221.933	604.908	874	19.2007	216.933	585.52	280	4.1111	15.9	168.236
TCDM_01415	AYLP01000009	9.19755	2.91487	1.54343	0.12577	141	12.9923	49.9896	51.5862	4	0.551266	3.52684	8.87636	27	6.50443	22.8773	25.4997	73	6.34773	70.8995	42.6238	95	9.4621	106.905	63.6435	120	7.98803	30.8942	72.1012
TCDM_01417	AYLP01000009	12.8407	-1.51644	-0.600689	0.708035	136	13.5	51.9428	49.7569	90	13.3619	85.4858	199.718	29	7.52609	26.4706	27.3886	162	15.1753	169.497	94.5899	166	17.8114	201.236	111.209	68	4.87633	18.8595	40.8573
TCDM_01418	AYLP01000009	8.45964	-1.15135	-0.203323	0.895809	100	9.49486	36.5326	36.586	23	3.26625	20.8965	51.0391	55	13.653	48.0202	51.9438	98	8.78097	98.0769	57.221	91	9.33954	105.52	60.9638	42	2.8809	11.1421	25.2354
TCDM_01419	AYLP01000009	27.1188	-3.35964	-1.74831	0.221864	603	16.1973	62.3212	220.613	490	19.6859	125.945	1087.35	492	34.5516	121.524	464.661	455	11.5336	128.822	265.669	323	9.3783	105.958	216.388	360	6.98584	27.0182	216.304
TCDM_01421	AYLP01000009	6.36063	-1.49406	-0.57924	0.644699	103	7.39912	28.469	37.6836	31	3.33072	21.309	68.7918	50	9.39054	33.0282	47.2217	66	4.47419	49.9734	38.5366	43	3.33893	37.7238	28.8071	62	3.21755	12.4441	37.2523
TCDM_01423	AYLP01000009	67.3263	-30.047	-4.90915	3.05742e-05	95	12.4229	47.7987	34.7567	657	128.499	822.097	1457.94	18	6.15389	21.6444	16.9998	38	4.68933	52.3764	22.1878	33	4.66455	52.7009	22.1077	31	2.92855	11.3263	18.6261
TCDM_01424	AYLP01000009	15.7336	4.77924	2.25678	0.0368887	364	29.7163	114.337	133.173	6	0.732617	4.68707	13.3145	31	6.61655	23.2716	29.2774	121	9.32192	104.119	70.6505	85	7.50079	84.7454	56.9442	278	16.3956	63.4111	167.034
TCDM_01425	AYLP01000009	9.1211	-3.23426	-1.69343	0.17344	28	5.31712	20.4583	10.2441	45	12.781	81.769	99.859	11	5.46121	19.2081	10.3888	41	7.34734	82.0643	23.9394	42	8.62112	97.403	28.1371	8	1.09749	4.2446	4.80675
TCDM_01426	AYLP01000009	5.19706	-1.30253	-0.381316	0.77559	64	5.63566	21.6839	23.415	9	1.18533	7.58342	19.9718	40	9.20878	32.389	37.7773	47	3.90562	43.6229	27.4427	41	3.90251	44.0913	27.4672	37	2.35373	9.10321	22.2312
TCDM_01427	AYLP01000009	35.361	-9.79472	-3.292	0.00800919	338	18.0472	69.4388	123.661	737	58.8564	376.546	1635.47	85	11.8656	41.7335	80.2768	117	5.89531	65.8462	68.3149	123	7.09895	80.2052	82.4016	125	4.82163	18.648	75.1054
TCDM_01428	AYLP01000009	4.83598	-1.37407	-0.458454	0.752864	23	3.65293	14.0551	8.41478	11	2.613	16.7172	24.41	17	7.05895	24.8276	16.0554	40	5.99517	66.9616	23.3555	26	4.46357	50.4303	17.4182	14	1.60632	6.21255	8.4118
TCDM_01429	AYLP01000009	6.73799	-1.68447	-0.752293	0.578088	27	4.8932	18.8272	9.87822	20	5.42116	34.683	44.3818	17	8.05482	28.3303	16.0554	52	8.89325	99.331	30.3622	30	5.87687	66.398	20.098	15	1.96386	7.59537	9.01265
TCDM_01430	AYLP01000009	85.7862	-10.1027	-3.33667	0.000357333	65	13.985	53.8092	23.7809	21	6.75776	43.2342	46.6009	293	164.815	579.683	276.719	20	4.06077	45.3558	11.6778	11	2.55822	28.9033	7.36925	35	5.44012	21.04	21.0295
TCDM_01431	AYLP01000009	32.5772	-8.39962	-3.07032	0.000142665	56	9.09248	34.9844	20.4882	90	21.856	139.828	199.718	102	43.2984	152.288	96.3322	30	4.59667	51.3414	17.5166	27	4.73864	53.538	18.0882	20	2.34593	9.07303	12.0169
TCDM_01432	AYLP01000009	8.10984	-1.93239	-0.950388	0.394609	99	13.1029	50.4151	36.2201	26	5.14682	32.9279	57.6963	32	11.0729	38.9453	30.2219	30	3.74698	41.851	17.5166	18	2.57514	29.0944	12.0588	35	3.3465	12.9428	21.0295
TCDM_01433	AYLP01000009	53.7653	-23.4861	-4.55374	0.000450314	181	7.38824	28.4272	66.2206	1597	97.4991	623.771	3543.89	94	10.0316	35.2828	88.7767	156	6.00917	67.118	91.0866	134	5.91239	66.7993	89.7709	103	3.03732	11.747	61.8868
TCDM_01434	AYLP01000009	32.9515	1.22573	0.293642	0.895269	645	53.3546	205.289	235.98	24	2.96932	18.9968	53.2581	291	62.9337	221.349	274.83	93	7.25977	81.0863	54.3016	77	6.88492	77.7871	51.5847	775	46.3132	179.119	465.653
TCDM_01435	AYLP01000009	11.8694	-2.49866	-1.32115	0.205906	32	6.0504	23.2797	11.7075	35	9.89773	63.3228	77.6681	28	13.8411	48.6816	26.4441	54	9.63509	107.617	31.53	37	7.56192	85.4359	24.7875	22	3.00502	11.6221	13.2185
TCDM_01436	AYLP01000009	20.1893	-8.45411	-3.07965	0.000494002	64	7.04102	27.0912	23.415	151	24.8465	158.961	335.082	54	15.532	54.6289	50.9994	46	4.77575	53.3416	26.8589	41	4.87568	55.0864	27.4672	21	1.66904	6.4551	12.6177
TCDM_01439	AYLP01000009	1058.32	-96.8333	-6.59743	0.000306278	256	11.0814	42.6371	93.6601	37	2.39547	15.3255	82.1063	18682	2114.25	7436.2	17643.9	183	7.47539	83.4946	106.852	149	6.97168	78.7673	99.8198	109	3.40857	13.1829	65.4919
TCDM_01440	AYLP01000009	12.038	2.35101	1.23328	0.306957	76	12.2941	47.303	27.8053	8	1.93556	12.3831	17.7527	23	9.7272	34.2124	21.722	54	8.24336	92.0722	31.53	53	9.26732	104.704	35.5064	157	18.3473	70.9595	94.3324
TCDM_01441	AYLP01000009	27.8833	-4.20456	-2.07195	0.0296357	84	7.04187	27.0945	30.7322	20	2.50768	16.0434	44.3818	243	53.2589	187.321	229.497	57	4.50932	50.3658	33.2816	49	4.44018	50.166	32.8267	59	3.57315	13.8194	35.4497
TCDM_01442	AYLP01000009	4.67716	-2.58738	-1.37149	0.189603	65	4.71589	18.145	23.7809	46	4.99161	31.9349	102.078	23	4.3627	15.3444	21.722	31	2.12246	23.7063	18.1005	41	3.21536	36.3277	27.4672	38	1.9917	7.70303	22.832
TCDM_01443	AYLP01000009	18.913	-8.96111	-3.16368	0.00118489	25	4.94076	19.0102	9.1465	100	29.5588	189.109	221.909	16	8.26707	29.0768	15.1109	23	4.28953	47.9109	13.4294	21	4.4861	50.6848	14.0686	26	3.71208	14.3567	15.6219
TCDM_01444	AYLP01000009	9.73501	1.78671	0.837302	0.510955	325	17.4383	67.0962	118.904	32	2.56806	16.4297	71.0109	48	6.7335	23.683	45.3328	128	6.48126	72.3909	74.7377	134	7.77181	87.8074	89.7709	187	7.2486	28.0344	112.358
TCDM_01445	AYLP01000009	13.6525	-1.4924	-0.577636	0.638243	127	14.2594	54.8647	46.4642	28	4.70206	30.0824	62.1345	77	22.6029	79.4987	72.7214	94	9.95984	111.244	54.8855	57	6.91779	78.1585	38.1861	76	6.16454	23.8418	45.6641
TCDM_01446	AYLP01000009	7.53064	1.03304	0.0468986	0.986432	240	10.0889	38.8181	87.8064	61	3.83525	24.5368	135.364	68	7.47338	26.2853	64.2215	244	9.6794	108.112	142.469	145	6.58862	74.4395	97.1401	124	3.76568	14.564	74.5046
TCDM_01448	AYLP01000009	7.28689	2.37819	1.24986	0.290484	119	9.58946	36.8966	43.5373	8	0.964207	6.16872	17.7527	29	6.10974	21.4891	27.3886	69	5.24715	58.6068	40.2883	46	4.00683	45.2699	30.8169	177	10.3041	39.8518	106.349
TCDM_01449	AYLP01000009	4.5437	2.70028	1.43311	0.249597	64	6.25344	24.0609	23.415	7	1.02299	6.54477	15.5336	7	1.78819	6.2894	6.61103	23	2.12077	23.6875	13.4294	42	4.43592	50.1179	28.1371	76	5.36467	20.7482	45.6641
TCDM_01451	AYLP01000009	8.99759	1.37498	0.459416	0.779584	87	6.7135	25.831	31.8298	12	1.38498	8.86072	26.6291	75	15.131	53.2186	70.8325	208	15.1468	169.179	121.449	142	11.8444	133.821	95.1303	41	2.28562	8.83979	24.6346
TCDM_01452	AYLP01000009	8.89256	1.86856	0.901931	0.416152	141	12.7502	49.0581	51.5862	16	2.16398	13.8445	35.5054	28	6.61965	23.2825	26.4441	92	7.85081	87.6878	53.7177	95	9.28578	104.913	63.6435	87	5.68341	21.981	52.2734
TCDM_01453	AYLP01000009	5.29122	1.36364	0.447467	0.851702	18	10.624	40.8771	6.58548	1	0.882771	5.64771	2.21909	5	7.71547	27.1367	4.72217	4	2.22793	24.8844	2.33555	1	0.637985	7.20807	0.669932	18	7.67499	29.6835	10.8152
TCDM_01455	AYLP01000009	4.56205	1.17598	0.233869	0.869713	82	7.81978	30.0876	30.0005	10	1.42631	9.12512	22.1909	24	5.9837	21.0458	22.6664	36	3.23975	36.1856	21.02	41	4.2263	47.7495	27.4672	43	2.96237	11.4572	25.8363
TCDM_01456	AYLP01000009	9.65459	1.29664	0.374777	0.834053	224	24.2166	93.1763	81.9526	13	2.10204	13.4483	28.8482	44	12.4364	43.7412	41.5551	26	2.65256	29.6272	15.1811	17	1.9866	22.4449	11.3888	125	9.7626	37.7575	75.1054
TCDM_01457	AYLP01000009	12.2007	1.08077	0.112065	0.950615	279	26.0378	100.184	102.075	28	3.90834	25.0044	62.1345	68	16.5916	58.3555	64.2215	83	7.30981	81.6452	48.4627	71	7.16233	80.9214	47.5652	123	8.2927	32.0726	73.9037
TCDM_01458	AYLP01000009	26.7137	2.55014	1.35058	0.292494	553	63.3938	243.915	202.32	26	4.45788	28.5202	57.6963	40	11.9883	42.1652	37.7773	90	9.73625	108.747	52.5499	73	9.04565	102.199	48.905	298	24.679	95.4478	179.051
TCDM_01459	AYLP01000009	205.72	-22.9652	-4.52138	0.00384211	348	44.704	172.004	127.319	2089	401.365	2567.81	4635.68	30	10.0755	35.4374	28.333	122	14.7895	165.188	71.2344	120	16.6627	188.258	80.3918	211	19.5812	75.7318	126.778
TCDM_01461	AYLP01000009	35.8696	5.33513	2.41552	0.0762532	101	13.2472	50.9702	36.9518	7	1.3732	8.78533	15.5336	48	16.4597	57.8917	45.3328	566	70.0561	782.475	330.481	381	54.016	610.283	255.244	65	6.15894	23.8201	39.0548
TCDM_01462	AYLP01000009	23.975	1.51689	0.601112	0.693142	170	25.7812	99.1963	62.1962	14	3.17552	20.3161	31.0673	101	40.0454	140.847	95.3878	145	20.7515	231.779	84.6638	106	17.3762	196.32	71.0128	292	31.991	123.727	175.446
TCDM_01463	AYLP01000009	8.47921	1.7888	0.838988	0.494249	260	17.9114	68.9165	95.1236	8	0.824291	5.27357	17.7527	52	9.36565	32.9407	49.1105	91	5.91597	66.077	53.1338	72	5.36149	60.5751	48.2351	95	4.72793	18.2856	57.0801
TCDM_01464	AYLP01000009	7.17467	-1.37807	-0.462645	0.748047	160	15.9548	61.3882	58.5376	34	5.07089	32.4421	75.449	32	8.34257	29.3423	30.2219	41	3.85819	43.0931	23.9394	41	4.41928	49.9299	27.4672	62	4.46637	17.274	37.2523
TCDM_01465	AYLP01000009	4.97171	1.14931	0.200762	0.906963	93	6.55145	25.2075	34.025	24	2.52871	16.178	53.2581	22	4.05186	14.2512	20.7775	81	5.38477	60.1439	47.2949	73	5.5587	62.8032	48.905	47	2.3919	9.25083	28.2396
TCDM_01466	AYLP01000009	17.0278	-2.89196	-1.53205	0.222914	283	8.548	32.8895	103.538	170	7.67998	49.1343	377.245	334	26.3756	92.7678	315.441	246	7.01198	78.3187	143.636	217	7.0849	80.0465	145.375	142	3.09854	11.9838	85.3197
TCDM_01467	AYLP01000009	8.46205	-1.93877	-0.955138	0.423557	76	15.3676	59.1288	27.8053	21	6.35104	40.6321	46.6009	20	10.573	37.1873	18.8887	17	3.24391	36.2321	9.9261	11	2.40426	27.1637	7.36925	32	4.67448	18.0788	19.227
TCDM_01468	AYLP01000009	7.91284	-1.38972	-0.474796	0.766013	33	4.78844	18.4241	12.0734	3	0.65108	4.16542	6.65727	40	15.1746	53.3719	37.7773	46	6.29891	70.3542	26.8589	33	5.17594	58.4788	22.1077	11	1.15309	4.45965	6.60927
TCDM_01469	AYLP01000009	6.66195	-1.03714	-0.0526122	0.984044	173	8.26697	31.8082	63.2938	54	3.85947	24.6917	119.831	60	7.49599	26.3648	56.666	140	6.31329	70.5148	81.7443	116	5.99175	67.6959	77.7121	176	6.0758	23.4985	105.748
TCDM_01470	AYLP01000009	7.36541	1.38738	0.472365	0.745809	206	10.4742	40.3007	75.3671	16	1.21676	7.7845	35.5054	85	11.2993	39.7415	80.2768	117	5.61393	62.7034	68.3149	111	6.10059	68.9256	74.3624	198	7.27292	28.1285	118.967
TCDM_01471	AYLP01000009	22.8029	-7.91558	-2.9847	0.000253725	44	5.12469	19.7179	16.0978	87	15.1554	96.9599	193.061	100	30.4504	107.1	94.4433	36	3.95681	44.1946	21.02	33	4.15456	46.939	22.1077	20	1.68281	6.50838	12.0169
TCDM_01472	AYLP01000009	11.6971	2.6303	1.39523	0.230843	381	24.7261	95.1369	139.393	15	1.45598	9.31494	33.2863	40	6.78686	23.8706	37.7773	106	6.4918	72.5085	61.8921	105	7.36574	83.2195	70.3428	175	8.20464	31.732	105.148
TCDM_01474	AYLP01000009	20.2915	-5.7987	-2.53573	0.0184246	134	7.04288	27.0983	49.0252	303	23.8189	152.386	672.384	122	16.7642	58.9628	115.221	135	6.69587	74.7879	78.8249	135	7.66964	86.653	90.4408	87	3.30335	12.7759	52.2734
TCDM_01477	AYLP01000009	12.6726	1.55774	0.639456	0.66337	273	15.772	60.6848	99.8797	44	3.80199	24.324	97.6399	69	10.422	36.6561	65.1659	237	12.9211	144.319	138.381	252	15.737	177.799	168.823	150	6.26046	24.2127	90.1265
TCDM_01479	AYLP01000009	1.8694	-2.05513	-1.03923	0.682163	29	4.90936	18.8894	10.6099	11	2.78518	17.8187	24.41	0	0	0	0	0	0	0	0	0	0	0	0	21	2.56824	9.93285	12.6177
TCDM_01480	AYLP01000009	8.69537	-1.29864	-0.376996	0.781959	70	11.8502	45.595	25.6102	11	2.78518	17.8187	24.41	33	14.6056	51.3704	31.1663	30	4.79265	53.5303	17.5166	25	4.5747	51.6858	16.7483	46	5.62568	21.7577	27.6388
TCDM_01481	AYLP01000009	11.2594	-3.72021	-1.89538	0.10651	257	13.8237	53.1883	94.026	203	16.3313	104.483	450.475	44	6.18758	21.7628	41.5551	82	4.16229	46.4896	47.8788	70	4.0699	45.9825	46.8952	123	4.77954	18.4852	73.9037
TCDM_01482	AYLP01000009	12.961	2.23002	1.15706	0.357358	442	25.2023	96.9689	161.71	15	1.27921	8.18402	33.2863	72	10.7332	37.7505	67.9992	189	10.1697	113.588	110.355	163	10.0462	113.504	109.199	156	6.42588	24.8525	93.7315
TCDM_01484	AYLP01000009	16.3652	-1.17497	-0.232629	0.895329	290	23.7194	91.2632	106.099	77	9.41953	60.2634	170.87	107	22.8806	80.4751	101.054	211	16.286	181.903	123.2	185	16.3558	184.791	123.937	154	9.09947	35.1928	92.5298
TCDM_01485	AYLP01000009	16.8039	-2.40365	-1.26523	0.215454	172	18.6874	71.9021	62.9279	46	7.475	47.8229	102.078	92	26.1328	91.9138	86.8879	36	3.69105	41.2263	21.02	45	5.2848	59.7086	30.1469	68	5.33728	20.6423	40.8573
TCDM_01488	AYLP01000009	11.4615	-1.54799	-0.630398	0.650409	81	5.73385	22.0617	29.6346	5	0.529376	3.38679	11.0954	121	22.3936	78.7624	114.276	72	4.80974	53.7212	42.0399	64	4.89708	55.3281	42.8756	86	4.39795	17.0094	51.6725
TCDM_01489	AYLP01000009	5.39109	-1.57194	-0.652544	0.59742	48	4.67961	18.0054	17.5613	25	3.64537	23.322	55.4772	28	7.13681	25.1015	26.4441	53	4.87609	54.4623	30.9461	51	5.37445	60.7216	34.1665	29	2.04248	7.89941	17.4245
TCDM_01490	AYLP01000009	4.65309	3.44678	1.78525	0.163911	36	5.1384	19.7706	13.171	2	0.426961	2.73157	4.43818	6	2.239	7.87497	5.6666	37	4.98373	55.6645	21.6039	43	6.63421	74.9545	28.8071	18	1.85604	7.17837	10.8152
TCDM_01491	AYLP01000009	8.41267	1.12495	0.169867	0.929958	192	11.2261	43.1936	70.2451	27	2.36115	15.1059	59.9154	84	12.8405	45.1625	79.3324	186	10.2628	114.628	108.603	153	9.6697	109.25	102.5	59	2.49212	9.63842	35.4497
TCDM_01493	AYLP01000009	16.5027	2.16995	1.11766	0.457797	37	5.13024	19.7392	13.5368	17	3.52548	22.555	37.7245	31	11.2376	39.5248	29.2774	222	29.048	324.445	129.623	189	28.3265	320.038	126.617	35	3.50586	13.5591	21.0295
TCDM_01494	AYLP01000009	9.42615	1.0679	0.0947729	0.958373	100	19.4117	74.689	36.586	13	3.77434	24.1471	28.8482	22	11.1651	39.2698	20.7775	41	7.51061	83.888	23.9394	30	6.29478	71.1196	20.098	32	4.4875	17.3557	19.227
TCDM_01495	AYLP01000009	3.41281	-2.05219	-1.03717	0.445703	20	3.3214	12.7795	7.3172	10	2.48384	15.8909	22.1909	10	4.34178	15.2709	9.44433	12	1.88061	21.0051	7.00666	11	1.9746	22.3094	7.36925	6	0.719834	2.784	3.60506
TCDM_01497	AYLP01000009	6.7013	-2.02087	-1.01498	0.346351	43	5.58953	21.5064	15.732	13	2.52746	16.1699	28.8482	32	10.8751	38.2498	30.2219	18	2.20804	24.6622	10.51	22	3.09119	34.9248	14.7385	29	2.7233	10.5325	17.4245
TCDM_01498	AYLP01000009	17.2742	-8.32642	-3.0577	0.000354101	19	2.76617	10.6432	6.95134	80	17.42	111.448	177.527	45	17.1283	60.2435	42.4995	32	4.39646	49.1052	18.6844	19	2.99002	33.7818	12.7287	23	2.41904	9.3558	13.8194
TCDM_01500	AYLP01000009	6.88688	1.39238	0.477549	0.743667	185	7.97643	30.6903	67.6841	34	2.19255	14.0273	75.449	61	6.87613	24.1846	57.6104	191	7.77138	86.8005	111.523	179	8.3423	94.2528	119.918	111	3.45741	13.3717	66.6936
TCDM_01501	AYLP01000009	6.70188	1.13773	0.186164	0.911118	59	5.05276	19.4411	21.5857	12	1.53706	9.83366	26.6291	53	11.8667	41.7373	50.055	98	7.92009	88.4615	57.221	82	7.59077	85.7619	54.9344	80	4.94945	19.1423	48.0675
TCDM_01503	AYLP01000009	5.74879	-1.03117	-0.0442789	0.985677	60	6.86016	26.3953	21.9516	21	3.59117	22.9752	46.6009	16	4.78278	16.8219	15.1109	59	6.36594	71.1029	34.4494	61	7.53891	85.176	40.8658	27	2.23017	8.62531	16.2228
TCDM_01504	AYLP01000009	5.79989	1.09102	0.125681	0.941079	76	7.56128	29.093	27.8053	9	1.33924	8.56805	19.9718	38	9.88423	34.7647	35.8885	76	7.13548	79.698	44.3755	53	5.69972	64.3965	35.5064	39	2.80309	10.8411	23.4329
TCDM_01507	AYLP01000009	7.76398	-1.25381	-0.326319	0.818008	142	9.06731	34.8876	51.9521	21	2.00559	12.8312	46.6009	81	13.5224	47.5607	76.4991	82	4.94119	55.1895	47.8788	89	6.14294	69.404	59.6239	95	4.38232	16.9489	57.0801
TCDM_01508	AYLP01000009	462.302	-26.6656	-4.73691	0.0228735	2827	215.485	829.106	1034.29	7834	893.117	5713.9	17384.3	158	31.4866	110.744	149.22	173	12.4442	138.992	101.013	192	15.8194	178.73	128.627	84	4.62553	17.8895	50.4708
TCDM_01509	AYLP01000009	217.046	-31.7008	-4.98645	0.000262622	82	5.00904	19.2729	30.0005	355	32.4341	207.504	787.777	2515	401.658	1412.7	2375.25	135	7.78219	86.9213	78.8249	84	5.54645	62.6649	56.2743	58	2.55952	9.89912	34.8489
TCDM_01510	AYLP01000009	5.02281	-1.54171	-0.624532	0.665702	135	5.14063	19.7792	49.3911	75	4.27147	27.3276	166.432	58	5.77416	20.3088	54.7771	165	5.92918	66.2245	96.3415	143	5.88592	66.5003	95.8002	69	1.89811	7.34108	41.4582
TCDM_01511	AYLP01000009	26.0216	-4.23786	-2.08334	0.0658077	115	10.619	40.8579	42.0739	8	1.10486	7.06859	17.7527	211	50.9384	179.16	199.275	42	3.65984	40.8777	24.5233	39	3.89265	43.9799	26.1273	17	1.13403	4.38594	10.2143
TCDM_01513	AYLP01000009	17.352	1.60151	0.679434	0.61669	268	33.7327	129.791	98.0504	15	2.82385	18.0662	33.2863	56	18.4282	64.8153	52.8883	133	15.7978	176.45	77.6571	106	14.4218	162.94	71.0128	60	5.4558	21.1007	36.0506
TCDM_01515	AYLP01000009	7.86523	1.17672	0.23477	0.87921	95	13.8771	53.3939	34.7567	5	1.09239	6.9888	11.0954	37	14.1304	49.6992	34.944	40	5.51395	61.5867	23.3555	33	5.21056	58.8699	22.1077	65	6.85929	26.5287	39.0548
TCDM_01520	AYLP01000009	8.45598	-4.05572	-2.01996	0.073337	128	6.08995	23.4318	46.8301	159	11.3145	72.3867	352.835	45	5.5975	19.6874	42.4995	85	3.81637	42.626	49.6305	99	5.09137	57.5232	66.3232	51	1.75293	6.77957	30.643
TCDM_01521	AYLP01000009	7.55988	1.52524	0.609036	0.665528	63	6.19732	23.845	23.0492	12	1.76554	11.2954	26.6291	33	8.48701	29.8504	31.1663	115	10.6755	119.238	67.1471	109	11.5901	130.947	73.0226	25	1.77662	6.87118	15.0211
TCDM_01522	AYLP01000009	4.76798	1.88644	0.915665	0.671707	2	0.949486	3.65326	0.73172	3	2.13016	13.6282	6.65727	1	1.24118	4.36547	0.944433	16	7.16813	80.0628	9.34221	16	8.21059	92.7647	10.7189	8	2.74371	10.6115	4.80675
TCDM_01524	AYLP01000009	16.3807	-4.41219	-2.14149	0.0184416	21	3.61104	13.8939	7.68306	26	6.68681	42.7803	57.6963	58	26.0746	91.7093	54.7771	22	3.56996	39.8738	12.8455	32	5.94783	67.1997	21.4378	17	2.1118	8.16751	10.2143
TCDM_01526	AYLP01000009	3.48345	-1.19527	-0.257333	0.863228	35	3.33044	12.8143	12.8051	7	0.996242	6.37367	15.5336	24	5.97066	20.9999	22.6664	34	3.05309	34.1008	19.8522	35	3.59996	40.673	23.4476	22	1.51233	5.84904	13.2185
TCDM_01528	AYLP01000009	2.87927	1.03919	0.0554561	0.983078	27	2.89035	11.121	9.87822	7	1.12077	7.17038	15.5336	15	4.19812	14.7656	14.1665	30	3.03065	33.8501	17.5166	37	4.28138	48.3718	24.7875	17	1.3147	5.08468	10.2143
TCDM_01529	AYLP01000009	12.1288	-1.35394	-0.437161	0.76316	236	21.4296	82.4529	86.3429	58	7.87703	50.3949	128.707	69	16.3805	57.6133	65.1659	125	10.7112	119.636	72.986	104	10.2078	115.329	69.6729	79	5.18226	20.0427	47.4666
TCDM_01530	AYLP01000009	7.49934	-1.03659	-0.0518401	0.984297	207	8.26417	31.7974	75.733	55	3.28417	21.0111	122.05	108	11.2728	39.6484	101.999	254	9.56953	106.885	148.308	203	8.76034	98.9759	135.996	118	3.40331	13.1625	70.8995
TCDM_01532	AYLP01000009	2.61092	-1.09442	-0.130169	0.952401	27	3.38868	13.0384	9.87822	11	2.06487	13.2104	24.41	7	2.2969	8.07863	6.61103	16	1.89502	21.166	9.34221	24	3.25592	36.786	16.0784	21	1.90404	7.36401	12.6177
TCDM_01533	AYLP01000009	25.2752	2.99962	1.58478	0.174738	94	14.4563	55.6222	34.3908	10	2.30018	14.7159	22.1909	48	19.2995	67.88	45.3328	248	35.9921	402.005	144.804	157	26.099	294.871	105.179	221	24.5533	94.9617	132.786
TCDM_01534	AYLP01000009	11.1947	-2.25745	-1.17469	0.286404	34	5.26594	20.2614	12.4392	11	2.54814	16.3023	24.41	49	19.8413	69.7856	46.2772	30	4.38476	48.9746	17.5166	38	6.36175	71.8762	25.4574	19	2.12589	8.22203	11.416
TCDM_01535	AYLP01000009	20.0347	1.8776	0.908893	0.56461	496	41.4216	159.375	181.466	42	5.24599	33.5623	93.2018	55	12.0084	42.2357	51.9438	57	4.49208	50.1732	33.2816	55	4.96481	56.0934	36.8462	485	29.2602	113.166	291.409
TCDM_01537	AYLP01000009	7.51435	1.09017	0.12455	0.953153	395	11.2759	43.3855	144.515	49	2.09211	13.3847	108.735	159	11.8667	41.7373	150.165	306	8.24336	92.0722	178.67	268	8.26962	93.4317	179.542	110	2.2685	8.77356	66.0927
TCDM_01538	AYLP01000010	453.042	-211.562	-7.72494	7.75338e-06	79	5.21213	20.0543	28.9029	8927	880.901	5635.75	19809.8	146	25.1837	88.5755	137.887	96	5.97706	66.7593	56.0533	70	4.99209	56.4015	46.8952	94	4.4803	17.3278	56.4793
TCDM_01539	AYLP01000010	14.8869	1.89424	0.921619	0.52464	290	15.2604	58.7163	106.099	36	2.83337	18.1271	79.8872	95	13.0698	45.9689	89.7212	388	19.2676	215.205	226.549	361	20.5339	231.996	241.845	118	4.48581	17.3492	70.8995
TCDM_01540	AYLP01000010	15.4038	-1.29222	-0.369852	0.899511	1252	15.7406	60.5639	458.057	413	7.76604	49.6849	916.484	701	23.0416	81.0414	662.048	1259	14.9372	166.838	735.115	1171	15.9136	179.795	784.49	767	6.9663	26.9426	460.847
TCDM_01542	AYLP01000010	33.135	-1.48969	-0.575014	0.769086	740	59.3037	228.178	270.736	11	1.31849	8.43529	24.41	310	64.9515	228.446	292.774	67	5.06702	56.5948	39.1205	45	3.89815	44.042	30.1469	145	8.39476	32.4673	87.1223
TCDM_01543	AYLP01000010	7.16175	1.55325	0.635292	0.642339	54	8.334	32.0661	19.7564	2	0.461661	2.95357	4.43818	27	10.8943	38.3174	25.4997	60	8.73854	97.603	35.0333	50	8.34114	94.2398	33.4966	29	3.23332	12.5051	17.4245
TCDM_01544	AYLP01000010	7.68341	1.92224	0.942786	0.454521	50	3.51096	13.5089	18.293	13	1.36531	8.73488	28.8482	45	8.26126	29.0564	42.4995	162	10.7349	119.901	94.5899	127	9.63952	108.909	85.0813	135	6.84826	26.4861	81.1138
TCDM_01545	AYLP01000010	6.41965	1.12833	0.174193	0.920348	74	4.85293	18.6722	27.0736	29	2.84448	18.1982	64.3536	43	7.37256	25.9306	40.6106	126	7.79777	87.0953	73.5699	137	9.71155	109.723	91.7807	70	3.31635	12.8262	42.059
TCDM_01548	AYLP01000010	14.0045	-1.23194	-0.300936	0.848577	159	12.4454	47.8853	58.1717	19	2.22433	14.2306	42.1627	126	25.7846	90.6891	118.999	114	8.42063	94.0522	66.5633	102	8.62995	97.5027	68.333	135	7.63372	29.5239	81.1138
TCDM_01550	AYLP01000010	9.06138	-1.63067	-0.705467	0.597224	99	13.2637	51.0336	36.2201	38	7.61457	48.7158	84.3254	30	10.5082	36.9592	28.333	65	8.21807	91.7897	37.9527	62	8.97876	101.444	41.5358	29	2.80684	10.8556	17.4245
TCDM_01551	AYLP01000010	11.779	3.20532	1.68047	0.0936756	213	21.4851	82.6667	77.9281	7	1.05606	6.75638	15.5336	23	6.06546	21.3333	21.722	90	8.567	95.687	52.5499	89	9.70385	109.636	59.6239	101	7.35987	28.4648	60.6852
TCDM_01552	AYLP01000010	6.64621	1.71764	0.780424	0.483799	141	10.0136	38.5286	51.5862	18	1.91195	12.2321	39.9436	28	5.19885	18.2853	26.4441	76	5.09346	56.8901	44.3755	76	5.83419	65.9158	50.9148	110	5.64358	21.8269	66.0927
TCDM_01553	AYLP01000010	16.567	1.42411	0.510056	0.730453	333	28.8576	111.033	121.831	31	4.01801	25.706	68.7918	80	18.1252	63.7497	75.5547	175	14.3114	159.848	102.18	143	13.3951	151.341	95.8002	155	9.70371	37.5297	93.1307
TCDM_01554	AYLP01000010	8.90053	-1.02448	-0.034897	0.992902	159	5.54676	21.3418	58.1717	51	2.661	17.0243	113.174	166	15.1401	53.2504	156.776	384	12.6416	141.197	224.213	265	9.99272	112.9	177.532	116	2.92341	11.3065	69.6978
TCDM_01555	AYLP01000010	19.3008	4.3522	2.12174	0.142357	148	10.7377	41.3147	54.1473	26	2.82135	18.0502	57.6963	34	6.44921	22.683	32.1107	83	5.68271	63.4717	48.4627	84	6.58756	74.4275	56.2743	1034	54.1952	209.604	621.272
TCDM_01557	AYLP01000010	6.68841	1.06718	0.0938	0.959722	135	8.53301	32.8318	49.3911	32	3.02518	19.3542	71.0109	45	7.43633	26.1549	42.4995	145	8.64896	96.6025	84.6638	102	6.9689	78.7359	68.333	57	2.60276	10.0663	34.2481
TCDM_01558	AYLP01000010	17.2555	-4.97713	-2.31531	0.0213376	55	8.06107	31.016	20.1223	98	21.4827	137.44	217.471	34	13.0283	45.8228	32.1107	50	6.91557	77.2418	29.1944	50	7.92129	89.4962	33.4966	27	2.8588	11.0566	16.2228
TCDM_01559	AYLP01000010	4.55628	-1.90662	-0.931015	0.460438	49	6.75124	25.9762	17.9271	18	3.70931	23.7311	39.9436	15	5.40326	19.0043	14.1665	17	2.21036	24.6881	9.9261	16	2.38288	26.9223	10.7189	20	1.99071	7.69919	12.0169
TCDM_01560	AYLP01000010	18.1755	3.75181	1.90759	0.162177	136	12.0487	46.3587	49.7569	25	3.31263	21.1932	55.4772	24	5.55889	19.5516	22.6664	93	7.77517	86.8429	54.3016	79	7.56523	85.4734	52.9246	708	45.313	175.251	425.397
TCDM_01561	AYLP01000010	39.516	-9.32934	-3.22178	0.000156954	86	9.8329	37.8333	31.4639	158	27.0193	172.861	350.616	174	52.0128	182.938	164.331	55	5.93435	66.2823	32.1138	44	5.4379	61.4384	29.477	26	2.14757	8.30586	15.6219
TCDM_01562	AYLP01000010	8.36784	-2.66384	-1.41351	0.273223	48	5.2543	20.2166	17.5613	76	12.4429	79.6058	168.651	15	4.29282	15.0986	14.1665	73	7.54091	84.2264	42.6238	88	10.4124	117.641	58.954	28	2.21423	8.56366	16.8236
TCDM_01563	AYLP01000010	16.3784	-1.5054	-0.590145	0.723987	381	42.3427	162.919	139.393	88	14.6275	93.5824	195.28	23	6.68281	23.5047	21.722	47	4.92923	55.0559	27.4427	79	9.49023	107.222	52.9246	109	8.75126	33.8461	65.4919
TCDM_01564	AYLP01000010	6.56424	1.30042	0.378975	0.813049	131	5.94761	22.8842	47.9276	26	1.76554	11.2954	57.6963	74	8.78376	30.8941	69.8881	220	9.42587	105.28	128.455	181	8.88271	100.359	121.258	61	2.00074	7.73801	36.6514
TCDM_01565	AYLP01000010	8.12536	-1.11329	-0.154824	0.932928	210	9.29284	35.7554	76.8306	55	3.6402	23.2889	122.05	109	12.6105	44.3535	102.943	206	8.60249	96.0834	120.281	199	9.51871	107.544	133.316	120	3.8362	14.8367	72.1012
TCDM_01567	AYLP01000010	9.84379	-1.30314	-0.381992	0.798962	51	6.66914	25.6604	18.6589	22	4.30285	27.5284	48.82	45	15.3847	54.1109	42.4995	75	9.25526	103.374	43.7916	85	12.0147	135.745	56.9442	35	3.30642	12.7878	21.0295
TCDM_01569	AYLP01000010	7.09472	1.9529	0.965618	0.40296	191	13.4335	51.6869	69.8792	17	1.78829	11.4409	37.7245	20	3.67758	12.9347	18.8887	101	6.70353	74.8735	58.9727	77	5.85384	66.1378	51.5847	47	2.38805	9.23593	28.2396
TCDM_01570	AYLP01000010	6.27708	2.11972	1.08388	0.335611	90	9.404	36.1831	32.9274	4	0.62512	3.99933	8.87636	20	5.46358	19.2164	18.8887	53	5.22605	58.3711	30.9461	50	5.64723	63.8035	33.4966	64	4.83104	18.6844	38.454
TCDM_01572	AYLP01000010	13.2022	1.5375	0.620587	0.697031	198	11.4999	44.2473	72.4402	19	1.6505	10.5594	42.1627	136	20.6512	72.634	128.443	317	17.3746	194.062	185.093	287	18.018	203.57	192.27	141	5.91613	22.881	84.7189
TCDM_01573	AYLP01000010	6.53596	1.36156	0.445258	0.750358	111	9.3955	36.1503	40.6104	6	0.759593	4.85966	13.3145	43	9.51574	33.4686	40.6106	87	6.94934	77.619	50.7983	67	6.13009	69.2589	44.8854	60	3.66892	14.1898	36.0506
TCDM_01574	AYLP01000010	10.7956	1.8975	0.924102	0.424624	166	14.357	55.2403	60.7327	12	1.55228	9.93102	26.6291	45	10.1753	35.7882	42.4995	143	11.6713	130.36	83.496	120	11.2184	126.748	80.3918	95	5.93566	22.9566	57.0801
TCDM_01575	AYLP01000010	4.78866	-1.34718	-0.429941	0.760653	59	3.67081	14.1239	21.5857	33	3.07083	19.6463	73.2299	40	6.50649	22.8845	37.7773	99	5.81262	64.9227	57.8049	85	5.71642	64.5851	56.9442	43	1.93272	7.47491	25.8363
TCDM_01577	AYLP01000010	127.086	2.94802	1.55975	0.327958	754	302.128	1162.48	275.858	3	1.79794	11.5027	6.65727	113	118.379	416.362	106.721	56	21.1756	236.516	32.6977	71	30.752	347.442	47.5652	533	154.29	596.726	320.249
TCDM_01578	AYLP01000010	31.8247	2.28288	1.19085	0.485463	303	26.8982	103.494	110.856	7	0.929421	5.94617	15.5336	175	40.616	142.854	165.276	509	42.6409	476.268	297.199	495	47.4987	536.65	331.616	160	10.261	39.6853	96.1349
TCDM_01579	AYLP01000010	6.35744	1.43999	0.526057	0.704795	105	6.36063	24.4733	38.4153	21	1.90267	12.1727	46.6009	40	6.33503	22.2815	37.7773	146	8.34625	93.2215	85.2477	127	8.31592	93.9549	85.0813	55	2.40693	9.30898	33.0464
TCDM_01580	AYLP01000010	7.95386	-1.21236	-0.277824	0.860506	182	8.30627	31.9594	66.5865	53	3.61779	23.1456	117.612	103	12.2899	43.2259	97.2766	138	5.94348	66.3843	80.5766	148	7.30116	82.4899	99.1499	175	5.76983	22.3152	105.148
TCDM_01581	AYLP01000010	16.566	-1.97989	-0.98542	0.438629	184	11.8183	45.4724	67.3182	25	2.40166	15.3651	55.4772	183	30.7303	108.084	172.831	113	6.84926	76.5011	65.9794	83	5.7625	65.1058	55.6043	79	3.66568	14.1773	47.4666
TCDM_01582	AYLP01000010	6.25821	2.46268	1.30023	0.295723	61	6.5947	25.3739	22.3175	3	0.485087	3.10344	6.65727	23	6.50085	22.8647	21.722	35	3.57076	39.8827	20.4361	37	4.32377	48.8507	24.7875	135	10.5436	40.7781	81.1138
TCDM_01584	AYLP01000010	212.301	-34.6126	-5.11322	8.18361e-06	56	5.80968	22.3535	20.4882	41	6.36182	40.7011	90.9827	1542	418.241	1471.03	1456.32	42	4.11189	45.9267	24.5233	41	4.59773	51.9461	27.4672	28	2.09852	8.11616	16.8236
TCDM_01586	AYLP01000010	32.4611	-4.52829	-2.17897	0.177124	676	20.6182	79.331	247.321	911	41.558	265.876	2021.59	293	23.3641	82.1757	276.719	514	14.7943	165.241	300.119	396	13.0555	147.504	265.293	334	7.35936	28.4628	200.682
TCDM_01587	AYLP01000010	6.55602	-1.28414	-0.360799	0.796815	181	9.41122	36.2108	66.2206	41	3.18848	20.399	90.9827	73	9.92356	34.903	68.9436	119	5.83904	65.2178	69.4827	96	5.39553	60.9597	64.3135	69	2.59183	10.0241	41.4582
TCDM_01589	AYLP01000010	16.9071	2.23257	1.15871	0.379859	43	12.7761	49.1575	15.732	4	1.77755	11.3723	8.87636	21	16.3127	57.3748	19.8331	128	35.8894	400.858	74.7377	41	13.1677	148.771	27.4672	27	5.7954	22.4141	16.2228
TCDM_01591	AYLP01000010	3.76611	1.84612	0.884494	0.503551	30	3.78697	14.5708	10.9758	4	0.755203	4.83157	8.87636	10	3.30026	11.6076	9.44433	32	3.81196	42.5767	18.6844	36	4.91211	55.498	24.1175	28	2.5534	9.87544	16.8236
TCDM_01592	AYLP01000010	37.4958	-4.23972	-2.08397	0.0480021	22	3.79794	14.6131	8.04892	16	4.13123	26.4304	35.5054	157	70.8603	249.229	148.276	55	8.96017	100.078	32.1138	50	9.33021	105.414	33.4966	24	2.99314	11.5762	14.4202
TCDM_01594	AYLP01000010	7.08275	1.60957	0.686671	0.626587	47	4.28557	16.4893	17.1954	6	0.818268	5.23504	13.3145	45	10.7276	37.7308	42.4995	132	11.3583	126.864	77.0732	106	10.4475	118.038	71.0128	34	2.23965	8.66199	20.4287
TCDM_01595	AYLP01000010	5.11179	1.26584	0.340101	0.813216	87	5.78363	22.2532	31.8298	16	1.59087	10.1779	35.5054	36	6.25693	22.0068	33.9996	100	6.27348	70.0701	58.3888	80	5.74866	64.9494	53.5945	55	2.6414	10.2158	33.0464
TCDM_01596	AYLP01000010	14.7345	-1.76633	-0.820755	0.543231	118	7.4477	28.656	43.1715	22	2.07681	13.2868	48.82	166	27.3921	96.3432	156.776	131	7.8026	87.1492	76.4894	118	8.05041	90.955	79.052	65	2.96377	11.4626	39.0548
TCDM_01597	AYLP01000010	9.37736	-2.22199	-1.15185	0.270833	57	8.64428	33.2599	20.854	25	5.67058	36.2787	55.4772	33	13.0841	46.0193	31.1663	46	6.58323	73.5299	26.8589	19	3.11461	35.1894	12.7287	22	2.41028	9.32191	13.2185
TCDM_01598	AYLP01000010	12.2448	-2.19277	-1.13275	0.317941	198	12.5514	48.2931	72.4402	80	7.58491	48.526	177.527	102	16.9046	59.4566	96.3322	78	4.66605	52.1163	45.5433	72	4.9335	55.7396	48.2351	129	5.90755	22.8478	77.5088
TCDM_01599	AYLP01000010	33.9057	5.61024	2.48806	0.0308941	223	78.547	302.219	81.5867	0	0	0	0	16	14.7341	51.8224	15.1109	44	14.6253	163.354	25.6911	46	17.5137	197.873	30.8169	98	24.9368	96.4448	58.8826
TCDM_01601	AYLP01000010	10.2971	2.28277	1.19078	0.347329	209	10.7015	41.1753	76.4647	20	1.53165	9.79907	44.3818	59	7.89818	27.7793	55.7216	276	13.3363	148.956	161.153	227	12.5637	141.947	152.075	124	4.5868	17.7397	74.5046
TCDM_01602	AYLP01000010	22.7668	-5.40477	-2.43423	0.0390563	262	10.5662	40.6548	95.8553	435	26.2386	167.867	965.304	183	19.2951	67.8643	172.831	179	6.81238	76.0892	104.516	163	7.10561	80.2805	109.199	183	5.33162	20.6204	109.954
TCDM_01604	AYLP01000010	15.6798	1.44647	0.53254	0.692691	198	34.5917	133.096	72.4402	11	2.8743	18.3889	24.41	39	17.8135	62.6532	36.8329	59	9.72716	108.645	34.4494	56	10.5752	119.481	37.5162	62	7.82507	30.264	37.2523
TCDM_01605	AYLP01000010	10.4286	1.37357	0.457928	0.765027	187	10.7893	41.5131	68.4158	32	2.76143	17.6668	71.0109	85	12.8217	45.0964	80.2768	239	13.013	145.345	139.549	203	12.6602	143.038	135.996	126	5.25184	20.3118	75.7062
TCDM_01606	AYLP01000010	7.25539	1.48882	0.57417	0.694853	139	7.13398	27.4489	50.8545	19	1.45849	9.331	42.1627	74	9.92947	34.9238	69.8881	148	7.16813	80.0628	86.4154	135	7.48939	84.6165	90.4408	195	7.23006	27.9627	117.164
TCDM_01608	AYLP01000010	7.15849	-1.23475	-0.304219	0.840202	106	7.69052	29.5902	38.7811	42	4.55756	29.1579	93.2018	51	9.67381	34.0246	48.1661	142	9.72223	108.59	82.9121	109	8.54815	96.5786	73.0226	51	2.67307	10.3383	30.643
TCDM_01610	AYLP01000010	11.5056	1.30933	0.388829	0.779584	131	17.182	66.1098	47.9276	26	5.10045	32.6312	57.6963	26	8.91565	31.358	24.5553	77	9.53061	106.45	44.9594	56	7.93937	89.7004	37.5162	120	11.3703	43.9756	72.1012
TCDM_01611	AYLP01000010	10.818	1.01212	0.0173783	0.999016	46	6.95195	26.7485	16.8296	29	6.55511	41.9377	64.3536	23	9.0877	31.9631	21.722	116	16.5438	184.782	67.731	97	15.8459	179.03	64.9834	36	3.93044	15.2012	21.6304
TCDM_01612	AYLP01000010	10.2831	2.70311	1.43462	0.225419	136	7.61536	29.3011	49.7569	24	2.01	12.8594	53.2581	38	5.56305	19.5663	35.8885	167	8.82462	98.5644	97.5093	158	9.56323	108.047	105.849	374	15.1291	58.5129	224.715
TCDM_01614	AYLP01000010	9.93495	1.03974	0.0562165	0.981994	182	17.8231	68.5765	66.5865	40	5.85875	37.4826	88.7636	24	6.1447	21.612	22.6664	85	7.85522	87.7369	49.6305	64	6.77465	76.5413	42.8756	103	7.28684	28.1823	61.8868
TCDM_01615	AYLP01000010	23.1786	-6.68081	-2.74002	0.00610523	89	11.7794	45.3226	32.5615	173	34.2462	219.097	383.902	35	12.1109	42.5964	33.0552	47	5.87027	65.5665	27.4427	44	6.29478	71.1196	29.477	57	5.45002	21.0783	34.2481
TCDM_01616	AYLP01000010	8.4191	-1.80478	-0.851825	0.524775	112	10.5426	40.5638	40.9763	78	10.9814	70.2556	173.089	21	5.16803	18.1769	19.8331	80	7.10634	79.3726	46.7111	82	8.3433	94.2642	54.9344	113	7.68418	29.7191	67.8953
TCDM_01617	AYLP01000010	6.77036	-1.70915	-0.773279	0.498633	72	4.31371	16.5975	26.3419	27	2.41945	15.4789	59.9154	71	11.1213	39.1156	67.0548	80	4.5231	50.5197	46.7111	80	5.18089	58.5347	53.5945	40	1.73129	6.69587	24.0337
TCDM_01618	AYLP01000010	15.2603	1.85693	0.892917	0.52741	155	14.0162	53.9291	56.7083	38	5.13944	32.8807	84.3254	37	8.74739	30.7662	34.944	104	8.87483	99.1253	60.7244	135	13.1956	149.086	90.4408	382	24.9547	96.5141	229.522
TCDM_01619	AYLP01000010	5.84704	1.98194	0.986912	0.424624	102	10.5319	40.5227	37.3177	7	1.08103	6.91611	15.5336	15	4.04925	14.242	14.1665	46	4.4822	50.0629	26.8589	63	7.03141	79.4421	42.2057	18	1.34267	5.19286	10.8152
TCDM_01620	AYLP01000010	7.97588	-1.97797	-0.984017	0.342863	72	7.84214	30.1736	26.3419	28	4.56135	29.1822	62.1345	40	11.3904	40.0622	37.7773	39	4.00861	44.7733	22.7716	34	4.00292	45.2257	22.7777	30	2.36055	9.12959	18.0253
TCDM_01622	AYLP01000010	10.6156	-1.33865	-0.420776	0.759543	140	10.8416	41.7146	51.2204	12	1.38989	8.89214	26.6291	98	19.8413	69.7856	92.5545	60	4.38476	48.9746	35.0333	54	4.52019	51.0699	36.1763	104	5.81823	22.5024	62.4877
TCDM_01623	AYLP01000010	13.1847	-2.73403	-1.45103	0.247556	208	13.7024	52.7216	76.0988	161	15.8632	101.488	357.273	61	10.5061	36.9518	57.6104	180	11.1901	124.985	105.1	118	8.40254	94.9334	79.052	68	3.23618	12.5161	40.8573
TCDM_01624	AYLP01000010	8.86875	2.23253	1.15868	0.344466	60	7.21923	27.7769	21.9516	8	1.43967	9.21059	17.7527	22	6.92054	24.3408	20.7775	109	12.3764	138.235	63.6438	84	10.9248	123.431	56.2743	57	4.95456	19.1621	34.2481
TCDM_01626	AYLP01000010	4.67109	-1.6327	-0.707256	0.59726	26	2.83896	10.9233	9.51236	17	2.77631	17.762	37.7245	23	6.56586	23.0933	21.722	36	3.70951	41.4325	21.02	44	5.1932	58.6737	29.477	19	1.49875	5.79653	11.416
TCDM_01628	AYLP01000010	25.5621	-2.16635	-1.11527	0.397321	38	14.8188	57.017	13.9027	2	1.16652	7.46304	4.43818	49	49.9577	175.71	46.2772	15	5.5201	61.6555	8.75832	13	5.47983	61.9122	8.70911	30	8.45162	32.6872	18.0253
TCDM_01629	AYLP01000010	12.8745	-1.28256	-0.359027	0.83135	339	23.8426	91.7375	124.026	96	10.0986	64.6076	213.033	46	8.45844	29.7499	43.4439	151	10.0221	111.94	88.1671	121	9.1989	103.931	81.0617	166	8.43438	32.6205	99.74
TCDM_01632	AYLP01000010	11.1682	1.13377	0.181134	0.933414	850	22.1113	85.076	310.981	127	4.9412	31.6124	281.824	133	9.04534	31.8141	125.61	307	7.53636	84.1756	179.254	261	7.33892	82.9164	174.852	409	7.68616	29.7267	245.745
TCDM_01633	AYLP01000010	5.5101	2.03173	1.02271	0.369873	94	10.3155	39.6902	34.3908	7	1.14893	7.35054	15.5336	13	3.72979	13.1184	12.2776	49	5.07443	56.6776	28.6105	30	3.55861	40.2058	20.098	39	3.09185	11.9579	23.4329
TCDM_01634	AYLP01000010	8.0429	-1.91461	-0.937052	0.472089	15	2.32321	8.93884	5.4879	17	3.93803	25.1944	37.7245	30	12.1478	42.7259	28.333	50	7.30794	81.6243	29.1944	35	5.85951	66.2018	23.4476	18	2.014	7.78929	10.8152
TCDM_01635	AYLP01000010	7.47231	1.22783	0.296105	0.865573	66	4.40098	16.9333	24.1467	20	1.99466	12.7612	44.3818	68	11.8547	41.6953	64.2215	177	11.138	124.403	103.348	161	11.6045	131.11	107.859	57	2.74581	10.6196	34.2481
TCDM_01636	AYLP01000010	5.44791	1.01822	0.0260488	0.993933	109	7.48541	28.8011	39.8787	26	2.67052	17.0852	57.6963	34	6.10444	21.4704	32.1107	92	5.96218	66.5931	53.7177	83	6.16117	69.61	55.6043	44	2.18289	8.44248	26.4371
TCDM_01637	AYLP01000010	8.77057	1.65147	0.723754	0.636655	65	6.14494	23.6434	23.7809	14	1.97955	12.6646	31.0673	36	8.89784	31.2953	33.9996	138	12.3115	137.51	80.5766	150	15.3282	173.181	100.49	19	1.29762	5.01864	11.416
TCDM_01638	AYLP01000010	7.56525	1.6942	0.760604	0.52869	120	13.9023	53.4908	43.9032	8	1.38621	8.86855	17.7527	25	7.57221	26.6328	23.6108	46	5.0291	56.1714	26.8589	35	4.38297	49.5196	23.4476	83	6.94662	26.8665	49.87
TCDM_01639	AYLP01000010	9.23648	2.11749	1.08236	0.363482	116	14.1521	54.452	42.4397	5	0.912361	5.83702	11.0954	25	7.97409	28.0463	23.6108	78	8.98019	100.302	45.5433	72	9.49492	107.275	48.2351	49	4.31867	16.7027	29.4413
TCDM_01640	AYLP01000010	5.74256	1.02079	0.0296923	0.992902	55	5.69242	21.9023	20.1223	18	2.78638	17.8264	39.9436	25	6.76475	23.7929	23.6108	73	7.12992	79.6359	42.6238	74	8.27868	93.5341	49.575	25	1.86924	7.2294	15.0211
TCDM_01643	AYLP01000010	12.0649	1.20373	0.26751	0.896628	650	17.8776	68.7863	237.809	101	4.1548	26.5812	224.128	187	13.4467	47.2944	176.609	534	13.86	154.806	311.796	394	11.7135	132.342	263.953	242	4.80841	18.5968	145.404
TCDM_01644	AYLP01000010	7.01692	-1.68498	-0.752729	0.624974	37	7.05688	27.1522	13.5368	2	0.570524	3.65005	4.43818	27	13.4633	47.353	25.4997	15	2.69979	30.1546	8.75832	16	3.29858	37.2679	10.7189	13	1.7912	6.92759	7.81096
TCDM_13707	AYLP01000010	4.75787	#NUM!	#NUM!	#NUM!	0	5.45954	21.0063	0	0	0	0	0	0	9.51574	33.4686	0	0	0	0	0	0	0	0	0	0	2.62939	10.1694	0
TCDM_01645	AYLP01000010	6.20031	1.70396	0.768889	0.582719	35	3.56334	13.7104	12.8051	5	0.761364	4.87098	11.0954	33	8.78376	30.8941	31.1663	85	8.16649	91.2137	49.6305	74	8.1436	92.0079	49.575	67	4.92781	19.0586	40.2565
TCDM_01647	AYLP01000010	8.86855	2.8659	1.51899	0.131891	139	11.9981	46.164	50.8545	12	1.54921	9.91139	26.6291	18	4.06206	14.287	16.9998	104	8.47143	94.6196	60.7244	100	9.33021	105.414	66.9932	91	5.6745	21.9465	54.6767
TCDM_01648	AYLP01000010	7.42214	1.00118	0.00170446	0.999899	51	5.90847	22.7336	18.6589	14	2.42586	15.52	31.0673	41	12.4184	43.6779	38.7218	87	9.51156	106.237	50.7983	79	9.893	111.773	52.9246	33	2.76191	10.6819	19.8278
TCDM_01649	AYLP01000010	8.97978	1.11269	0.154052	0.934444	57	6.97354	26.8315	20.854	9	1.64685	10.5361	19.9718	51	16.3127	57.3748	48.1661	102	11.7762	131.532	59.5566	89	11.7697	132.976	59.6239	27	2.38634	9.22933	16.2228
TCDM_01650	AYLP01000010	47.5522	-5.88457	-2.55694	0.0126812	216	15.4404	59.4089	79.0257	40	4.2766	27.3604	88.7636	486	90.8278	319.458	458.995	68	4.58714	51.2349	39.7044	48	3.70887	41.9035	32.1567	59	3.04683	11.7838	35.4497
TCDM_01651	AYLP01000010	36.7819	-2.8357	-1.50371	0.24098	306	35.6399	137.129	111.953	22	3.8324	24.5186	48.82	229	69.7314	245.258	216.275	43	4.72619	52.788	25.1072	40	5.03583	56.8957	26.7973	39	3.28148	12.6914	23.4329
TCDM_01652	AYLP01000010	9.22734	-3.84883	-1.94442	0.0434213	45	4.42666	17.0321	16.4637	66	9.71048	62.1248	146.46	34	8.7442	30.7549	32.1107	49	4.5487	50.8056	28.6105	35	3.72158	42.0471	23.4476	37	2.62939	10.1694	22.2312
TCDM_01654	AYLP01000010	5.88813	1.01154	0.0165601	0.998713	48	8.2538	31.7575	17.5613	7	1.8003	11.5178	15.5336	21	9.44082	33.2051	19.8331	32	5.19266	57.9982	18.6844	39	7.24891	81.8996	26.1273	23	2.85714	11.0502	13.8194
TCDM_01655	AYLP01000010	5.87777	1.22574	0.293648	0.843076	52	6.32638	24.3415	19.0247	8	1.45571	9.31321	17.7527	27	8.58802	30.2057	25.4997	66	7.57746	84.6346	38.5366	51	6.70684	75.7751	34.1665	33	2.90039	11.2174	19.8278
TCDM_01656	AYLP01000010	3.77699	-1.53194	-0.615357	0.70705	24	4.33154	16.6661	8.78064	14	3.77913	24.1778	31.0673	8	3.77484	13.2768	7.55547	30	5.10952	57.0695	17.5166	20	3.90173	44.0824	13.3986	11	1.43421	5.54692	6.60927
TCDM_01657	AYLP01000010	15.1981	-1.18798	-0.248512	0.89124	288	33.1021	127.364	105.368	16	2.75053	17.5971	35.5054	92	27.6457	97.2351	86.8879	33	3.57935	39.9787	19.2683	40	4.96957	56.1471	26.7973	94	7.80515	30.1869	56.4793
TCDM_01658	AYLP01000010	4.50834	-1.94094	-0.956758	0.420179	24	2.39323	9.20823	8.78064	22	3.28117	20.9919	48.82	22	5.73552	20.1729	20.7775	41	3.85819	43.0931	23.9394	30	3.23362	36.5341	20.098	27	1.94503	7.52253	16.2228
TCDM_01661	AYLP01000010	5.20672	2.67019	1.41694	0.382829	9	1.57866	6.0741	3.29274	3	0.787049	5.03531	6.65727	7	3.21013	11.2906	6.61103	59	9.76622	109.081	34.4494	46	8.72169	98.5393	30.8169	6	0.760306	2.94054	3.60506
TCDM_01662	AYLP01000010	7.23474	1.75051	0.807778	0.51124	50	7.99933	30.7784	18.293	7	1.675	10.7162	15.5336	15	6.27412	22.0672	14.1665	68	10.2664	114.669	39.7044	41	7.09028	80.1073	27.4672	31	3.58291	13.8571	18.6261
TCDM_01663	AYLP01000010	6.44542	-2.18484	-1.12753	0.303433	48	5.37555	20.6831	17.5613	42	7.035	45.0079	93.2018	20	5.85584	20.5961	18.8887	58	6.12967	68.4639	33.8655	43	5.2053	58.8105	28.8071	32	2.58894	10.0129	19.227
TCDM_01664	AYLP01000010	7.88504	2.33483	1.22332	0.331009	238	9.23998	35.552	87.0746	13	0.754867	4.82942	28.8482	70	7.10509	24.9899	66.1103	274	10.0386	112.123	159.985	218	9.14842	103.361	146.045	111	3.1132	12.0405	66.6936
TCDM_01665	AYLP01000010	3.75472	-1.40282	-0.488326	0.740773	37	4.59098	17.6644	13.5368	9	1.67024	10.6857	19.9718	18	5.83921	20.5376	16.9998	21	2.45896	27.4647	12.2617	25	3.35305	37.8833	16.7483	14	1.25494	4.85355	8.4118
TCDM_01666	AYLP01000010	6.17997	2.11115	1.07803	0.307679	176	10.8268	41.6575	64.3913	12	1.10409	7.06361	26.6291	27	4.3424	15.273	25.4997	96	5.57297	62.246	56.0533	75	4.98706	56.3448	50.2449	75	3.33303	12.8907	45.0632
TCDM_01667	AYLP01000010	9.11516	-1.96189	-0.972245	0.38205	39	3.57102	13.74	14.2685	16	2.1912	14.0186	35.5054	67	16.0391	56.4125	63.277	51	4.40683	49.221	29.7783	59	5.8395	65.9758	39.526	35	2.31519	8.95415	21.0295
TCDM_01668	AYLP01000010	5.22219	1.16675	0.222492	0.889762	107	8.1276	31.2719	39.147	11	1.2497	7.99519	24.41	38	7.5464	26.5421	35.8885	63	4.51592	50.4395	36.785	65	5.33688	60.2971	43.5456	53	2.90834	11.2482	31.8447
TCDM_01670	AYLP01000010	605.601	152.51	7.25276	0.00111376	188	15.9131	61.2276	68.7817	14	1.77238	11.3392	31.0673	49	10.8435	38.1387	46.2772	52	4.15363	46.393	30.3622	54	4.94067	55.8206	36.1763	39206	2397.4	9272.08	23556.7
TCDM_01671	AYLP01000010	395.885	-92.8593	-6.53697	4.2368e-05	120	10.2167	39.31	43.9032	4940	629.056	4024.52	10962.3	731	162.714	572.294	690.381	81	6.50791	72.6886	47.2949	74	6.81015	76.9423	49.575	183	11.2556	43.532	109.954
TCDM_01672	AYLP01000010	8.13295	1.68975	0.756813	0.612644	90	6.93276	26.6746	32.9274	6	0.69127	4.42254	13.3145	60	12.0835	42.4998	56.666	157	11.4128	127.472	91.6704	153	12.7394	143.933	102.5	26	1.44686	5.59583	15.6219
TCDM_01674	AYLP01000010	18.4786	2.25319	1.17197	0.337626	366	30.8601	118.738	133.905	17	2.14387	13.7159	37.7245	68	14.9901	52.7228	64.2215	210	16.7095	186.633	122.617	134	12.2129	137.983	89.7709	232	14.1317	54.6554	139.396
TCDM_01675	AYLP01000010	7.65279	3.15676	1.65845	0.198772	35	6.91707	26.6143	12.8051	4	1.18235	7.56435	8.87636	6	3.10015	10.9038	5.6666	56	10.4441	116.653	32.6977	52	11.1084	125.505	34.8365	15	2.14159	8.28273	9.01265
TCDM_01676	AYLP01000010	8.73272	3.21422	1.68447	0.134513	66	11.439	44.0131	24.1467	1	0.259226	1.65845	2.21909	13	5.8907	20.7187	12.2776	55	8.99572	100.476	32.1138	60	11.2407	126.999	40.1959	26	3.25544	12.5906	15.6219
TCDM_01677	AYLP01000010	9.72834	-1.21074	-0.275883	0.85163	163	15.4431	59.419	59.6352	43	6.09322	38.9827	95.4208	50	12.3849	43.56	47.2217	94	8.40429	93.8697	54.8855	101	10.3434	116.861	67.6631	69	4.72264	18.2651	41.4582
TCDM_01678	AYLP01000010	156.987	2.93891	1.55528	0.279628	1483	372.253	1432.29	542.57	53	19.8979	127.301	117.612	101	66.2821	233.126	95.3878	250	59.2195	661.438	145.972	404	109.616	1238.46	270.652	479	86.8606	335.939	287.804
TCDM_01679	AYLP01000010	21.0839	1.74618	0.804204	0.56544	337	40.3258	155.159	123.295	34	6.08507	38.9305	75.449	41	12.8267	45.1139	38.7218	96	10.8406	121.081	56.0533	80	10.3476	116.909	53.5945	264	22.8217	88.2644	158.623
TCDM_01680	AYLP01000010	18.4803	-1.00749	-0.010769	0.999899	186	30.6559	117.952	68.0499	37	9.12085	58.3526	82.1063	57	24.5614	86.3869	53.8327	110	17.1089	191.093	64.2277	86	15.3213	173.103	57.6141	91	10.8351	41.9054	54.6767
TCDM_01681	AYLP01000010	7.39848	-1.77235	-0.825664	0.622713	17	8.6337	33.2192	6.21962	2	1.51919	9.71931	4.43818	10	13.2778	46.7004	9.44433	10	4.79265	53.5303	5.83888	4	2.19585	24.8092	2.67973	3	1.10068	4.25694	1.80253
TCDM_01682	AYLP01000011	6.79347	1.6571	0.728658	0.577323	50	9.17571	35.3047	18.293	2	0.54895	3.51202	4.43818	17	8.15635	28.6874	16.0554	42	7.27355	81.2402	24.5233	28	5.55422	62.7526	18.7581	39	5.1704	19.9969	23.4329
TCDM_01683	AYLP01000011	21.9563	-13.7716	-3.78363	3.49373e-05	25	4.18356	16.0968	9.1465	130	32.5374	208.165	288.482	26	11.3751	40.0085	24.5553	23	3.63213	40.5682	13.4294	19	3.43681	38.8297	12.7287	16	1.93427	7.4809	9.61349
TCDM_14425	AYLP01000011	1.89486	-1.26279	-0.336619	0.872082	8	2.25426	8.67356	2.92688	2	0.842904	5.39265	4.43818	4	2.94681	10.3645	3.77773	5	1.32957	14.8504	2.91944	7	2.1321	24.0889	4.68952	4	0.814264	3.14922	2.40337
TCDM_01685	AYLP01000011	71.5025	-4.5994	-2.20145	0.174659	360	13.7084	52.7446	131.71	34	1.9364	12.3885	75.449	1417	141.069	496.164	1338.26	344	12.3614	138.068	200.858	337	13.871	156.717	225.767	95	2.61335	10.1073	57.0801
TCDM_01686	AYLP01000011	12.5794	1.22448	0.292166	0.908217	652	12.7129	48.9146	238.541	129	3.76202	24.0683	286.263	337	17.1793	60.4228	318.274	911	16.7627	187.227	531.922	771	16.2498	183.593	516.517	326	4.59205	17.76	195.875
TCDM_01687	AYLP01000011	12.4412	1.65644	0.728089	0.615647	206	11.7153	45.076	75.3671	30	2.55176	16.3254	66.5727	91	13.5302	47.5882	85.9434	283	15.188	169.638	165.24	279	17.1508	193.773	186.911	139	5.71071	22.0866	83.5172
TCDM_01689	AYLP01000011	19.4562	-11.3171	-3.50043	0.00102639	64	8.49631	32.6906	23.415	175	34.7474	222.303	388.341	12	4.16495	14.6489	11.3332	32	4.00893	44.7767	18.6844	20	2.86996	32.4254	13.3986	24	2.30172	8.90205	14.4202
TCDM_01690	AYLP01000011	24.5547	2.12334	1.08634	0.4296	127	18.0094	69.2934	46.4642	9	1.90885	12.2123	19.9718	80	29.6595	104.318	75.5547	257	34.3919	384.132	150.059	202	30.963	349.825	135.326	145	14.8544	57.4502	87.1223
TCDM_14490	AYLP01000011	7.48785	1.40021	0.485643	0.741286	74	13.8122	53.1441	27.0736	11	3.07083	19.6463	24.41	11	5.36786	18.8797	10.3888	27	4.75578	53.1186	15.765	21	4.23687	47.869	14.0686	53	7.14656	27.6398	31.8447
TCDM_01692	AYLP01000011	24.8394	5.06995	2.34197	0.0322493	448	59.6555	229.532	163.905	5	0.995808	6.37089	11.0954	26	9.05156	31.836	24.5553	80	10.0529	112.283	46.7111	77	11.083	125.218	51.5847	193	18.5661	71.8055	115.963
TCDM_01695	AYLP01000011	13.4059	2.412	1.27023	0.30731	354	36.2944	139.647	129.514	14	2.14683	13.7348	31.0673	23	6.16513	21.6839	21.722	38	3.67661	41.0651	22.1878	47	5.20871	58.849	31.4868	114	8.44369	32.6565	68.4961
TCDM_01696	AYLP01000011	7.13438	-1.02087	-0.0297921	0.992718	89	11.3329	43.6049	32.5615	5	0.95226	6.09228	11.0954	40	13.3165	46.8365	37.7773	44	5.28728	59.055	25.6911	44	6.05621	68.4241	29.477	38	3.49564	13.5196	22.832
TCDM_01698	AYLP01000011	27.2126	4.18451	2.06506	0.0553911	313	39.3968	151.584	114.514	8	1.50605	9.63528	17.7527	36	11.8467	41.667	33.9996	232	27.557	307.792	135.462	199	27.0748	305.896	133.316	163	14.8216	57.3235	97.9374
TCDM_01699	AYLP01000011	41.5459	-3.20696	-1.68121	0.14006	342	23.8235	91.6637	125.124	163	16.9824	108.649	361.712	363	66.1094	232.519	342.829	180	11.8326	132.161	105.1	163	12.2733	138.666	109.199	154	7.74979	29.9728	92.5298
TCDM_01702	AYLP01000011	10.0612	1.13047	0.176921	0.934085	507	13.6691	52.5935	185.491	88	3.54852	22.7024	195.28	193	13.604	47.8477	182.276	386	9.82079	109.691	225.381	333	9.70446	109.643	223.087	362	7.05067	27.2689	217.505
TCDM_01704	AYLP01000011	22.1226	-2.22	-1.15056	0.377102	390	35.4133	136.257	142.685	137	18.6061	119.036	304.015	108	25.6391	90.1774	101.999	96	8.22622	91.8808	56.0533	91	8.93179	100.913	60.9638	170	11.1517	43.1299	102.143
TCDM_01705	AYLP01000011	25.3987	-2.21992	-1.15051	0.409123	231	34.0853	131.147	84.5136	162	35.7522	228.732	359.492	39	15.0452	52.9166	36.8329	173	24.0895	269.062	101.013	129	20.575	232.46	86.4212	137	14.6038	56.4811	82.3155
TCDM_01706	AYLP01000011	14.2128	1.32168	0.402378	0.78472	315	29.974	115.329	115.246	23	3.27337	20.9421	51.0391	70	17.4144	61.2498	66.1103	94	8.44091	94.2787	54.8855	81	8.33133	94.1289	54.2645	147	10.1051	39.0822	88.3239
TCDM_01707	AYLP01000011	31.7641	-10.2503	-3.35759	0.00704306	214	9.44115	36.326	78.294	760	50.1485	320.836	1686.51	116	13.3797	47.0589	109.554	191	7.95192	88.8171	111.523	159	7.58235	85.6668	106.519	89	2.83656	10.9706	53.475
TCDM_01708	AYLP01000011	5.99796	-1.63072	-0.70551	0.537128	68	6.04886	23.2738	24.8785	15	1.99567	12.7677	33.2863	43	10.0003	35.1727	40.6106	47	3.94539	44.0671	27.4427	35	3.36534	38.0222	23.4476	29	1.8636	7.20761	17.4245
TCDM_13865	AYLP01000011	6.93771	1.67257	0.742065	0.572722	69	10.8797	41.8609	25.2443	5	1.17915	7.54387	11.0954	18	7.42022	26.0983	16.9998	35	5.2079	58.1683	20.4361	29	4.94265	55.843	19.428	59	6.72062	25.9924	35.4497
TCDM_14457	AYLP01000011	133.104	-11.9952	-3.58438	0.000651961	56	10.6807	41.0952	20.4882	12	3.42315	21.9003	26.6291	527	262.784	924.26	497.716	29	5.21959	58.299	16.9328	39	8.04028	90.8406	26.1273	40	5.51139	21.3157	24.0337
TCDM_01710	AYLP01000011	10.8507	1.83977	0.879526	0.48161	291	27.8114	107.008	106.465	18	2.57298	16.4612	39.9436	23	5.74693	20.213	21.722	49	4.4193	49.3604	28.6105	50	5.1653	58.3586	33.4966	87	6.00675	23.2315	52.2734
TCDM_01711	AYLP01000011	7.35389	-1.02078	-0.0296655	0.992836	52	6.77961	26.0854	19.0247	9	1.755	11.228	19.9718	38	12.9528	45.5573	35.8885	71	8.7355	97.569	41.4561	50	7.0464	79.6115	33.4966	37	3.48493	13.4782	22.2312
TCDM_01713	AYLP01000011	8.31278	-1.29286	-0.37057	0.809225	333	13.1741	50.6891	121.831	38	2.24851	14.3853	84.3254	139	14.377	50.5667	131.276	102	3.80807	42.5333	59.5566	73	3.12173	35.2699	48.905	176	5.03014	19.4544	105.748
TCDM_01715	AYLP01000011	5.49011	1.36707	0.451084	0.759409	68	8.68419	33.4135	24.8785	9	1.71908	10.9982	19.9718	18	6.00994	21.1381	16.9998	31	3.73602	41.7286	18.1005	25	3.45109	38.991	16.7483	66	6.08912	23.5501	39.6556
TCDM_01716	AYLP01000011	19.3026	-6.99483	-2.80629	0.0135188	179	18.1394	69.7935	65.4889	218	33.0414	211.389	483.761	21	5.56373	19.5687	19.8331	39	3.72959	41.6568	22.7716	35	3.83383	43.3153	23.4476	52	3.80682	14.7231	31.2438
TCDM_01717	AYLP01000011	9.17604	1.9198	0.940953	0.527948	239	6.94983	26.7403	87.4405	56	2.43555	15.582	124.269	101	7.67848	27.0066	95.3878	247	6.77799	75.7051	144.22	203	6.3807	72.0903	135.996	790	16.5956	64.1847	474.666
TCDM_14268	AYLP01000011	8.11037	6.12271	2.61417	0.142859	59	19.671	75.6867	21.5857	1	0.498664	3.19031	2.21909	2	1.74334	6.13165	1.88887	5	1.57316	17.571	2.91944	3	1.08117	12.2152	2.0098	42	10.1161	39.1248	25.2354
TCDM_01720	AYLP01000011	19.862	-1.10227	-0.140477	0.9533	478	18.7408	72.1077	174.881	167	9.79289	62.6521	370.588	292	29.931	105.273	275.775	651	24.0863	269.026	380.111	562	23.8173	269.093	376.502	397	11.2446	43.489	238.535
TCDM_01722	AYLP01000011	26.9292	-2.64726	-1.4045	0.264684	451	24.5611	94.502	165.003	198	16.1276	103.18	439.38	265	37.7308	132.706	250.275	142	7.29773	81.5103	82.9121	113	6.65191	75.1545	75.7023	324	12.747	49.2998	194.673
TCDM_14269	AYLP01000011	9.40478	-3.46095	-1.79117	0.133557	15	3.44813	13.2671	5.4879	18	6.18869	39.5934	39.9436	21	12.6209	44.39	19.8331	19	4.12168	46.0361	11.0939	20	4.96957	56.1471	13.3986	6	0.996402	3.85365	3.60506
TCDM_01725	AYLP01000011	6.75486	-1.03899	-0.0551881	0.983907	244	7.60673	29.2678	89.2698	59	2.75102	17.6002	130.926	132	10.7587	37.8403	124.665	259	7.61966	85.106	151.227	242	8.15491	92.1357	162.123	150	3.37824	13.0655	90.1265
TCDM_01726	AYLP01000011	8.66479	1.01653	0.0236558	0.996889	464	12.6424	48.6433	169.759	79	3.21939	20.5967	175.308	182	12.9647	45.5992	171.887	319	8.20222	91.6127	186.26	312	9.18889	103.818	209.019	235	4.62563	17.8899	141.198
TCDM_01727	AYLP01000011	4.89007	-1.43608	-0.522134	0.70088	81	6.16339	23.7144	29.6346	30	3.4142	21.8431	66.5727	32	6.36593	22.3902	30.2219	62	4.45199	49.7254	36.2011	61	5.01718	56.6851	40.8658	35	1.92395	7.44099	21.0295
TCDM_01728	AYLP01000011	11.6758	-1.17715	-0.235297	0.919479	319	7.20039	27.7044	116.709	211	7.1233	45.5728	468.228	275	16.2284	57.0783	259.719	445	9.47879	105.871	259.83	388	9.46657	106.955	259.934	996	16.2411	62.8135	598.44
TCDM_01729	AYLP01000011	16.7574	-1.84968	-0.887275	0.552058	132	8.05207	30.9813	48.2935	9	0.821125	5.25332	19.9718	205	32.6938	114.99	193.609	121	6.9654	77.7984	70.6505	124	8.17619	92.3761	83.0715	53	2.33561	9.03311	31.8447
TCDM_01731	AYLP01000011	96.2877	1.57804	0.658135	0.678443	519	251.867	969.089	189.881	21	15.2425	97.5171	46.6009	82	104.039	365.924	77.4435	60	27.4779	306.907	35.0333	54	28.3265	320.038	36.1763	221	77.4795	299.657	132.786
TCDM_01732	AYLP01000011	38.5042	2.51863	1.33264	0.428728	295	24.0383	92.4903	107.929	34	4.14375	26.5105	75.449	153	32.595	114.642	144.498	789	60.6717	677.658	460.688	708	62.3606	704.562	474.312	118	6.94631	26.8653	70.8995
TCDM_01735	AYLP01000011	5.22556	-1.05238	-0.0736504	0.969171	107	9.75651	37.5394	39.147	20	2.72756	17.4501	44.3818	28	6.67493	23.4769	26.4441	42	3.614	40.3657	24.5233	43	4.23814	47.8833	28.8071	50	3.2936	12.7382	30.0422
TCDM_01736	AYLP01000011	6.1513	-1.33162	-0.413177	0.781055	112	5.49635	21.1479	40.9763	47	3.44975	22.0705	104.297	69	8.85285	31.1371	65.1659	153	7.08558	79.1407	89.3349	126	6.68379	75.5147	84.4114	62	2.19805	8.50112	37.2523
TCDM_01739	AYLP01000011	4.38458	1.05047	0.0710308	0.972943	71	8.20376	31.565	25.976	10	1.72818	11.0564	22.1909	20	6.04174	21.2499	18.8887	34	3.70733	41.4081	19.8522	23	2.87262	32.4554	15.4084	33	2.7546	10.6536	19.8278
TCDM_01740	AYLP01000011	4.94707	1.43022	0.516233	0.695361	107	8.67045	33.3606	39.147	5	0.605984	3.87691	11.0954	31	6.56745	23.0989	29.2774	59	4.51167	50.392	34.4494	40	3.50359	39.5842	26.7973	53	3.10259	11.9995	31.8447
TCDM_01742	AYLP01000011	12.2989	-1.41975	-0.505634	0.694834	221	18.4913	71.1477	80.855	27	3.37888	21.6171	59.9154	97	21.219	74.6312	91.61	86	6.7905	75.8449	50.2144	57	5.15521	58.2445	38.1861	78	4.71477	18.2347	46.8658
TCDM_01743	AYLP01000011	5.13561	1.63096	0.705724	0.611583	36	5.57571	21.4532	13.171	6	1.38989	8.89214	13.3145	11	4.45418	15.6662	10.3888	47	6.86946	76.7268	27.4427	35	5.85951	66.2018	23.4476	20	2.23778	8.65477	12.0169
TCDM_01744	AYLP01000011	15.9695	-1.09221	-0.127254	0.941579	103	14.6061	56.1986	37.6836	9	1.90885	12.2123	19.9718	81	30.0302	105.622	76.4991	102	13.6497	152.457	59.5566	71	10.883	122.958	47.5652	71	7.27352	28.1308	42.6599
TCDM_01746	AYLP01000011	10.7884	2.25421	1.17262	0.354657	218	15.5834	59.959	79.7574	4	0.42766	2.73604	8.87636	65	12.1478	42.7259	61.3882	140	9.44411	105.484	81.7443	133	10.2767	116.108	89.1009	152	7.84945	30.3583	91.3282
TCDM_01747	AYLP01000011	10.0088	1.48506	0.570518	0.712695	205	9.15506	35.2252	75.0013	37	2.4714	15.8113	82.1063	99	11.559	40.6551	93.4989	293	12.3482	137.92	171.079	289	13.9509	157.619	193.61	142	4.58127	17.7184	85.3197
TCDM_01748	AYLP01000011	9.89213	1.94508	0.959831	0.426816	56	9.90233	38.1004	20.4882	7	1.85132	11.8442	15.5336	18	8.32146	29.2681	16.9998	88	14.6845	164.015	51.3822	59	11.2771	127.411	39.526	29	3.70457	14.3277	17.4245
TCDM_01749	AYLP01000011	11.587	1.36247	0.44622	0.780863	296	13.9313	53.6022	108.295	24	1.68944	10.8085	53.2581	159	19.5647	68.8126	150.165	280	12.4361	138.902	163.489	225	11.4466	129.326	150.735	251	8.53419	33.0066	150.812
TCDM_13769	AYLP01000011	4.15878	1.6173	0.693589	0.695111	21	5.69692	21.9196	7.68306	6	2.43447	15.575	13.3145	2	1.4185	4.98911	1.88887	11	2.81605	31.4532	6.42277	15	4.39853	49.6954	10.049	19	3.72361	14.4013	11.416
TCDM_01753	AYLP01000011	33.6967	2.74249	1.45549	0.317941	633	46.9391	180.604	231.589	15	1.66363	10.6434	33.2863	154	29.8558	105.008	145.443	573	40.0971	447.855	334.568	436	34.9473	394.841	292.09	239	12.8032	49.5173	143.602
TCDM_01758	AYLP01000011	41.8134	-3.63065	-1.86023	0.0660697	136	19.5394	75.1803	49.7569	99	21.2736	136.102	219.69	166	62.3532	219.308	156.776	87	11.7956	131.748	50.7983	95	14.7534	166.687	63.6435	65	6.74647	26.0924	39.0548
TCDM_01759	AYLP01000011	140.729	6.83595	2.77314	0.0340405	901	409.921	1577.22	329.64	4	2.72188	17.4138	8.87636	35	41.6314	146.425	33.0552	56	24.0431	268.544	32.6977	43	21.1465	238.918	28.8071	328	107.805	416.943	197.077
TCDM_01763	AYLP01000011	6.66342	1.40031	0.485748	0.755315	220	8.16381	31.4112	80.4892	16	0.888021	5.6813	35.5054	111	10.7689	37.8761	104.832	217	7.59901	84.8754	126.704	198	7.94202	89.7304	132.646	110	2.94885	11.4049	66.0927
TCDM_01765	AYLP01000011	20.7223	2.61926	1.38916	0.272301	668	49.6187	190.914	244.394	18	1.99975	12.7938	39.9436	69	13.3997	47.1293	65.1659	142	9.95371	111.176	82.9121	128	10.2772	116.114	85.7513	243	13.0396	50.4317	146.005
TCDM_01769	AYLP01000011	31.7448	2.86636	1.51922	0.186976	394	57.7466	222.187	144.149	15	3.28817	21.0368	33.2863	47	18.0097	63.3433	44.3884	178	24.6194	274.981	103.932	174	27.5661	311.447	116.568	161	17.0469	65.9302	96.7358
TCDM_14168	AYLP01000011	8.76133	1.8229	0.866234	0.508894	42	10.8545	41.764	15.3661	2	0.773077	4.94592	4.43818	14	9.45944	33.2706	13.2221	43	10.4871	117.133	25.1072	27	7.54257	85.2173	18.0882	33	6.16118	23.8288	19.8278
TCDM_01772	AYLP01000011	4.09403	-1.65969	-0.730911	0.638244	17	2.62367	10.0949	6.21962	11	2.53914	16.2446	24.41	14	5.64892	19.8683	13.2221	29	4.22363	47.1748	16.9328	24	4.00375	45.2351	16.0784	8	0.89195	3.44967	4.80675
TCDM_01773	AYLP01000011	7.37388	-1.005	-0.00719184	0.999899	78	6.53888	25.1591	28.5371	4	0.501536	3.20868	8.87636	65	14.2462	50.1066	61.3882	63	4.98399	55.6674	36.785	85	7.70235	87.0226	56.9442	41	2.48304	9.6033	24.6346
TCDM_01774	AYLP01000011	5.84556	1.59845	0.67667	0.593441	88	10.7062	41.1934	32.1957	3	0.545892	3.49246	6.65727	22	6.99765	24.612	20.7775	42	4.82202	53.8584	24.5233	37	4.86574	54.9741	24.7875	34	2.98828	11.5574	20.4287
TCDM_01775	AYLP01000011	6.06797	1.24942	0.321263	0.83009	128	11.5508	44.443	46.8301	9	1.21472	7.77143	19.9718	36	8.49339	29.8728	33.9996	50	4.25793	47.5579	29.1944	48	4.68207	52.8989	32.1567	58	3.78111	14.6237	34.8489
TCDM_01776	AYLP01000011	9.72627	-1.98452	-0.988793	0.404701	27	4.19666	16.1472	9.87822	19	4.417	28.2586	42.1627	37	15.0356	52.8828	34.944	26	3.81365	42.5957	15.1811	34	5.71235	64.5392	22.7777	50	5.61436	21.7139	30.0422
TCDM_01777	AYLP01000011	9.02142	-1.02582	-0.0367717	0.990967	251	14.8145	57.0008	91.8308	59	5.20835	33.3215	130.926	47	7.25254	25.5085	44.3884	132	7.35218	82.1184	77.0732	150	9.56977	108.121	100.49	102	4.34916	16.8207	61.286
TCDM_01778	AYLP01000011	6.23887	2.5596	1.35592	0.274826	49	8.95457	34.4538	17.9271	4	1.09331	6.99465	8.87636	7	3.34445	11.763	6.61103	24	4.13892	46.2287	14.0133	40	7.9014	89.2715	26.7973	30	3.96059	15.3179	18.0253
TCDM_01779	AYLP01000011	6.10768	1.29927	0.3777	0.783207	180	9.47198	36.4446	65.8548	11	0.865753	5.53884	24.41	69	9.49281	33.388	65.1659	112	5.56178	62.121	65.3955	83	4.72109	53.3397	55.6043	123	4.67588	18.0843	73.9037
TCDM_01780	AYLP01000011	7.62502	-1.62085	-0.696747	0.589004	148	10.8823	41.8711	54.1473	67	7.36831	47.1403	148.679	41	7.88173	27.7215	38.7218	119	8.25723	92.2272	69.4827	99	7.86848	88.8995	66.3232	60	3.18714	12.3265	36.0506
TCDM_01781	AYLP01000011	13.3902	1.82873	0.870842	0.472089	269	26.5813	102.275	98.4163	9	1.33015	8.5099	19.9718	56	14.4674	50.8844	52.8883	94	8.76556	97.9048	54.8855	95	10.1471	114.644	63.6435	113	8.06665	31.1983	67.8953
TCDM_01782	AYLP01000011	7.60927	6.77271	2.75973	0.0854186	40	11.7252	45.1141	14.6344	0	0	0	0	3	2.29911	8.08638	2.8333	26	7.19219	80.3314	15.1811	27	8.55499	96.6559	18.0882	14	2.96468	11.4661	8.4118
TCDM_01784	AYLP01000011	38.2275	1.06988	0.0974446	0.972249	592	47.4429	182.543	216.589	158	18.9383	121.161	350.616	158	33.1043	116.434	149.22	558	42.1999	471.342	325.81	590	51.109	577.439	395.26	210	12.1579	47.0216	126.177
TCDM_01785	AYLP01000011	34.3933	2.89974	1.53592	0.424527	814	31.4069	120.842	297.81	43	2.48143	15.8755	95.4208	280	28.2446	99.3415	264.441	1186	43.1829	482.322	692.491	1037	43.2488	488.633	694.719	708	19.7344	76.324	425.397
TCDM_01786	AYLP01000011	20.6607	2.82755	1.49955	0.236177	176	16.4605	63.3337	64.3913	22	3.07741	19.6884	48.82	45	11.0032	38.7003	42.4995	353	31.1553	347.982	206.113	287	29.014	327.805	192.27	89	6.01326	23.2567	53.475
TCDM_01787	AYLP01000011	16.2295	-3.23447	-1.69353	0.14493	323	11.1258	42.8077	118.173	235	12.1068	77.4556	521.486	226	20.3523	71.5827	213.442	205	6.6636	74.4274	119.697	174	6.47846	73.1949	116.568	158	3.93165	15.2059	94.9332
TCDM_01789	AYLP01000011	19.1303	-4.73746	-2.24411	0.0534889	360	14.2294	54.7494	131.71	378	22.3465	142.966	838.816	154	15.9141	55.9729	145.443	170	6.34104	70.8247	99.261	145	6.19509	69.9933	97.1401	142	4.05474	15.682	85.3197
TCDM_01790	AYLP01000011	6.73572	-1.07297	-0.101613	0.952069	132	10.2585	39.4709	48.2935	25	2.90592	18.5912	55.4772	52	10.5655	37.1609	49.1105	84	6.16051	68.8084	49.0466	74	6.21638	70.2338	49.575	72	4.04234	15.634	43.2607
TCDM_01791	AYLP01000011	91.7571	5.57949	2.48013	0.107153	727	317.527	1221.72	265.98	1	0.65325	4.1793	2.21909	30	34.2567	120.487	28.333	13	5.35818	59.8469	7.59055	26	12.2748	138.683	17.4182	101	31.8682	123.253	60.6852
TCDM_01792	AYLP01000011	45.1009	1.16534	0.220746	0.917366	351	140.646	541.152	128.417	16	9.589	61.3476	35.5054	55	57.6183	202.654	51.9438	16	6.05017	67.5759	9.34221	15	6.49691	73.4033	10.049	94	27.2106	105.239	56.4793
TCDM_01793	AYLP01000011	31.3218	2.26589	1.18008	0.603691	1086	33.7358	129.803	397.324	44	2.04431	13.0789	97.6399	436	35.4099	124.543	411.773	1307	38.3146	427.946	763.142	1133	38.044	429.829	759.033	677	15.1929	58.7595	406.771
TCDM_14071	AYLP01000011	6.91987	-1.45768	-0.543674	0.668663	67	6.08382	23.4082	24.5126	18	2.4446	15.6398	39.9436	48	11.3952	40.0788	45.3328	60	5.14139	57.4255	35.0333	58	5.69279	64.3182	38.856	37	2.42713	9.38709	22.2312
TCDM_01796	AYLP01000011	9.15103	1.148	0.199119	0.914523	318	14.2452	54.8102	116.343	57	3.819	24.4329	126.488	86	10.072	35.4252	81.2213	147	6.21422	69.4083	85.8316	165	7.98953	90.2672	110.539	252	8.15516	31.5406	151.412
TCDM_13787	AYLP01000011	3.80326	-1.40015	-0.485584	0.795852	11	4.07152	15.6657	4.02446	5	2.76801	17.7089	11.0954	5	4.83851	17.0179	4.72217	7	2.44506	27.3095	4.08722	5	2.00046	22.6016	3.34966	13	3.47615	13.4442	7.81096
TCDM_01799	AYLP01000011	29.7767	-3.72187	-1.89603	0.0654038	188	15.0387	57.8634	68.7817	66	7.89643	50.5191	146.46	247	51.6569	181.687	233.275	72	5.43518	60.7069	42.0399	64	5.53388	62.5228	42.8756	86	4.96984	19.2212	51.6725
TCDM_01800	AYLP01000011	8.53645	1.43446	0.520507	0.704795	48	7.17968	27.6247	17.5613	7	1.56601	10.0189	15.5336	31	12.1228	42.6381	29.2774	81	11.4334	127.703	47.2949	68	10.9943	124.216	45.5554	42	4.5384	17.5526	25.2354
TCDM_14250	AYLP01000011	12.3782	3.8871	1.95869	0.104094	107	27.1708	104.543	39.147	1	0.379797	2.42983	2.21909	9	5.975	21.0152	8.4999	34	8.1475	91.0016	19.8522	33	9.0579	102.338	22.1077	28	5.13649	19.8657	16.8236
TCDM_01801	AYLP01000011	4.83084	2.36242	1.24027	0.353813	76	10.1822	39.1773	27.8053	2	0.400767	2.56399	4.43818	11	3.853	13.5517	10.3888	18	2.27577	25.4187	10.51	18	2.60674	29.4514	12.0588	44	4.25865	16.4706	26.4371
TCDM_01802	AYLP01000011	11.3963	-1.25355	-0.326025	0.851694	403	14.1151	54.3097	147.442	75	3.92893	25.1362	166.432	206	18.8636	66.3468	194.553	270	8.92424	99.6772	157.65	288	10.9036	123.19	192.94	134	3.39059	13.1133	80.513
TCDM_14213	AYLP01000011	10.5947	-1.73798	-0.797409	0.596218	11	5.5223	21.2477	4.02446	2	1.50172	9.6076	4.43818	15	19.6877	69.2454	14.1665	12	5.68507	63.4981	7.00666	13	7.0545	79.703	8.70911	12	4.3521	16.832	7.21012
TCDM_01804	AYLP01000011	4.93769	2.01006	1.00724	0.396826	60	7.73033	29.7434	21.9516	3	0.578098	3.6985	6.65727	13	4.37893	15.4015	12.2776	40	4.86334	54.3199	23.3555	28	3.89942	44.0564	18.7581	35	3.25766	12.5992	21.0295
TCDM_01805	AYLP01000011	4.08052	-2.31254	-1.20948	0.318093	24	2.64705	10.1849	8.78064	25	4.12406	26.3845	55.4772	14	4.03698	14.1988	13.2221	35	3.6429	40.6885	20.4361	28	3.33814	37.715	18.7581	15	1.19518	4.62243	9.01265
TCDM_01806	AYLP01000011	4.95614	1.00991	0.0142237	0.999325	160	7.66252	29.4825	58.5376	27	1.93396	12.3729	59.9154	58	7.26201	25.5418	54.7771	96	4.33861	48.459	56.0533	99	5.12486	57.9017	66.3232	78	2.69859	10.437	46.8658
TCDM_01807	AYLP01000011	8.37399	-2.14177	-1.09881	0.320003	32	4.12284	15.8631	11.7075	10	1.92699	12.3283	22.1909	44	14.821	52.1281	41.5551	30	3.6475	40.7399	17.5166	26	3.62089	40.9095	17.4182	33	3.0715	11.8792	19.8278
TCDM_01809	AYLP01000011	6.32836	-1.90019	-0.926146	0.406158	131	8.34053	32.0912	47.9276	56	5.33266	34.1168	124.269	44	7.32407	25.7601	41.5551	91	5.46753	61.0683	53.1338	56	3.85395	43.5426	37.5162	50	2.29976	8.89448	30.0422
TCDM_01810	AYLP01000011	8.43987	2.37654	1.24887	0.256465	127	15.6692	60.2892	46.4642	9	1.66081	10.6254	19.9718	14	4.51595	15.8834	13.2221	43	5.00656	55.9195	25.1072	56	7.46839	84.3792	37.5162	63	5.61531	21.7176	37.8531
TCDM_01812	AYLP01000011	53.4875	-10.878	-3.44334	0.000313749	54	6.87616	26.4569	19.7564	289	55.0406	352.134	641.317	156	51.9343	182.663	147.332	78	9.37291	104.688	45.5433	79	10.8736	122.852	52.9246	44	4.04758	15.6543	26.4371
TCDM_01813	AYLP01000011	10.5301	1.01457	0.0208746	0.996798	253	24.4472	94.0635	92.5625	38	5.49193	35.1357	84.3254	28	7.07365	24.8793	26.4441	65	5.92719	66.2023	37.9527	63	6.58028	74.3452	42.2057	74	5.16571	19.9787	44.4624
TCDM_14270	AYLP01000011	17.0893	2.54264	1.34633	0.259778	107	26.2549	101.019	39.147	1	0.366995	2.34792	2.21909	28	17.9623	63.1767	26.4441	56	12.9671	144.833	32.6977	37	9.8135	110.875	24.7875	109	19.3216	74.7276	65.4919
TCDM_01814	AYLP01000012	9.80128	2.6646	1.41392	0.193624	141	15.1311	58.2189	51.5862	3	0.481511	3.08057	6.65727	26	7.29462	25.6565	24.5553	81	8.20285	91.6197	47.2949	74	8.5838	96.9813	49.575	94	7.28736	28.1843	56.4793
TCDM_01815	AYLP01000012	27.8642	1.60825	0.685492	0.699508	768	73.5602	283.032	280.98	8	1.14605	7.33211	17.7527	168	42.0696	147.967	158.665	93	8.40605	93.8894	54.3016	81	8.38614	94.7482	54.2645	305	21.1043	81.6224	183.257
TCDM_13941	AYLP01000012	25.0323	3.33684	1.73848	0.122126	86	31.5644	121.448	31.4639	2	1.0979	7.02404	4.43818	16	15.3531	53.9998	15.1109	86	29.7869	332.698	50.2144	67	26.5809	300.316	44.8854	46	12.1968	47.1721	27.6388
TCDM_01816	AYLP01000012	5.63419	1.30548	0.384585	0.795623	90	11.5955	44.6151	32.9274	8	1.54159	9.86267	17.7527	19	6.39997	22.5099	17.9442	25	3.03959	33.9499	14.5972	28	3.89942	44.0564	18.7581	43	4.00226	15.479	25.8363
TCDM_01817	AYLP01000012	27.5663	-2.22719	-1.15523	0.39481	190	13.4063	51.5824	69.5134	12	1.2664	8.10204	26.6291	292	53.8662	189.457	275.775	104	6.92495	77.3466	60.7244	101	7.70323	87.0325	67.6631	127	6.47366	25.0373	76.3071
TCDM_01818	AYLP01000012	6.67654	1.30677	0.386003	0.775238	81	6.60035	25.3956	29.6346	13	1.58438	10.1364	28.8482	45	9.58676	33.7184	42.4995	104	7.99728	89.3238	60.7244	82	7.22256	81.6018	54.9344	83	4.88596	18.8968	49.87
TCDM_01819	AYLP01000012	8.87744	-1.1996	-0.262559	0.869713	212	11.5023	44.2567	77.5623	37	3.00252	19.2092	82.1063	104	14.7524	51.8867	98.2211	158	8.08975	90.3565	92.2543	113	6.62712	74.8744	75.7023	104	4.07638	15.7657	62.4877
TCDM_01821	AYLP01000012	7.75278	-1.76941	-0.823272	0.557715	182	8.11132	31.2093	66.5865	112	7.46572	47.7635	248.538	69	8.03983	28.2776	65.1659	210	8.83217	98.6488	122.617	136	6.55171	74.0225	91.1107	116	3.73481	14.4446	69.6978
TCDM_01822	AYLP01000012	7.4654	2.47938	1.30998	0.254385	67	10.68	41.0926	24.5126	4	0.95365	6.10117	8.87636	12	5.00097	17.5893	11.3332	61	9.176	102.489	35.6172	30	5.16907	58.4012	20.098	42	4.83655	18.7057	25.2354
TCDM_01824	AYLP01000012	2.27073	1.24308	0.313917	0.915006	4	2.05536	7.90824	1.46344	0	0	0	0	3	4.0302	14.1749	2.8333	8	3.87923	43.3281	4.67111	5	2.77711	31.3763	3.34966	1	0.371208	1.43567	0.600843
TCDM_01825	AYLP01000012	5.88757	-1.89506	-0.922244	0.557671	62	6.62087	25.4746	22.6833	51	8.14566	52.1136	113.174	13	3.62948	12.7655	12.2776	19	1.91472	21.386	11.0939	16	1.84688	20.8664	10.7189	144	11.109	42.9649	86.5214
TCDM_01826	AYLP01000012	16.4464	-2.85395	-1.51296	0.149182	144	6.76279	26.0207	52.6838	54	3.79307	24.2669	119.831	237	29.0998	102.349	223.831	117	5.18534	57.9164	68.3149	88	4.46727	50.472	58.954	114	3.86775	14.9588	68.4961
TCDM_01827	AYLP01000012	5.54515	7.20414	2.84883	0.279672	23	13.0462	50.1968	8.41478	0	0	0	0	1	1.48297	5.21589	0.944433	1	0.535283	5.97871	0.583888	4	2.45251	27.7089	2.67973	15	6.14663	23.7725	9.01265
TCDM_01828	AYLP01000012	6.03047	1.67596	0.744984	0.600517	53	9.40995	36.2059	19.3906	8	2.12439	13.5912	17.7527	7	3.24928	11.4283	6.61103	37	6.19927	69.2413	21.6039	35	6.71699	75.8899	23.4476	14	1.79568	6.94492	8.4118
TCDM_01829	AYLP01000012	12.8921	-1.76905	-0.822979	0.445415	92	8.73527	33.61	33.6591	19	2.69821	17.2623	42.1627	93	23.086	81.1978	87.8323	78	6.98893	78.0612	45.5433	66	6.77373	76.5309	44.2155	57	3.90979	15.1214	34.2481
TCDM_01831	AYLP01000012	11.2582	1.91267	0.935591	0.523363	782	25.8946	99.6325	286.102	21	1.04005	6.65393	46.6009	141	12.2067	42.9332	133.165	175	5.46849	61.079	102.18	148	5.29735	59.8505	99.1499	350	8.37259	32.3816	210.295
TCDM_01832	AYLP01000012	16.7095	2.04692	1.03346	0.39561	58	8.91982	34.3201	21.2199	18	4.14032	26.4886	39.9436	30	12.0622	42.425	28.333	151	21.9146	244.769	88.1671	117	19.4496	219.745	78.382	149	16.5541	64.0239	89.5256
TCDM_01835	AYLP01000012	5.45965	1.18766	0.248119	0.905394	15	5.74689	22.1119	5.4879	3	1.71908	10.9982	6.65727	7	7.0116	24.6611	6.61103	17	6.14636	68.6503	9.9261	18	7.45435	84.2206	12.0588	9	2.491	9.63412	5.40759
TCDM_01836	AYLP01000012	11.1389	1.07489	0.104191	0.96454	224	9.10093	35.017	81.9526	81	4.92217	31.4906	179.746	128	13.5964	47.8212	120.887	409	15.6815	175.151	238.81	354	15.5467	175.649	237.156	144	4.2266	16.3466	86.5214
TCDM_01838	AYLP01000012	13.9183	-2.64416	-1.40281	0.149302	109	6.79133	26.1305	39.8787	47	4.37985	28.021	104.297	144	23.4568	82.5018	135.998	90	5.29174	59.1048	52.5499	78	5.25314	59.3509	52.2547	80	3.60088	13.9266	48.0675
TCDM_01839	AYLP01000012	9.30593	1.46446	0.550369	0.705873	325	15.4124	59.3011	118.904	39	2.76621	17.6974	86.5445	72	8.92682	31.3973	67.9992	159	7.1156	79.476	92.8382	145	7.43277	83.9768	97.1401	212	7.26295	28.0899	127.379
TCDM_01840	AYLP01000012	13.7838	2.04769	1.034	0.49339	99	8.12774	31.2725	36.2201	10	1.22791	7.85584	22.1909	78	16.742	58.8846	73.6658	284	22.0029	245.757	165.824	243	21.5644	243.638	162.793	58	3.43996	13.3043	34.8489
TCDM_01841	AYLP01000012	41.5116	-8.70445	-3.12175	0.0072501	144	13.6429	52.4929	52.6838	495	70.1429	448.754	1098.45	52	12.8803	45.3024	49.1105	129	11.5335	128.821	75.3216	93	9.5241	107.605	62.3037	121	8.28173	32.0301	72.702
TCDM_01842	AYLP01000012	8.87588	-1.24024	-0.31062	0.869163	426	11.927	45.8906	155.856	142	5.94625	38.0424	315.111	151	11.0529	38.8751	142.609	345	9.11525	101.811	201.441	272	8.23164	93.0026	182.221	308	6.22964	24.0935	185.06
TCDM_01843	AYLP01000012	95.196	-30.0573	-4.90964	0.00154142	196	9.48014	36.476	71.7085	2478	179.264	1146.88	5498.9	88	11.128	39.1394	83.1101	173	7.89646	88.1976	101.013	158	8.2606	93.3298	105.849	154	5.38108	20.8117	92.5298
TCDM_01846	AYLP01000012	11.7104	1.31523	0.395318	0.780313	166	18.6863	71.8978	60.7327	28	4.71418	30.1599	62.1345	34	10.0062	35.1938	32.1107	67	7.11733	79.4953	39.1205	80	9.7342	109.979	53.5945	139	11.3037	43.7177	83.5172
TCDM_14364	AYLP01000012	21.9044	2.01669	1.01199	0.509321	641	38.1945	146.958	234.516	26	2.31712	14.8243	57.6963	139	21.6538	76.1605	131.276	249	14.0013	156.385	145.388	433	27.8886	315.09	290.08	175	7.53305	29.1346	105.148
TCDM_14188	AYLP01000012	50.1704	2.04694	1.03347	0.602937	564	133.154	512.326	206.345	43	15.1837	97.1406	95.4208	13	8.02409	28.2222	12.2776	13	2.89631	32.3497	7.59055	14	3.57271	40.3652	9.37905	358	61.0588	236.149	215.102
TCDM_14129	AYLP01000012	9.51297	1.3508	0.433813	0.749924	49	10.7545	41.3792	17.9271	11	3.61093	23.1017	24.41	15	8.60721	30.2731	14.1665	55	11.3916	127.235	32.1138	49	11.6248	131.339	32.8267	27	4.28102	16.5571	16.2228
TCDM_01850	AYLP01000012	10.6765	1.73102	0.791622	0.643451	567	12.1633	46.7998	207.443	57	1.82884	11.7004	126.488	211	11.8339	41.6221	199.275	657	13.3003	148.555	383.615	511	11.8491	133.873	342.335	348	5.3931	20.8582	209.093
TCDM_01851	AYLP01000012	8.44744	1.08655	0.119758	0.954005	138	6.48798	24.9633	50.4887	34	2.3908	15.2956	75.449	118	14.5041	51.0135	111.443	263	11.6685	130.328	153.563	217	11.0277	124.593	145.375	101	3.43038	13.2672	60.6852
TCDM_01852	AYLP01000012	149.391	3.10443	1.63433	0.251362	731	199.546	767.779	267.444	19	7.75735	49.6292	42.1627	163	116.33	409.154	153.943	536	138.076	1542.21	312.964	500	147.534	1666.87	334.966	570	112.407	434.74	342.481
TCDM_14315	AYLP01000012	5.85216	1.99374	0.995479	0.447779	82	5.16061	19.8561	30.0005	5	0.470641	3.01103	11.0954	43	7.07511	24.8844	40.6106	143	8.49279	94.8582	83.496	116	7.89116	89.1557	77.7121	41	1.86407	7.2094	24.6346
TCDM_01855	AYLP01000012	94.9373	-8.52234	-3.09125	0.00914326	147	9.23802	35.5444	53.7814	127	11.9371	76.37	281.824	1083	177.938	625.839	1022.82	88	5.21881	58.2903	51.3822	73	4.95884	56.0259	48.905	254	11.5315	44.5988	152.614
TCDM_01857	AYLP01000012	5.88618	2.08076	1.05711	0.428357	49	6.22134	23.9374	17.9271	4	0.759593	4.85966	8.87636	16	5.31111	18.6802	15.1109	64	7.66824	85.6485	37.3688	63	8.64618	97.6861	42.2057	11	1.00895	3.90219	6.60927
TCDM_01859	AYLP01000012	15.1614	-2.30836	-1.20687	0.313526	60	4.21994	16.2367	21.9516	75	7.8895	50.4747	166.432	122	22.4333	78.9019	115.221	88	5.8407	65.2363	51.3822	92	6.9942	79.0218	61.6337	181	9.19653	35.5682	108.753
TCDM_01860	AYLP01000012	30.1186	-3.34188	-1.74066	0.0895279	25	11.999	46.1676	9.1465	7	5.025	32.1485	15.5336	44	55.2122	194.192	41.5551	20	9.05863	101.178	11.6778	14	7.26321	82.0611	9.37905	15	5.201	20.1152	9.01265
TCDM_01861	AYLP01000012	664.708	-235.17	-7.87756	7.93449e-06	114	6.70135	25.7843	41.708	14792	1300.52	8320.36	32824.8	188	28.893	101.622	177.553	158	8.76481	97.8964	92.2543	111	7.05304	79.6865	74.3624	120	5.096	19.7091	72.1012
TCDM_01863	AYLP01000012	26.7409	2.31197	1.20912	0.37207	467	39.5288	152.092	170.857	11	1.39259	8.90937	24.41	129	28.5472	100.406	121.832	323	25.8004	288.172	188.596	302	27.6312	312.182	202.319	229	14.003	54.1577	137.593
TCDM_01865	AYLP01000012	13.0787	-1.77455	-0.827455	0.474202	98	8.93587	34.3819	35.8543	17	2.31843	14.8326	37.7245	100	23.839	83.8462	94.4433	92	7.91637	88.42	53.7177	62	6.1108	69.041	41.5358	38	2.50314	9.68105	22.832
TCDM_01866	AYLP01000012	11.4262	1.70867	0.77287	0.602937	106	13.5371	52.0857	38.7811	21	4.01119	25.6624	46.6009	23	7.67937	27.0098	21.722	37	4.45912	49.8051	21.6039	45	6.21196	70.1838	30.1469	233	21.4964	83.1389	139.996
TCDM_01867	AYLP01000012	12.8409	-2.416	-1.27262	0.265525	241	12.0297	46.2858	88.1722	122	9.10818	58.2715	270.729	127	16.5737	58.2928	119.943	126	5.93522	66.292	73.5699	84	4.53224	51.2061	56.2743	166	5.986	23.1513	99.74
TCDM_01869	AYLP01000012	27.1439	1.73245	0.792813	0.615649	566	39.8723	153.414	207.077	32	3.37161	21.5706	71.0109	179	32.9674	115.953	169.054	368	24.4642	273.246	214.871	325	24.7476	279.603	217.728	383	19.4914	75.3844	230.123
TCDM_01870	AYLP01000012	80.0729	4.52675	2.17848	0.0905029	553	243.97	938.705	202.32	7	4.61894	29.5506	15.5336	22	25.3753	89.2496	20.7775	41	17.0696	190.655	23.9394	24	11.4451	129.308	16.0784	150	47.8071	184.897	90.1265
TCDM_01872	AYLP01000012	11.0933	-1.81307	-0.858438	0.607187	431	13.3413	51.3321	157.686	238	11.0187	70.4943	528.143	138	11.168	39.28	130.332	387	11.3047	126.265	225.965	310	10.3723	117.189	207.679	217	4.85254	18.7675	130.383
TCDM_01873	AYLP01000012	11.1812	3.12547	1.64407	0.180335	171	16.7459	64.4318	62.562	0	0	0	0	40	10.2412	36.02	37.7773	104	9.61109	107.349	60.7244	98	10.3737	117.204	65.6533	113	7.9943	30.9185	67.8953
TCDM_01875	AYLP01000012	5.33314	-1.34399	-0.426525	0.75168	72	7.26258	27.9437	26.3419	27	4.07339	26.0603	59.9154	25	6.59289	23.1884	23.6108	43	4.09312	45.7171	25.1072	51	5.56063	62.8251	34.1665	45	3.27915	12.6823	27.0379
TCDM_01876	AYLP01000012	7.35466	1.7004	0.765873	0.571057	76	8.13579	31.3035	27.8053	5	0.800552	5.1217	11.0954	33	9.23587	32.4842	31.1663	80	8.08172	90.2668	46.7111	80	9.25703	104.588	53.5945	51	3.94409	15.254	30.643
TCDM_01877	AYLP01000012	12.7711	-1.85925	-0.894723	0.614013	454	10.3223	39.7162	166.1	412	14.0104	89.6342	914.265	194	11.5318	40.5596	183.22	408	8.75401	97.7758	238.226	444	10.9118	123.284	297.45	792	13.0087	50.3121	475.868
TCDM_01878	AYLP01000012	9.71053	1.17461	0.232178	0.893156	138	13.6674	52.5871	50.4887	7	1.03691	6.63382	15.5336	71	18.3842	64.6605	67.0548	54	5.04695	56.3707	31.53	41	4.38922	49.5902	27.4672	151	10.8038	41.7843	90.7273
TCDM_01880	AYLP01000012	7.56442	1.58831	0.667493	0.640659	266	13.4467	51.7377	97.3187	10	0.756077	4.83716	22.1909	77	10.1766	35.7928	72.7214	159	7.58503	84.7192	92.8382	98	5.35494	60.5011	65.6533	106	3.87105	14.9715	63.6894
TCDM_01881	AYLP01000012	5.85735	2.31593	1.21159	0.361998	57	10.9191	42.0125	20.854	3	0.85954	5.49909	6.65727	8	4.00663	14.092	7.55547	26	4.70016	52.4973	15.1811	17	3.52011	39.7708	11.3888	31	4.29006	16.5921	18.6261
TCDM_01882	AYLP01000012	19.0214	1.38648	0.471425	0.78472	562	37.0228	142.45	205.613	82	8.07942	51.6897	181.965	57	9.81715	34.5287	53.8327	107	6.65188	74.2966	62.476	125	8.90099	100.565	83.7415	494	23.5099	90.926	296.817
TCDM_01885	AYLP01000012	7.79825	-1.11778	-0.16063	0.928723	56	4.68559	18.0284	20.4882	18	2.25259	14.4114	39.9436	61	13.3439	46.933	57.6104	123	9.712	108.476	71.8182	95	8.59202	97.0742	63.6435	35	2.1156	8.18224	21.0295
TCDM_01886	AYLP01000012	13.5588	1.59018	0.669193	0.625776	180	17.8676	68.7478	65.8548	10	1.48466	9.49842	22.1909	72	18.6855	65.7202	67.9992	162	15.1753	169.497	94.5899	126	13.5195	152.746	84.4114	107	7.67305	29.676	64.2902
TCDM_01887	AYLP01000012	6.14943	-1.01117	-0.0160317	0.998703	73	9.81038	37.7467	26.7078	7	1.407	9.00158	15.5336	31	10.8919	38.3087	29.2774	38	4.81919	53.8268	22.1878	25	3.63161	41.0306	16.7483	51	4.95135	19.1497	30.643
TCDM_14107	AYLP01000012	24.2121	6.0873	2.6058	0.0166763	576	62.5811	240.788	210.735	4	0.65	4.15851	8.87636	26	7.38535	25.9756	24.5553	93	9.53522	106.501	54.3016	107	12.5661	141.974	71.6827	155	12.1658	47.0522	93.1307
TCDM_01891	AYLP01000012	5.51321	1.70593	0.770562	0.61792	82	13.7749	53.0004	30.0005	5	1.25625	8.03712	11.0954	9	3.95269	13.9023	8.4999	22	3.48757	38.9536	12.8455	7	1.27106	14.3607	4.68952	29	3.51934	13.6113	17.4245
TCDM_01893	AYLP01000012	19.9053	2.23686	1.16147	0.3939	875	46.777	179.98	320.127	36	2.87846	18.4155	79.8872	95	13.2778	46.7004	89.7212	178	8.97991	100.299	103.932	153	8.8412	99.8896	102.5	389	15.0233	58.1035	233.728
TCDM_01895	AYLP01000012	3.88396	5.55591	2.47402	0.322256	11	5.5223	21.2477	4.02446	1	0.750862	4.8038	2.21909	0	0	0	0	7	3.31629	37.0405	4.08722	9	4.88388	55.179	6.02939	5	1.81337	7.01335	3.00422
TCDM_01896	AYLP01000012	22.1765	-2.07452	-1.05278	0.425266	161	9.98849	38.4319	58.9034	27	2.50536	16.0286	59.9154	258	41.8476	147.186	243.664	164	9.60164	107.243	95.7577	136	9.12028	103.043	91.1107	85	3.80963	14.734	51.0717
TCDM_01898	AYLP01000012	6.77912	1.08234	0.114155	0.949404	101	11.7635	45.2615	36.9518	21	3.6582	23.4041	46.6009	18	5.48107	19.2779	16.9998	56	6.15504	68.7472	32.6977	49	6.16889	69.6972	32.8267	36	3.02906	11.7151	21.6304
TCDM_01899	AYLP01000012	8.13456	1.03213	0.0456262	0.985566	213	12.9569	49.8533	77.9281	18	1.63767	10.4774	39.9436	92	14.6314	51.4615	86.8879	114	6.54417	73.0935	66.5633	116	7.62738	86.1756	77.7121	102	4.48242	17.3361	61.286
TCDM_01901	AYLP01000012	7.0285	1.91947	0.940709	0.427678	125	15.0816	58.0284	45.7325	7	1.26319	8.08153	15.5336	17	5.36246	18.8608	16.0554	38	4.32662	48.3252	22.1878	32	4.17334	47.1511	21.4378	52	4.53243	17.5295	31.2438
TCDM_01902	AYLP01000012	17.5022	-2.92702	-1.54943	0.236177	228	14.349	55.2096	83.416	267	25.1323	160.789	592.497	60	9.87224	34.7225	56.666	231	13.7191	153.233	134.878	199	13.5374	152.948	133.316	150	6.81975	26.3758	90.1265
TCDM_01905	AYLP01000012	5.28185	1.48276	0.568282	0.684315	37	5.91951	22.776	13.5368	3	0.717858	4.59264	6.65727	17	7.11067	25.0095	16.0554	48	7.24691	80.9426	28.0266	32	5.53388	62.5228	21.4378	21	2.42713	9.38709	12.6177
TCDM_01906	AYLP01000012	206.63	-47.9455	-5.58332	0.00224466	561	19.2478	74.0583	205.247	7833	401.957	2571.6	17382.1	126	11.3023	39.7522	118.999	281	9.09813	101.619	164.073	241	8.9378	100.981	161.454	331	8.2042	31.7303	198.879
TCDM_01907	AYLP01000012	15.9444	1.2501	0.322042	0.862192	514	24.4816	94.1961	188.052	97	6.91006	44.2086	215.252	88	10.9582	38.5418	83.1101	342	15.372	171.694	199.69	323	16.6293	187.881	216.388	212	7.29463	28.2125	127.379
TCDM_01908	AYLP01000012	7.08297	3.14185	1.65161	0.243951	23	5.48938	21.1211	8.41478	1	0.356967	2.28377	2.21909	8	4.99187	17.5573	7.55547	30	6.75685	75.469	17.5166	55	14.1891	160.311	36.8462	11	1.89661	7.33527	6.60927
TCDM_01909	AYLP01000012	278.111	-9.76945	-3.28828	0.103254	1187	52.5267	202.103	434.276	52	3.44164	22.0186	115.393	4778	552.781	1944.23	4512.5	162	6.76506	75.5608	94.5899	141	6.74441	76.1996	94.4604	539	17.2309	66.6417	323.854
TCDM_01910	AYLP01000012	5.96183	1.19032	0.251351	0.870564	95	9.64943	37.1274	34.7567	19	2.88645	18.4667	42.1627	19	5.04556	17.7461	17.9442	38	3.64241	40.6831	22.1878	40	4.39171	49.6183	26.7973	84	6.16379	23.8389	50.4708
TCDM_01911	AYLP01000012	5.3498	-1.47484	-0.560561	0.644987	87	5.89123	22.6672	31.8298	13	1.31663	8.42341	28.8482	53	9.38297	33.0016	50.055	53	3.3868	37.8281	30.9461	38	2.78142	31.425	25.4574	47	2.29919	8.89227	28.2396
TCDM_14133	AYLP01000012	5.01507	-1.44916	-0.53522	0.725201	29	5.81016	22.3553	10.6099	9	2.69691	17.254	19.9718	14	7.33323	25.7923	13.2221	20	3.78136	42.2349	11.6778	15	3.24845	36.7016	10.049	16	2.3158	8.95649	9.61349
TCDM_01913	AYLP01000012	3.68133	-1.34336	-0.425844	0.739531	61	4.40373	16.9439	22.3175	14	1.51165	9.67112	31.0673	31	5.851	20.579	29.2774	47	3.20196	35.7636	27.4427	37	2.88728	32.621	24.7875	24	1.25168	4.84095	14.4202
TCDM_01914	AYLP01000012	10.6539	1.45619	0.5422	0.750358	35	19.3503	74.4526	12.8051	0	0	0	0	12	17.3452	61.0061	11.3332	14	7.30424	81.5829	8.17443	10	5.97606	67.5186	6.69932	25	9.98504	38.6178	15.0211
TCDM_01915	AYLP01000012	90.2308	-27.658	-4.78962	5.19154e-05	153	11.0821	42.6396	55.9766	1269	137.475	879.525	2816.02	227	42.9865	151.192	214.386	92	6.28846	70.2375	53.7177	108	8.45568	95.5338	72.3526	61	3.1919	12.3449	36.6514
TCDM_14131	AYLP01000012	8.85097	-3.96652	-1.98787	0.0276535	24	3.29633	12.683	8.78064	18	3.69764	23.6564	39.9436	39	14.0043	49.2557	36.8329	15	1.94419	21.7151	8.75832	22	3.26616	36.9017	14.7385	11	1.09145	4.22124	6.60927
TCDM_01919	AYLP01000012	10.2296	1.63676	0.710847	0.588709	230	17.8747	68.775	84.1478	32	3.71957	23.7968	71.0109	21	4.26685	15.0073	19.8331	122	8.94741	99.936	71.2344	113	9.49258	107.249	75.7023	82	4.60378	17.8054	49.2691
TCDM_01920	AYLP01000012	6.09788	1.46103	0.54699	0.680381	83	5.87543	22.6064	30.3664	20	2.11751	13.5472	44.3818	27	4.99692	17.5751	25.4997	111	7.41501	82.8202	64.8116	113	8.6464	97.6886	75.7023	48	2.45467	9.49359	28.8405
TCDM_01922	AYLP01000012	38.3287	1.9899	0.992695	0.629961	69	11.1617	42.9462	25.2443	59	14.2747	91.3256	130.926	59	24.9524	87.7621	55.7216	36	5.49557	61.3814	21.02	29	5.0708	57.2908	19.428	1126	131.587	508.92	676.549
TCDM_01924	AYLP01000012	17.2564	5.79043	2.53367	0.0166606	194	27.1577	104.493	70.9768	2	0.41875	2.67904	4.43818	20	7.3198	25.7451	18.8887	66	8.71893	97.384	38.5366	58	8.77638	99.1572	38.856	241	24.3725	94.2621	144.803
TCDM_01925	AYLP01000012	8.99341	-1.718	-0.780731	0.550149	310	15.0441	57.884	113.417	80	5.80667	37.1494	177.527	96	12.1802	42.8398	90.6656	111	5.0834	56.7778	64.8116	95	4.98337	56.303	63.6435	105	3.68115	14.2371	63.0885
TCDM_01926	AYLP01000012	7.10197	-1.42152	-0.507438	0.68078	72	9.47198	36.4446	26.3419	18	3.54172	22.6589	39.9436	31	10.6622	37.501	29.2774	26	3.22782	36.0524	15.1811	35	4.97705	56.2316	23.4476	44	4.18169	16.1729	26.4371
TCDM_01927	AYLP01000012	5.43849	-1.24666	-0.318073	0.843076	56	3.80978	14.6586	20.4882	16	1.62804	10.4157	35.5054	52	9.24895	32.5302	49.1105	100	6.42006	71.7073	58.3888	68	5.00053	56.4969	45.5554	22	1.08125	4.18179	13.2185
TCDM_01928	AYLP01000012	5.48392	1.37892	0.463543	0.730453	56	5.31712	20.4583	20.4882	13	1.84614	11.8111	28.8482	25	6.20592	21.8274	23.6108	57	5.1073	57.0447	33.2816	48	4.92635	55.6588	32.1567	96	6.58492	25.4676	57.6809
TCDM_01930	AYLP01000012	10.3836	-1.97566	-0.982333	0.440319	324	13.4389	51.7077	118.539	118	7.32037	46.8336	261.853	124	13.4467	47.2947	117.11	173	6.77161	75.6338	101.013	113	5.06631	57.2402	75.7023	134	4.01526	15.5293	80.513
TCDM_01931	AYLP01000012	20.119	-1.13074	-0.17727	0.927836	341	34.3964	132.344	124.758	15	2.26299	14.478	33.2863	144	37.9751	133.565	135.998	85	8.09105	90.3711	49.6305	71	7.74128	87.4624	47.5652	137	9.98319	38.6107	82.3155
TCDM_01935	AYLP01000012	11.9011	1.42636	0.512341	0.714285	89	14.5045	55.8077	32.5615	15	3.65625	23.3916	33.2863	27	11.5041	40.4621	25.4997	88	13.5339	151.163	51.3822	83	14.6213	165.194	55.6043	42	4.94483	19.1245	25.2354
TCDM_01936	AYLP01000012	5.35064	2.10289	1.07238	0.481863	21	4.15024	15.9686	7.68306	2	0.591177	3.78218	4.43818	10	5.16692	18.173	9.44433	44	8.20605	91.6556	25.6911	37	7.90408	89.3018	24.7875	8	1.14218	4.41746	4.80675
TCDM_01937	AYLP01000012	6.36923	1.062	0.0867852	0.966596	89	13.7357	52.8497	32.5615	4	0.923322	5.90714	8.87636	29	11.7013	41.1558	27.3886	34	4.95184	55.3084	19.8522	28	4.67104	52.7743	18.7581	19	2.11838	8.19298	11.416
TCDM_01938	AYLP01000012	11.0923	1.24496	0.316099	0.843078	104	9.08468	34.9544	38.0494	29	3.78885	24.24	64.3536	69	15.7581	55.424	65.1659	121	9.97446	111.407	70.6505	113	10.6697	120.548	75.7023	232	14.6405	56.6229	139.396
TCDM_01941	AYLP01000012	57.4826	-33.9204	-5.08408	1.21658e-05	81	5.95587	22.9159	29.6346	937	103.046	659.261	2079.29	62	11.9187	41.9203	58.5549	68	4.71842	52.7012	39.7044	41	3.25866	36.817	27.4672	48	2.54971	9.86119	28.8405
TCDM_01943	AYLP01000012	8.87069	-3.6067	-1.85068	0.0903311	56	5.89368	22.6767	20.4882	76	11.9631	76.5367	168.651	21	5.77823	20.3231	19.8331	53	5.26383	58.7931	30.9461	38	4.32292	48.8412	25.4574	43	3.26932	12.6443	25.8363
TCDM_01944	AYLP01000012	5.33664	-1.08421	-0.116647	0.950362	71	4.66319	17.9422	25.976	23	2.25936	14.4547	51.0391	49	8.41392	29.5933	46.2772	114	7.06573	78.919	66.5633	106	7.52534	85.0227	71.0128	27	1.28109	4.95469	16.2228
TCDM_01945	AYLP01000012	13.1813	-1.25554	-0.328312	0.836316	79	8.89287	34.2164	28.9029	8	1.34691	8.61712	17.7527	85	25.0156	87.9845	80.2768	104	11.0478	123.396	60.7244	83	10.0992	114.103	55.6043	25	2.03304	7.8629	15.0211
TCDM_01946	AYLP01000013	9.7124	-2.52313	-1.33521	0.1803	57	4.51006	17.353	20.854	68	8.04729	51.4842	150.898	55	11.3775	40.0168	51.9438	74	5.52544	61.715	43.2077	68	5.81583	65.7084	45.5554	81	4.63002	17.9069	48.6683
TCDM_01947	AYLP01000013	27.9205	8.87666	3.15002	0.0160261	1349	88.6006	340.902	493.545	2	0.196466	1.25693	4.43818	37	6.35337	22.346	34.944	176	10.9085	121.84	102.764	118	8.37727	94.6479	79.052	80	3.79582	14.6806	48.0675
TCDM_01948	AYLP01000013	10.6448	1.66642	0.736753	0.575221	101	12.119	46.6293	36.9518	24	4.30715	27.5559	53.2581	11	3.45076	12.137	10.3888	120	13.5879	151.767	70.0666	96	12.4512	140.676	64.3135	51	4.42085	17.0979	30.643
TCDM_01950	AYLP01000013	3.13049	-1.10013	-0.137676	0.944897	22	2.90296	11.1695	8.04892	9	1.77621	11.3637	19.9718	13	4.48476	15.7737	12.2776	27	3.36209	37.5521	15.765	27	3.85104	43.5097	18.0882	24	2.28781	8.84826	14.4202
TCDM_01951	AYLP01000013	17.776	-2.34932	-1.23224	0.230275	143	12.2947	47.3055	52.318	30	3.85778	24.6809	66.5727	141	31.6942	111.474	133.165	91	7.38332	82.4662	53.1338	65	6.04076	68.2496	43.5456	40	2.48447	9.60884	24.0337
TCDM_01952	AYLP01000013	7.85678	1.11129	0.152241	0.932672	126	8.18932	31.5094	46.0983	27	2.62467	16.7918	59.9154	68	11.5548	40.6405	64.2215	155	9.50685	106.184	90.5027	150	10.5381	119.062	100.49	68	3.19283	12.3485	40.8573
TCDM_01953	AYLP01000013	19.4846	-4.89797	-2.29219	0.0426403	74	9.7645	37.5701	27.0736	159	31.3797	200.758	352.835	22	7.5896	26.694	20.7775	88	10.9579	122.392	51.3822	77	10.9826	124.083	51.5847	36	3.43172	13.2724	21.6304
TCDM_01954	AYLP01000013	36.3632	-2.57444	-1.36426	0.277253	395	42.0784	161.902	144.515	196	31.2286	199.791	434.942	149	41.4979	145.956	140.721	126	12.6666	141.477	73.5699	78	8.98158	101.476	52.2547	290	22.3178	86.3155	174.245
TCDM_01955	AYLP01000013	8.64026	1.29935	0.377794	0.798962	193	12.2345	47.0736	70.6109	40	3.79245	24.263	88.7636	41	6.79499	23.8992	38.7218	114	6.81961	76.17	66.5633	102	6.98913	78.9645	68.333	186	8.51786	32.9434	111.757
TCDM_01956	AYLP01000013	13.527	-1.43696	-0.523018	0.771123	576	21.576	83.0162	210.735	201	11.261	72.0446	446.037	139	13.6126	47.8779	131.276	339	11.9833	133.844	197.938	305	12.3493	139.525	204.329	303	8.19938	31.7116	182.055
TCDM_01957	AYLP01000013	22.5505	-2.80122	-1.48606	0.185691	245	12.8614	49.4859	89.6357	64	5.025	32.1485	142.022	292	40.0759	140.954	275.775	120	5.94473	66.3982	70.0666	96	5.44741	61.5458	64.3135	132	5.00596	19.3609	79.3113
TCDM_01958	AYLP01000013	19.0753	-1.65087	-0.72323	0.614417	91	8.45649	32.5374	33.2932	42	5.83756	37.347	93.2018	133	32.313	113.651	125.61	175	15.3467	171.411	102.18	152	15.2682	172.503	101.83	49	3.28954	12.7225	29.4413
TCDM_01959	AYLP01000013	22.9706	-3.07568	-1.6209	0.19702	31	5.78618	22.2631	11.3417	2	0.558334	3.57206	4.43818	93	45.3828	159.62	87.8323	45	7.9263	88.5309	26.275	27	5.44741	61.5458	18.0882	9	1.21357	4.69355	5.40759
TCDM_01961	AYLP01000013	11.2134	-1.62095	-0.696842	0.597496	79	12.4116	47.7553	28.9029	43	10.1042	64.6439	95.4208	30	12.3225	43.3407	28.333	61	9.04397	101.014	35.6172	78	13.2462	149.658	52.2547	51	5.78845	22.3872	30.643
TCDM_01962	AYLP01000013	8.89686	-1.06196	-0.0867309	0.966742	300	17.4939	67.3098	109.758	55	4.7969	30.6892	122.05	59	8.99485	31.6366	55.7216	109	5.99817	66.9951	63.6438	101	6.36622	71.9267	67.6631	136	5.7292	22.1581	81.7147
TCDM_01963	AYLP01000013	6.3738	-1.59108	-0.670002	0.61369	75	6.76803	26.0408	27.4395	49	6.61348	42.3111	108.735	26	6.13412	21.5748	24.5553	60	5.10952	57.0695	35.0333	72	7.02311	79.3484	48.2351	87	5.67167	21.9355	52.2734
TCDM_01964	AYLP01000013	10.4778	1.0972	0.133831	0.944897	219	13.472	51.8352	80.1233	39	3.58828	22.9567	86.5445	93	14.9571	52.607	87.8323	214	12.4231	138.757	124.952	162	10.7721	121.705	108.529	118	5.24397	20.2814	70.8995
TCDM_01965	AYLP01000013	9.24676	1.20229	0.265783	0.869393	109	9.93888	38.2411	39.8787	8	1.09102	6.98005	17.7527	73	17.4025	61.2077	68.9436	117	10.0676	112.447	68.3149	100	9.85613	111.356	66.9932	76	5.00628	19.3621	45.6641
TCDM_01966	AYLP01000013	28.3562	2.99193	1.58107	0.18052	85	49.4999	190.457	31.0981	7	6.097	39.0068	15.5336	5	7.61259	26.7749	4.72217	38	20.8832	233.25	22.1878	51	32.1034	362.71	34.1665	26	10.9383	42.3045	15.6219
TCDM_01967	AYLP01000013	29.4722	1.85951	0.894921	0.535878	652	69.7965	268.551	238.541	50	8.00552	51.217	110.954	43	12.0346	42.328	40.6106	140	14.143	157.967	81.7443	137	15.8527	179.106	91.7807	234	18.0964	69.9891	140.597
TCDM_01968	AYLP01000013	47.0388	2.36394	1.24119	0.43961	321	40.638	156.36	117.441	14	2.65087	16.9595	31.0673	157	51.9642	182.768	148.276	574	68.5752	765.934	335.152	492	67.3268	760.671	329.606	127	11.6151	44.922	76.3071
TCDM_01969	AYLP01000013	49.2386	3.4166	1.77256	0.402907	684	34.9003	134.283	250.248	25	1.90786	12.2059	55.4772	291	38.8189	136.533	274.83	1520	73.1887	817.463	887.51	1374	75.7801	856.177	920.486	355	13.0855	50.6092	213.299
TCDM_01970	AYLP01000013	8.23556	-1.48952	-0.57485	0.634192	41	5.68486	21.8732	15.0003	13	2.69595	17.2479	28.8482	38	13.7752	48.4498	35.8885	41	5.36472	59.92	23.9394	43	6.44466	72.813	28.8071	40	4.00669	15.4962	24.0337
TCDM_01971	AYLP01000013	5.65918	-1.10099	-0.138796	0.938026	33	6.49243	24.9804	12.0734	7	2.0598	13.178	15.5336	18	9.25856	32.5641	16.9998	32	5.94116	66.3583	18.6844	18	3.82791	43.2484	12.0588	31	4.40601	17.0405	18.6261
TCDM_01972	AYLP01000013	166.503	-8.72609	-3.12534	0.00613998	205	98.3918	378.575	75.0013	366	262.736	1680.91	812.187	56	70.2701	247.153	52.8883	95	43.0285	480.597	55.4694	28	14.5264	164.122	18.7581	80	27.7387	107.281	48.0675
TCDM_01973	AYLP01000013	9.07489	-1.17078	-0.22747	0.90296	187	8.33416	32.0667	68.4158	80	5.33266	34.1168	177.527	110	12.8171	45.0802	103.888	185	7.78072	86.9049	108.019	146	7.03346	79.4653	97.81	338	10.8825	42.0887	203.085
TCDM_01974	AYLP01000013	4.39503	-1.79365	-0.842895	0.539051	11	1.86217	7.16493	4.02446	5	1.26599	8.09943	11.0954	17	7.52408	26.4636	16.0554	21	3.35485	37.4712	12.2617	16	2.92781	33.0789	10.7189	9	1.10068	4.25694	5.40759
TCDM_01975	AYLP01000013	13.794	1.33406	0.415822	0.838046	156	8.48507	32.6474	57.0741	7	0.569459	3.64323	15.5336	190	27.0185	95.0292	179.442	345	17.7083	197.789	201.441	330	19.4017	219.204	221.077	76	2.98631	11.5497	45.6641
TCDM_01976	AYLP01000013	7.79356	1.03255	0.0462076	0.985343	87	8.06761	31.0411	31.8298	11	1.52564	9.76058	24.41	58	14.0615	49.4568	54.7771	102	8.92593	99.696	59.5566	83	8.31954	93.9957	55.6043	39	2.61265	10.1046	23.4329
TCDM_01977	AYLP01000013	5.56385	1.28813	0.365279	0.796713	55	6.28848	24.1957	20.1223	8	1.36806	8.75247	17.7527	25	7.4731	26.2843	23.6108	54	5.82646	65.0772	31.53	62	7.6625	86.5723	41.5358	30	2.47796	9.58368	18.0253
TCDM_01978	AYLP01000013	6.64385	-1.57255	-0.653107	0.639808	136	6.60732	25.4225	49.7569	64	4.6505	29.7526	142.022	68	8.6372	30.3786	64.2215	157	7.19804	80.3967	91.6704	130	6.82693	77.132	87.0911	51	1.78998	6.92285	30.643
TCDM_01979	AYLP01000013	13.7608	2.42432	1.27758	0.235049	115	17.7483	68.2889	42.0739	10	2.30831	14.7679	22.1909	20	8.06989	28.3833	18.8887	130	18.9335	211.473	75.9055	84	14.0131	158.323	56.2743	39	4.34825	16.8172	23.4329
TCDM_01980	AYLP01000013	8.35758	1.29313	0.370867	0.809356	282	15.3767	59.1637	103.172	32	2.60974	16.6963	71.0109	60	8.55348	30.0841	56.666	117	6.02043	67.2437	68.3149	140	8.25159	93.228	93.7905	96	3.7816	14.6256	57.6809
TCDM_01982	AYLP01000013	21.5069	1.25341	0.325856	0.856893	359	26.133	100.55	131.344	21	2.28638	14.6276	46.6009	214	40.7274	143.246	202.109	305	20.9519	234.017	178.086	273	21.4809	242.696	182.891	240	12.6211	48.8129	144.202
TCDM_01985	AYLP01000013	19.02	2.61924	1.38915	0.247556	587	38.4378	147.894	214.76	31	3.0361	19.4241	68.7918	53	9.07348	31.9131	50.055	204	12.606	140.8	119.113	202	14.2977	161.539	135.326	227	10.7383	41.5312	136.391
TCDM_01987	AYLP01000013	13.1841	2.09472	1.06676	0.393293	122	13.0601	50.2503	44.6349	8	1.28088	8.19472	17.7527	50	13.9937	49.2186	47.2217	154	15.5573	173.764	89.9188	167	19.3241	218.327	111.879	62	4.79478	18.5441	37.2523
TCDM_01988	AYLP01000013	8.36341	-2.18636	-1.12853	0.367814	187	10.1208	38.941	68.4158	107	8.66144	55.4133	237.443	57	8.06539	28.3675	53.8327	121	6.17996	69.0256	70.6505	115	6.7277	76.0108	77.0422	77	3.01061	11.6437	46.2649
TCDM_01989	AYLP01000013	7.1399	1.67063	0.740392	0.575596	70	11.1176	42.7764	25.6102	1	0.237546	1.51975	2.21909	24	9.96558	35.0508	22.6664	56	8.39323	93.7462	32.6977	36	6.18033	69.8265	24.1175	25	2.86843	11.0938	15.0211
TCDM_13942	AYLP01000013	27.0804	3.39674	1.76415	0.131152	33	15.8387	60.9413	12.0734	3	2.15357	13.7779	6.65727	13	16.3127	57.3748	12.2776	85	38.4992	430.007	49.6305	82	42.5417	480.644	54.9344	33	11.4422	44.2534	19.8278
TCDM_01990	AYLP01000013	9.75176	1.50265	0.587512	0.683882	203	23.7067	91.2144	74.2695	10	1.74666	11.1746	22.1909	34	10.3808	36.5112	32.1107	36	3.96739	44.3128	21.02	45	5.68045	64.1788	30.1469	67	5.65249	21.8614	40.2565
TCDM_01991	AYLP01000013	10.8924	1.28808	0.365227	0.818722	205	21.9991	84.6444	75.0013	5	0.802519	5.13428	11.0954	71	19.9199	70.0621	67.0548	67	6.78507	75.7842	39.1205	76	8.81579	99.6024	50.9148	77	5.96943	23.0872	46.2649
TCDM_01992	AYLP01000013	59.7628	-3.40534	-1.7678	0.212455	323	20.6854	79.5898	118.173	26	2.4904	15.9328	57.6963	699	117.035	411.635	660.159	154	9.30701	103.952	89.9188	145	10.0375	113.406	97.1401	196	9.06794	35.0708	117.765
TCDM_01993	AYLP01000013	7.38384	1.40684	0.492455	0.72033	128	10.7099	41.2077	46.8301	12	1.50172	9.6076	26.6291	42	9.18761	32.3145	39.6662	99	7.81697	87.3098	57.8049	101	9.13467	103.205	67.6631	31	1.87382	7.24712	18.6261
TCDM_14396	AYLP01000013	12.8437	2.76271	1.46608	0.320102	66	30.0275	115.535	24.1467	1	0.680469	4.35344	2.21909	7	8.32628	29.285	6.61103	18	7.72815	86.3177	10.51	17	8.36026	94.4558	11.3888	16	5.25879	20.3387	9.61349
TCDM_13847	AYLP01000013	3.00427	-1.17856	-0.23703	0.916994	7	2.18382	8.40251	2.56102	6	2.79964	17.9113	13.3145	3	2.44691	8.60622	2.8333	12	3.53287	39.4595	7.00666	12	4.04665	45.7198	8.03918	10	2.25377	8.71659	6.00843
TCDM_01994	AYLP01000013	12.6409	2.55763	1.35481	0.251562	184	26.6992	102.728	67.3182	3	0.65108	4.16542	6.65727	26	9.86349	34.6917	24.5553	60	8.21597	91.7663	35.0333	59	9.25396	104.553	39.526	61	6.3944	24.7308	36.6514
TCDM_01995	AYLP01000013	306.827	-16.7819	-4.06883	0.0266371	541	14.8423	57.1075	197.93	464	19.0395	121.809	1029.66	8290	594.614	2091.37	7829.35	568	14.7055	164.249	331.648	524	15.5393	175.565	351.044	292	5.78731	22.3828	175.446
TCDM_01996	AYLP01000013	10.8466	2.25152	1.1709	0.367814	572	19.2472	74.056	209.272	27	1.35884	8.69347	59.9154	93	8.18149	28.7758	87.8323	299	9.49447	106.046	174.583	279	10.1478	114.652	186.911	185	4.49711	17.3929	111.156
TCDM_14161	AYLP01000013	6.49733	-1.09778	-0.134593	0.932754	67	8.76143	33.7107	24.5126	14	2.73818	17.518	31.0673	30	10.2565	36.074	28.333	58	7.1574	79.9429	33.8655	36	5.0886	57.4919	24.1175	41	3.87324	14.98	24.6346
TCDM_14480	AYLP01000013	22.1275	1.25089	0.322952	0.827968	72	34.1815	131.518	26.3419	16	11.3609	72.6836	35.5054	11	13.653	48.0202	10.3888	33	14.7843	165.129	19.2683	53	27.1976	307.283	35.5064	36	12.3467	47.7517	21.6304
TCDM_01998	AYLP01000013	18.516	5.81468	2.5397	0.0356792	81	11.3391	43.6284	29.6346	7	1.46563	9.37665	15.5336	12	4.39188	15.4471	11.3332	222	29.3273	327.564	129.623	202	30.566	345.341	135.326	28	2.83165	10.9516	16.8236
TCDM_13928	AYLP01000013	10.9512	-3.45184	-1.78737	0.095838	21	4.9848	19.1796	7.68306	11	3.9053	24.985	24.41	29	17.9972	63.2993	27.3886	10	2.24004	25.0196	5.83888	11	2.82239	31.8879	7.36925	16	2.74371	10.6115	9.61349
TCDM_02001	AYLP01000013	53.9741	-6.50582	-2.70173	0.00641167	162	12.9116	49.6791	59.2693	77	9.17888	58.7238	170.87	474	98.7692	347.39	447.661	67	5.03928	56.285	39.1205	75	6.46134	73.0014	50.2449	71	4.08803	15.8107	42.6599
TCDM_02002	AYLP01000013	25.8136	-1.25477	-0.327421	0.844108	371	49.8582	191.836	135.734	82	16.482	105.447	181.965	82	28.8107	101.333	77.4435	160	20.2913	226.639	93.4221	137	19.9012	224.847	91.7807	136	13.2036	51.0658	81.7147
TCDM_02003	AYLP01000013	97.5774	3.65619	1.87034	0.212694	1027	303.079	1166.13	375.738	23	10.1519	64.9487	51.0391	34	26.2326	92.2648	32.1107	32	8.91174	99.5375	18.6844	37	11.8027	133.349	24.7875	312	66.5165	257.257	187.463
TCDM_02004	AYLP01000013	651.78	3.53438	1.82146	0.435602	5175	2000.22	7696.1	1893.32	129	74.5746	477.106	286.263	170	171.789	604.212	160.554	133	48.5118	541.841	77.6571	66	27.5745	311.542	44.2155	1901	530.812	2052.95	1142.2
TCDM_02006	AYLP01000013	8.93504	1.13728	0.185588	0.919096	266	13.3693	51.44	97.3187	58	4.36001	27.8941	128.707	56	7.35855	25.8814	52.8883	190	9.01172	100.654	110.939	153	8.31216	93.9123	102.5	139	5.04698	19.5195	83.5172
TCDM_02007	AYLP01000013	6.38146	1.15166	0.203717	0.905305	80	6.39947	24.6227	29.2688	30	3.58929	22.9632	66.5727	19	3.97361	13.9759	17.9442	99	7.47337	83.472	57.8049	94	8.12788	91.8303	62.9736	61	3.52512	13.6336	36.6514
TCDM_02008	AYLP01000013	6.8458	1.46056	0.546526	0.683379	117	7.71924	29.7007	42.8056	12	1.18414	7.57578	26.6291	54	9.3145	32.7608	50.9994	129	8.03167	89.7078	75.3216	119	8.48655	95.8826	79.7219	66	3.14574	12.1664	39.6556
TCDM_14516	AYLP01000013	22.3742	3.03988	1.60402	0.137325	115	25.2401	97.1144	42.0739	4	1.31307	8.40061	8.87636	27	15.493	54.4916	25.4997	123	25.4757	284.545	71.8182	110	26.0965	294.843	73.6925	80	12.6845	49.0582	48.0675
TCDM_02010	AYLP01000013	18.5371	1.30153	0.380212	0.810993	313	28.6597	110.272	114.514	47	6.43664	41.1797	104.297	77	18.433	64.8323	72.7214	215	18.5778	207.5	125.536	179	17.7165	200.164	119.918	139	9.19461	35.5608	83.5172
TCDM_14059	AYLP01000013	24.0196	3.33321	1.73691	0.119774	72	18.8305	72.4528	26.3419	4	1.56467	10.0103	8.87636	23	15.7266	55.3134	21.722	143	35.2934	394.201	83.496	119	33.6413	380.085	79.7219	44	8.31329	32.1522	26.4371
TCDM_02012	AYLP01000013	128.402	4.77175	2.25452	0.139829	1720	385.248	1482.29	629.279	8	2.68	17.1459	17.7527	98	57.3873	201.841	92.5545	100	21.1368	236.082	58.3888	92	22.2738	251.654	61.6337	525	84.9496	328.548	315.443
TCDM_02013	AYLP01000013	68.105	2.42762	1.27954	0.362576	797	154.711	595.271	291.59	12	3.484	22.2896	26.6291	127	64.4533	226.694	119.943	181	33.1566	370.335	105.684	151	31.6837	357.969	101.16	377	52.8683	204.472	226.518
TCDM_02016	AYLP01000013	9.64827	-1.86608	-0.900011	0.508193	329	11.7494	45.2073	120.368	155	8.27913	52.9675	343.959	118	11.0174	38.7503	111.443	247	8.32424	92.9756	144.22	216	8.33814	94.2059	144.705	123	3.17333	12.2731	73.9037
TCDM_02017	AYLP01000013	10.9469	-2.21754	-1.14896	0.344055	253	10.8122	41.6015	92.5625	145	9.26823	59.2954	321.768	113	12.6256	44.4065	106.721	175	7.05767	78.8289	102.18	130	6.0053	67.849	87.0911	164	5.06325	19.5825	98.5383
TCDM_02019	AYLP01000013	4.1881	1.83612	0.876661	0.538254	30	3.43908	13.2323	10.9758	7	1.2002	7.67851	15.5336	9	2.69738	9.48717	8.4999	65	7.03173	78.5393	37.9527	40	4.95652	55.9997	26.7973	16	1.32505	5.12471	9.61349
TCDM_02020	AYLP01000013	12.0944	-1.23802	-0.308039	0.84461	154	11.1545	42.9183	56.3424	31	3.35834	21.4856	68.7918	110	20.8305	73.2646	103.888	160	10.9365	122.152	93.4221	114	8.92544	100.841	76.3722	105	5.49425	21.2494	63.0885
TCDM_02021	AYLP01000013	9.62311	1.40505	0.490626	0.758678	207	9.06821	34.8911	75.733	49	3.21056	20.5402	108.735	77	8.819	31.0181	72.7214	316	13.0637	145.912	184.509	278	13.1641	148.731	186.241	101	3.19641	12.3623	60.6852
TCDM_02022	AYLP01000013	8.82631	-1.26995	-0.34477	0.821632	130	8.01967	30.8567	47.5618	34	3.13708	20.0701	75.449	90	14.5155	51.0538	84.999	132	7.68448	85.83	77.0732	128	8.5353	96.4334	85.7513	76	3.38702	13.0995	45.6641
TCDM_02024	AYLP01000013	6.32073	-1.37909	-0.463715	0.730884	68	10.1365	39.0014	24.8785	13	2.89838	18.543	28.8482	25	9.74308	34.2682	23.6108	20	2.81343	31.4239	11.6778	21	3.38371	38.2298	14.0686	37	3.98447	15.4102	22.2312
TCDM_02025	AYLP01000013	13.4428	1.7752	0.827979	0.537391	409	30.6935	118.097	149.637	30	3.36727	21.5428	66.5727	41	8.04424	28.2931	38.7218	98	6.94028	77.5178	57.221	90	7.30065	82.4841	60.2939	163	8.83693	34.1774	97.9374
TCDM_14487	AYLP01000013	2.35479	1.22518	0.292996	0.908552	3	0.744483	2.86449	1.09758	2	0.74233	4.74921	4.43818	5	3.244	11.4098	4.72217	21	4.91791	54.9294	12.2617	12	3.21892	36.368	8.03918	3	0.53783	2.08009	1.80253
TCDM_14399	AYLP01000013	3.57457	7.60959	2.92782	0.22708	11	3.78299	14.5555	4.02446	0	0	0	0	1	0.899125	3.16239	0.944433	11	3.56996	39.8738	6.42277	12	4.46087	50.3997	8.03918	10	2.48447	9.60884	6.00843
TCDM_02026	AYLP01000013	7.26572	1.16478	0.220056	0.884802	118	11.036	42.4624	43.1715	17	2.378	15.2137	37.7245	39	9.53612	33.5403	36.8329	85	7.50198	83.7916	49.6305	60	6.06564	68.5307	40.1959	66	4.45927	17.2465	39.6556
TCDM_02027	AYLP01000013	10.8396	-2.73896	-1.45363	0.230837	140	5.67225	21.8247	51.2204	141	8.54437	54.6644	312.892	124	13.1349	46.1979	117.11	181	6.92044	77.2962	105.684	154	6.74441	76.1996	103.169	86	2.51719	9.73541	51.6725
TCDM_14214	AYLP01000013	67.5795	-17.0159	-4.08881	2.5026e-05	86	20.3036	78.1206	31.4639	180	63.5595	406.635	399.436	116	71.5995	251.829	109.554	4	0.891174	9.95375	2.33555	15	3.82791	43.2484	10.049	25	4.26388	16.4908	15.0211
TCDM_02029	AYLP01000013	7.60264	2.68585	1.42538	0.194933	206	10.4864	40.3477	75.3671	11	0.8375	5.35808	24.41	36	4.79114	16.8513	33.9996	156	7.49396	83.702	91.0866	131	7.20819	81.4394	87.7611	142	5.22201	20.1965	85.3197
TCDM_02030	AYLP01000013	4.06398	1.28318	0.35972	0.806189	69	6.77229	26.0572	25.2443	6	0.880787	5.63502	13.3145	21	5.38869	18.953	19.8331	42	3.89012	43.4498	24.5233	30	3.18276	35.9594	20.098	34	2.41077	9.32381	20.4287
TCDM_02031	AYLP01000013	4.85091	1.54422	0.626881	0.636968	57	5.40033	20.7784	20.854	7	0.99192	6.34602	15.5336	22	5.44936	19.1664	20.7775	68	6.0797	67.9057	39.7044	62	6.3494	71.7367	41.5358	23	1.57421	6.08838	13.8194
TCDM_02034	AYLP01000013	11.0318	1.48262	0.568146	0.684877	256	15.9503	61.3707	93.6601	44	4.10029	26.2324	97.6399	49	7.98182	28.0735	46.2772	167	9.81912	109.672	97.5093	173	11.6512	131.637	115.898	149	6.70664	25.9384	89.5256
TCDM_02035	AYLP01000013	8.73487	-1.22968	-0.298281	0.858482	370	16.5746	63.7729	135.368	78	5.226	33.4344	173.089	91	10.6576	37.4848	85.9434	165	6.97515	77.9072	96.3415	147	7.11795	80.4199	98.48	132	4.27175	16.5213	79.3113
TCDM_14003	AYLP01000013	6.70963	-4.29394	-2.1023	0.105292	6	2.91176	11.2033	2.19516	8	5.80667	37.1494	17.7527	6	7.61259	26.7749	5.6666	2	0.915928	10.2302	1.16778	6	3.14739	35.5598	4.01959	3	1.05176	4.06774	1.80253
TCDM_02036	AYLP01000013	33.0915	-1.60749	-0.684806	0.664177	135	9.55642	36.7695	49.3911	57	6.03489	38.6095	126.488	325	60.1481	211.552	306.941	186	12.4252	138.78	108.603	176	13.467	152.152	117.908	443	22.6545	87.6179	266.174
TCDM_02037	AYLP01000013	13.4246	1.34417	0.426713	0.776264	66	14.4132	55.4566	24.1467	18	5.87925	37.6137	39.9436	16	9.13511	32.1299	15.1109	89	18.3415	204.861	51.966	66	15.5796	176.021	44.2155	34	5.36396	20.7455	20.4287
TCDM_14491	AYLP01000013	14.9835	-1.8913	-0.919377	0.402688	65	16.0393	61.7133	23.7809	34	12.5483	80.2804	75.449	27	17.4186	61.2646	25.4997	43	10.0131	111.839	25.1072	40	10.6691	120.542	26.7973	39	6.95229	26.8885	23.4329
TCDM_02038	AYLP01000013	10.6289	1.86881	0.902117	0.539055	100	12.7336	48.9942	36.586	20	3.80904	24.3691	44.3818	15	4.99368	17.5637	14.1665	34	4.08563	45.6334	19.8522	43	5.91856	66.869	28.8071	215	19.7779	76.4925	129.181
TCDM_02039	AYLP01000013	7.75363	-1.10673	-0.146301	0.934444	47	3.17278	12.2077	17.1954	12	1.21159	7.75142	26.6291	81	14.2957	50.2805	76.4991	79	5.03265	56.211	46.1272	62	4.52407	51.1138	41.5358	143	6.97378	26.9716	85.9206
TCDM_02040	AYLP01000013	8.3403	-1.11025	-0.150879	0.928319	64	8.95925	34.4718	23.415	8	1.675	10.7162	17.7527	41	15.0056	52.7774	38.7218	31	4.09526	45.741	18.1005	42	6.35531	71.8035	28.1371	66	6.67461	25.8145	39.6556
TCDM_02041	AYLP01000013	10.5164	-1.08308	-0.115137	0.959833	474	14.8726	57.224	173.418	107	5.02139	32.1254	237.443	178	14.6017	51.357	168.109	372	11.0148	123.027	217.206	340	11.5314	130.284	227.777	205	4.64677	17.9717	123.173
TCDM_02042	AYLP01000013	22.5844	-2.97899	-1.57482	0.114873	58	10.6887	41.1262	21.2199	52	14.3329	91.6978	115.393	64	30.8358	108.455	60.4437	58	10.0868	112.662	33.8655	58	11.5537	130.536	38.856	36	4.79282	18.5365	21.6304
TCDM_02043	AYLP01000013	7.88833	-1.76321	-0.818208	0.525765	127	5.58038	21.4712	46.4642	74	4.86323	31.1135	164.213	95	10.9134	38.3845	89.7212	155	6.42716	71.7867	90.5027	119	5.65201	63.8574	79.7219	111	3.52349	13.6273	66.6936
TCDM_02044	AYLP01000013	8.54633	-1.30636	-0.385549	0.784853	106	9.20416	35.4142	38.7811	11	1.42858	9.13963	24.41	69	15.6641	55.0935	65.1659	69	5.65399	63.1509	40.2883	64	6.00695	67.8676	42.8756	40	2.50916	9.70435	24.0337
TCDM_02045	AYLP01000013	12.0808	-5.49849	-2.45904	0.0174467	50	7.32825	28.1963	18.293	84	18.4138	117.806	186.404	15	5.74776	20.2159	14.1665	23	3.18116	35.5312	13.4294	44	6.97073	78.7566	29.477	18	1.90587	7.37107	10.8152
TCDM_02046	AYLP01000013	13.0358	1.41658	0.502409	0.778244	116	16.2386	62.4802	42.4397	29	6.07188	38.8461	64.3536	24	8.78376	30.8941	22.6664	33	4.35947	48.692	19.2683	20	3.02634	34.1921	13.3986	282	28.5188	110.298	169.438
TCDM_02047	AYLP01000013	9.20958	1.37831	0.462906	0.751067	294	17.8345	68.6205	107.563	20	1.81458	11.6092	44.3818	72	11.4189	40.1623	67.9992	129	7.38467	82.4813	75.3216	97	6.36035	71.8605	64.9834	120	5.25879	20.3387	72.1012
TCDM_02048	AYLP01000013	8.86404	1.07265	0.101183	0.959781	137	9.26263	35.6391	50.1228	11	1.11235	7.11646	24.41	94	16.6157	58.4406	88.7767	129	8.23059	91.9296	75.3216	118	8.62366	97.4317	79.052	83	4.05399	15.6791	49.87
TCDM_02049	AYLP01000013	13.8304	1.72332	0.785189	0.567086	172	27.9269	107.452	62.9279	19	4.61404	29.5193	42.1627	15	6.36741	22.3954	14.1665	48	7.35467	82.1462	28.0266	40	7.0202	79.3156	26.7973	111	13.0199	50.3553	66.6936
TCDM_02051	AYLP01000013	5.2452	1.2427	0.313476	0.821527	81	7.51122	28.9004	29.6346	10	1.38694	8.87326	22.1909	28	6.7883	23.8757	26.4441	58	5.07553	56.6899	33.8655	53	5.31248	60.0213	35.5064	46	3.08158	11.9182	27.6388
TCDM_02053	AYLP01000013	5.42555	2.53553	1.34229	0.391235	63	13.2928	51.1457	23.0492	1	0.31558	2.01899	2.21909	7	3.86146	13.5815	6.61103	17	3.38495	37.8074	9.9261	10	2.28072	25.768	6.69932	18	2.74371	10.6115	10.8152
TCDM_02054	AYLP01000013	14.6657	2.02349	1.01685	0.450273	637	33.48	128.818	233.053	18	1.41498	9.05265	39.9436	102	14.016	49.2967	96.3322	161	7.98544	89.1915	94.006	153	8.69226	98.2067	102.5	224	8.50519	32.8944	134.589
TCDM_02055	AYLP01000014	14.0263	2.44096	1.28745	0.295816	238	15.8219	60.8766	87.0746	13	1.29258	8.26955	28.8482	70	12.1662	42.7909	66.1103	275	17.2521	192.693	160.569	249	17.8927	202.155	166.813	107	5.13872	19.8743	64.2902
TCDM_02056	AYLP01000014	53.7931	-3.79213	-1.92301	0.173128	260	13.8486	53.2842	95.1236	22	1.75262	11.2128	48.82	760	105.834	372.236	717.769	152	7.64018	85.3352	88.751	128	7.3695	83.262	85.7513	226	8.69624	33.6333	135.791
TCDM_02057	AYLP01000014	14.7861	1.95765	0.969123	0.428842	381	29.0413	111.74	139.393	17	1.93809	12.3993	37.7245	66	13.1527	46.2603	62.3326	133	9.5669	106.855	77.6571	149	12.2765	138.702	99.8198	150	8.25987	31.9456	90.1265
TCDM_02058	AYLP01000014	11.6972	1.92275	0.94317	0.434219	161	15.5573	59.8586	58.9034	8	1.1562	7.397	17.7527	50	12.6315	44.4274	47.2217	148	13.4958	150.738	86.4154	115	12.0116	135.709	77.0422	82	5.72417	22.1386	49.2691
TCDM_02059	AYLP01000014	13.0545	1.49642	0.581515	0.681002	326	25.7013	98.8887	119.27	18	2.12247	13.579	39.9436	75	15.4588	54.3714	70.8325	134	9.9694	111.351	78.241	124	10.5671	119.389	83.0715	105	5.98021	23.1288	63.0885
TCDM_02060	AYLP01000014	18.9091	-10.093	-3.33528	0.00206704	17	3.50235	13.4757	6.21962	107	32.9707	210.937	237.443	9	4.84764	17.05	8.4999	32	6.2214	69.4884	18.6844	26	5.79001	65.4166	17.4182	10	1.48834	5.75624	6.00843
TCDM_02061	AYLP01000014	9.80853	-1.53462	-0.617885	0.629961	71	8.2474	31.7329	25.976	36	6.25452	40.0146	79.8872	44	13.3625	46.9985	41.5551	74	8.11181	90.6029	43.2077	54	6.78029	76.6049	36.1763	78	6.54551	25.3152	46.8658
TCDM_02062	AYLP01000014	6.40837	-1.0438	-0.0618516	0.976986	122	12.8708	49.522	44.6349	24	3.78696	24.2279	53.2581	20	5.51637	19.4021	18.8887	46	4.57964	51.1512	26.8589	35	3.99126	45.094	23.4476	55	4.19179	16.212	33.0464
TCDM_02063	AYLP01000014	292.6	-56.9714	-5.83217	0.000882544	315	21.7347	83.6269	115.246	5536	571.31	3655.08	12284.9	77	13.8903	48.8547	72.7214	181	11.7855	131.636	105.684	154	11.4857	129.768	103.169	182	9.07203	35.0867	109.353
TCDM_02064	AYLP01000014	13.3658	-2.0536	-1.03816	0.396969	68	11.2075	43.1223	24.8785	56	13.8045	88.3174	124.269	30	12.927	45.4668	28.333	59	9.17657	102.495	34.4494	50	8.90771	100.641	33.4966	87	10.3588	40.0634	52.2734
TCDM_02065	AYLP01000014	16.5702	3.87421	1.9539	0.08711	184	15.8823	61.1092	67.3182	12	1.54921	9.91139	26.6291	32	7.22143	25.3991	30.2219	289	23.5408	262.933	168.744	211	19.6867	222.425	141.356	115	7.17107	27.7346	69.097
TCDM_02066	AYLP01000014	9.7814	1.33265	0.414301	0.773649	137	12.2868	47.2749	50.1228	14	1.87793	12.0144	31.0673	61	14.3029	50.306	57.6104	162	13.7107	153.139	94.5899	100	9.69423	109.527	66.9932	53	3.43387	13.2807	31.8447
TCDM_02067	AYLP01000014	3.83316	3.13837	1.65002	0.271368	21	3.6984	14.2301	7.68306	1	0.263407	1.6852	2.21909	5	2.3022	8.09725	4.72217	23	3.82252	42.6948	13.4294	27	5.13989	58.0715	18.0882	21	2.6718	10.3334	12.6177
TCDM_02068	AYLP01000014	8.98776	1.80531	0.852245	0.500803	56	6.19209	23.8248	20.4882	12	1.98456	12.6966	26.6291	28	8.0944	28.4695	26.4441	124	12.9389	144.518	72.4021	116	13.8645	156.643	77.7121	37	2.95557	11.4309	22.2312
TCDM_02069	AYLP01000014	5.2037	1.04357	0.0615206	0.981994	66	10.637	40.9274	24.1467	13	3.13367	20.0483	28.8482	8	3.37089	11.856	7.55547	26	3.95438	44.1675	15.1811	13	2.26473	25.5873	8.70911	34	3.95864	15.3103	20.4287
TCDM_02070	AYLP01000014	12.9702	-1.44892	-0.534974	0.682163	178	15.1844	58.4237	65.1231	39	4.97593	31.8345	86.5445	94	20.9644	73.7355	88.7767	111	8.93567	99.8048	64.8116	79	7.28449	82.3015	52.9246	95	5.85451	22.6427	57.0801
TCDM_02071	AYLP01000014	4.13094	-1.54332	-0.626035	0.69684	23	3.8786	14.9234	8.41478	19	4.79218	30.659	42.1627	4	1.76354	6.20268	3.77773	34	5.4107	60.4335	19.8522	31	5.65072	63.8429	20.7679	13	1.58373	6.12517	7.81096
TCDM_02072	AYLP01000014	8.87541	-2.6541	-1.40822	0.202951	78	8.51689	32.7698	28.5371	58	9.47213	60.5999	128.707	29	8.2787	29.1177	27.3886	58	5.97643	66.7523	33.8655	48	5.66531	64.0077	32.1567	33	2.6031	10.0677	19.8278
TCDM_02073	AYLP01000014	6.96946	7.69819	2.94452	0.0291768	36	7.05089	27.1292	13.171	0	0	0	0	4	2.04823	7.20401	3.77773	42	7.7628	86.7047	24.5233	45	9.52686	107.636	30.1469	25	3.5373	13.6807	15.0211
TCDM_02074	AYLP01000014	8.1827	-1.76645	-0.82085	0.495952	40	5.00589	19.2608	14.6344	28	5.24098	33.5302	62.1345	34	11.1244	39.1266	32.1107	59	6.96788	77.826	34.4494	63	8.52231	96.2866	42.2057	23	2.07941	8.04224	13.8194
TCDM_02075	AYLP01000014	7.3995	2.23775	1.16205	0.279429	132	8.21265	31.5992	48.2935	14	1.30278	8.3348	31.0673	32	5.20519	18.3076	30.2219	151	8.86572	99.0235	88.1671	122	8.20474	92.6987	81.7317	96	4.3149	16.6882	57.6809
TCDM_02077	AYLP01000014	41.8064	4.03428	2.01231	0.143889	1261	74.9332	288.315	461.349	17	1.51092	9.66642	37.7245	157	24.3914	85.7889	148.276	518	29.048	324.445	302.454	470	30.1893	341.084	314.868	770	33.0552	127.843	462.649
TCDM_02078	AYLP01000014	50.78	2.73755	1.45288	0.192599	260	95.4273	367.168	95.1236	3	1.64685	10.5361	6.65727	46	44.1403	155.249	43.4439	106	36.7141	410.069	61.8921	82	32.5319	367.551	54.9344	145	38.4466	148.695	87.1223
TCDM_02079	AYLP01000014	12.3114	-1.09305	-0.128358	0.952401	192	10.8907	41.9034	70.2451	56	4.75091	30.3949	124.269	134	19.8718	69.8929	126.554	323	17.2896	193.112	188.596	237	14.5311	164.176	158.774	70	2.86843	11.0938	42.059
TCDM_02083	AYLP01000014	13.8599	-2.85194	-1.51194	0.211991	152	11.329	43.5898	55.6107	170	18.9509	121.243	377.245	45	8.76877	30.8414	42.4995	118	8.29962	92.7007	68.8988	115	9.26493	104.677	77.0422	151	8.13048	31.4452	90.7273
TCDM_02084	AYLP01000014	13.7066	-1.2663	-0.340621	0.850889	551	25.0423	96.3534	201.589	140	9.51665	60.8848	310.673	102	12.1199	42.6281	96.3322	289	12.3951	138.444	168.744	235	11.5448	130.435	157.434	178	5.84431	22.6033	106.95
TCDM_02085	AYLP01000014	15.3559	-1.07402	-0.103021	0.960045	163	13.4834	51.8791	59.6352	14	1.7321	11.0815	31.0673	134	28.9798	101.927	126.554	153	11.9435	133.4	89.3349	147	13.1439	148.503	98.48	91	5.43806	21.0321	54.6767
TCDM_02086	AYLP01000014	24.2347	-5.00629	-2.32374	0.0566085	145	8.91982	34.3201	53.0497	352	32.3865	207.199	781.119	100	16.0829	56.5667	94.4433	219	12.7133	141.999	127.872	188	12.5009	141.238	125.947	70	3.11083	12.0313	42.059
TCDM_02087	AYLP01000014	17.6089	-4.93946	-2.30435	0.0236675	78	10.9191	42.0125	28.5371	128	26.8	171.459	284.043	23	8.41777	29.6069	21.722	54	7.13367	79.6778	31.53	35	5.29609	59.8362	23.4476	65	6.57348	25.4234	39.0548
TCDM_02088	AYLP01000014	13.8327	1.96134	0.97184	0.385767	191	21.8382	84.0251	69.8792	20	3.42016	21.8812	44.3818	32	9.56556	33.6438	30.2219	104	11.2213	125.334	60.7244	98	12.1117	136.84	65.6533	123	10.1596	39.2931	73.9037
TCDM_02089	AYLP01000014	9.44324	2.28832	1.19429	0.295242	119	12.9937	49.9949	43.5373	3	0.489938	3.13448	6.65727	31	8.84964	31.1258	29.2774	101	10.4072	116.241	58.9727	81	9.5602	108.013	54.2645	61	4.81179	18.6099	36.6514
TCDM_02092	AYLP01000014	24.9289	1.42555	0.51152	0.742003	357	60.908	234.351	130.612	24	6.12422	39.181	53.2581	56	24.9788	87.8551	52.8883	36	5.79611	64.7382	21.02	44	8.11437	91.6777	29.477	202	24.8971	96.291	121.37
TCDM_02093	AYLP01000014	5.09614	3.11072	1.63725	0.152376	38	3.68005	14.1594	13.9027	3	0.434535	2.78003	6.65727	13	3.29148	11.5767	12.2776	80	7.31118	81.6605	46.7111	63	6.59487	74.51	42.2057	40	2.79847	10.8233	24.0337
TCDM_02094	AYLP01000014	11.554	2.19204	1.13227	0.3036	153	18.4599	71.0267	55.9766	12	2.16547	13.854	26.6291	22	6.93966	24.4081	20.7775	99	11.272	125.9	57.8049	101	13.1721	148.821	67.6631	38	3.31216	12.81	22.832
TCDM_02095	AYLP01000014	6.75733	1.03094	0.0439579	0.986936	178	8.48733	32.656	65.1231	50	3.56578	22.8128	110.954	53	6.607	23.238	50.055	166	7.46942	83.4278	96.9254	148	7.62796	86.1821	99.1499	100	3.44462	13.3223	60.0843
TCDM_02096	AYLP01000014	16.1274	-2.92352	-1.54771	0.152654	29	3.21476	12.3692	10.6099	11	1.8238	11.6681	24.41	105	30.4311	107.032	99.1655	54	5.649	63.0951	31.53	41	4.91281	55.5058	27.4672	29	2.32241	8.98207	17.4245
TCDM_02097	AYLP01000014	6.67419	-1.41016	-0.495858	0.710761	70	8.308	31.9661	25.6102	28	4.97038	31.7991	62.1345	27	8.37799	29.4669	25.4997	59	6.60812	73.8079	34.4494	56	7.18426	81.1691	37.5162	33	2.82946	10.9431	19.8278
TCDM_02098	AYLP01000014	4.80757	1.01153	0.0165341	0.998703	39	4.11444	15.8308	14.2685	5	0.78895	5.04747	11.0954	32	8.8262	31.0434	30.2219	51	5.07743	56.7111	29.7783	42	4.78951	54.1128	28.1371	34	2.59129	10.022	20.4287
TCDM_02099	AYLP01000014	10.3508	1.29433	0.372203	0.806834	267	15.8661	61.0468	97.6846	28	2.48857	15.9212	62.1345	85	13.2055	46.4462	80.2768	160	8.97236	100.215	93.4221	169	10.8553	122.645	113.218	133	5.70954	22.082	79.9121
TCDM_02100	AYLP01000014	3.65822	-1.55194	-0.634069	0.727203	22	8.28345	31.8716	8.04892	6	3.37888	21.6171	13.3145	4	3.93755	13.8491	3.77773	5	1.77659	19.8431	2.91944	5	2.03495	22.9913	3.34966	6	1.63204	6.31201	3.60506
TCDM_02101	AYLP01000014	6.87761	1.76931	0.823185	0.507228	79	6.04279	23.2504	28.9029	20	2.28809	14.6385	44.3818	19	3.79963	13.364	17.9442	127	9.1673	102.392	74.1538	108	8.92955	100.888	72.3526	61	3.37078	13.0367	36.6514
TCDM_13874	AYLP01000014	6.82066	1.84408	0.882898	0.574431	38	11.688	44.9712	13.9027	6	2.76021	17.659	13.3145	4	3.21659	11.3133	3.77773	22	6.3857	71.3235	12.8455	15	4.98706	56.3448	10.049	19	4.22184	16.3283	11.416
TCDM_02102	AYLP01000014	4.38554	2.54668	1.34862	0.491378	13	6.04035	23.241	4.75618	1	0.694947	4.44607	2.21909	2	2.42955	8.54518	1.88887	14	6.13867	68.5644	8.17443	6	3.01346	34.0466	4.01959	7	2.34967	9.08751	4.2059
TCDM_14218	AYLP01000014	15.8716	-4.30822	-2.10709	0.0798555	181	19.2346	74.0075	66.2206	170	27.0201	172.867	377.245	17	4.72314	16.6122	16.0554	53	5.31506	59.3653	30.9461	44	5.05421	57.1034	29.477	91	6.98613	27.0193	54.6767
TCDM_02104	AYLP01000014	6.84266	-1.51668	-0.600917	0.676131	226	10.4013	40.0204	82.6843	88	6.05754	38.7544	195.28	59	7.09921	24.9692	55.7216	150	6.51477	72.7652	87.5832	150	7.4622	84.3094	100.49	90	2.99235	11.5731	54.0759
TCDM_02105	AYLP01000014	31.6448	2.90574	1.53891	0.205866	704	70.5233	271.347	257.565	14	2.09759	13.4198	31.0673	80	20.9521	73.6924	75.5547	213	20.1357	224.901	124.368	174	18.841	212.87	116.568	236	17.079	66.0541	141.799
TCDM_13779	AYLP01000014	7.80845	1.38642	0.471369	0.769474	31	8.84946	34.0494	11.3417	4	1.70784	10.9263	8.87636	13	9.70233	34.1249	12.2776	30	8.08172	90.2668	17.5166	39	12.0341	135.964	26.1273	11	2.2685	8.77356	6.60927
TCDM_02106	AYLP01000014	4.73284	1.0658	0.0919355	0.963284	49	6.90368	26.5628	17.9271	15	3.16089	20.2224	33.2863	7	2.57846	9.06891	6.61103	32	4.25463	47.5211	18.6844	35	5.33026	60.2223	23.4476	24	2.44279	9.44766	14.4202
TCDM_02107	AYLP01000014	10.9048	1.1803	0.239155	0.884802	204	19.244	74.0437	74.6354	27	3.80945	24.3718	59.9154	56	13.8112	48.5765	52.8883	60	5.34127	59.658	35.0333	53	5.40427	61.0584	35.5064	200	13.6297	52.7137	120.169
TCDM_02108	AYLP01000014	312.414	-54.1723	-5.75948	1.80347e-05	145	33.6866	129.613	53.0497	1758	610.859	3908.09	3901.16	23	13.9699	49.1348	21.722	48	10.5234	117.539	28.0266	29	7.28253	82.2794	19.428	73	12.2519	47.3848	43.8616
TCDM_02109	AYLP01000014	17.8775	-6.0961	-2.60789	0.00643436	77	10.3162	39.6928	28.1712	119	23.8456	152.557	264.072	34	11.9093	41.8871	32.1107	32	4.04582	45.1888	18.6844	39	5.64793	63.8113	26.1273	38	3.67792	14.2246	22.832
TCDM_14105	AYLP01000014	8.44608	1.90515	0.929901	0.509246	44	9.42039	36.2461	16.0978	1	0.320221	2.04868	2.21909	19	10.6352	37.4061	17.9442	48	9.69806	108.32	28.0266	48	11.1084	125.505	32.1567	23	3.55741	13.7585	13.8194
TCDM_13780	AYLP01000014	5.02778	1.78733	0.837805	0.625776	28	7.06901	27.1989	10.2441	0	0	0	0	10	6.60052	23.2152	9.44433	28	6.67092	74.5093	16.3489	18	4.91211	55.498	12.0588	8	1.45909	5.64311	4.80675
TCDM_14317	AYLP01000014	15.77	1.9362	0.953228	0.527565	393	17.5869	67.6677	143.783	28	1.87408	11.9898	62.1345	151	17.6665	62.1364	142.609	430	18.159	202.823	251.072	398	19.252	217.512	266.633	250	8.08215	31.2583	150.211
TCDM_02113	AYLP01000014	85.0758	7.1606	2.84008	0.0307326	730	97.5038	375.158	267.078	7	1.3984	8.94652	15.5336	87	30.3805	106.854	82.1657	837	105.5	1178.35	488.714	689	99.4749	1123.89	461.583	392	37.8247	146.289	235.531
TCDM_02116	AYLP01000014	8.22361	1.00026	0.000373706	0.999899	85	10.0067	38.5021	31.0981	13	2.28902	14.6445	28.8482	46	14.1582	49.797	43.4439	72	7.99894	89.3423	42.0399	62	7.88969	89.1392	41.5358	72	6.12344	23.6828	43.2607
TCDM_02117	AYLP01000014	14.3207	-2.39417	-1.25952	0.269148	154	11.2855	43.4224	56.3424	97	10.6318	68.0189	215.252	94	18.0097	63.3433	88.7767	109	7.53797	84.1935	63.6438	94	7.44601	84.1264	62.9736	107	5.66467	21.9085	64.2902
TCDM_02118	AYLP01000014	106.464	-2.2909	-1.19591	0.489898	289	30.2697	116.466	105.733	15	2.34982	15.0335	33.2863	769	210.579	740.644	726.269	340	33.606	375.354	198.522	333	37.7008	425.95	223.087	229	17.3275	67.0153	137.593
TCDM_02119	AYLP01000014	13.0067	2.33842	1.22554	0.314849	70	9.07224	34.9066	25.6102	7	1.3569	8.68105	15.5336	36	12.1982	42.9034	33.9996	185	22.6264	252.72	108.019	103	14.4294	163.026	69.003	63	5.89858	22.8131	37.8531
TCDM_02120	AYLP01000014	13.4483	-3.84698	-1.94373	0.0857243	196	12.8924	49.6052	71.7085	179	17.6102	112.665	397.217	54	9.28645	32.6621	50.9994	85	5.27624	58.9317	49.6305	65	4.62155	52.2151	43.5456	110	5.22711	20.2162	66.0927
TCDM_13895	AYLP01000014	7.63289	-1.12977	-0.176026	0.927836	73	9.75038	37.5158	26.7078	3	0.599312	3.83422	6.65727	42	14.6665	51.5847	39.6662	20	2.5209	28.1566	11.6778	21	3.03189	34.2549	14.0686	57	5.50002	21.2717	34.2481
TCDM_02122	AYLP01000014	9.38255	1.0917	0.126582	0.950362	317	12.3841	47.6493	115.978	71	4.14855	26.5412	157.555	99	10.1115	35.5641	93.4989	287	10.5807	118.179	167.576	242	10.2192	115.458	162.123	154	4.34626	16.8094	92.5298
TCDM_02123	AYLP01000014	22.4459	-1.32962	-0.411012	0.855708	1195	29.6721	114.167	437.203	153	5.68205	36.3521	339.521	604	39.2098	137.908	570.438	538	12.6064	140.804	314.132	514	13.7956	155.865	344.345	472	8.46668	32.7454	283.598
TCDM_02125	AYLP01000014	15.5205	1.42515	0.511118	0.731942	376	34.793	133.87	137.563	31	4.29042	27.4488	68.7918	57	13.7898	48.5011	53.8327	98	8.55772	95.5834	57.221	79	7.90182	89.2762	52.9246	162	10.8295	41.8839	97.3366
TCDM_02126	AYLP01000014	61.0989	6.13335	2.61667	0.0718877	493	190.553	733.175	180.369	6	3.46859	22.191	13.3145	11	11.1157	39.0961	10.3888	11	4.01225	44.8139	6.42277	11	4.59575	51.9236	7.36925	162	45.2349	174.949	97.3366
TCDM_02127	AYLP01000014	32.0444	3.32298	1.73248	0.14674	722	62.6925	241.217	264.151	19	2.46755	15.7866	42.1627	79	17.9342	63.078	74.6102	218	17.8633	199.52	127.288	222	20.8366	235.416	148.725	427	26.7853	103.594	256.56
TCDM_02128	AYLP01000014	3.01645	-1.01456	-0.020857	0.996889	28	3.20981	12.3501	10.2441	7	1.2002	7.67851	15.5336	16	4.79534	16.8661	15.1109	36	3.8945	43.4987	21.02	24	2.97391	33.5998	16.0784	24	1.98757	7.68707	14.4202
TCDM_14354	AYLP01000014	6.9765	2.08991	1.06344	0.490549	26	8.41174	32.3652	9.51236	1	0.483889	3.09578	2.21909	8	6.76675	23.7999	7.55547	26	7.93805	88.6621	15.1811	15	5.24565	59.2664	10.049	27	6.31054	24.4064	16.2228
TCDM_14199	AYLP01000014	5.05308	1.61793	0.694151	0.741263	14	5.18194	19.9382	5.12204	2	1.1072	7.08357	4.43818	7	6.77392	23.8251	6.61103	4	1.39718	15.6055	2.33555	4	1.60037	18.0813	2.67973	45	12.0328	46.5377	27.0379
TCDM_02130	AYLP01000014	8.37108	1.72625	0.787639	0.539051	173	10.733	41.2964	63.2938	18	1.67024	10.6857	39.9436	49	7.94781	27.9539	46.2772	167	9.77727	109.205	97.5093	140	9.38853	106.073	93.7905	80	3.58554	13.8673	48.0675
TCDM_13759	AYLP01000014	16.4132	-1.37052	-0.454722	0.729303	86	22.6275	87.0621	31.4639	10	3.93524	25.1765	22.1909	42	28.8912	101.616	39.6662	40	9.93175	110.93	23.3555	27	7.67888	86.7574	18.0882	37	7.03283	27.2	22.2312
TCDM_02131	AYLP01000014	8.89479	1.48242	0.567951	0.695111	46	8.51319	32.7555	16.8296	14	3.87521	24.7925	31.0673	13	6.29007	22.1233	12.2776	28	4.89013	54.6191	16.3489	36	7.20166	81.3657	24.1175	112	14.9742	57.9136	67.2944
TCDM_02132	AYLP01000014	31.2342	-5.96414	-2.57631	0.0159833	40	4.31371	16.5975	14.6344	202	32.5819	208.449	448.256	106	29.8865	105.116	100.11	72	7.32743	81.8419	42.0399	77	8.97589	101.411	51.5847	125	9.73849	37.6643	75.1054
TCDM_14086	AYLP01000014	18.7271	-3.75234	-1.90779	0.0800314	13	2.12656	8.18222	4.75618	8	1.9573	12.5223	17.7527	83	35.4969	124.849	78.388	35	5.40295	60.3469	20.4361	31	5.48141	61.93	20.7679	11	1.29992	5.02754	6.60927
TCDM_02134	AYLP01000014	23.2618	2.41005	1.26906	0.352065	135	16.2433	62.498	49.3911	20	3.59918	23.0265	44.3818	52	16.3576	57.5328	49.1105	322	36.5614	408.364	188.012	274	35.6358	402.619	183.561	53	4.60687	17.8174	31.8447
TCDM_14069	AYLP01000014	7.65575	2.32138	1.21498	0.305989	65	12.6176	48.5478	23.7809	2	0.580667	3.71494	4.43818	12	6.09008	21.4199	11.3332	36	6.59468	73.6577	21.02	35	7.34391	82.9729	23.4476	29	4.06679	15.7286	17.4245
TCDM_02135	AYLP01000014	12.1367	-2.33874	-1.22573	0.364014	321	24.2983	93.4907	117.441	127	14.3783	91.9882	281.824	50	9.89505	34.8027	47.2217	65	4.64314	51.8604	37.9527	55	4.50017	50.8438	36.8462	144	7.87451	30.4552	86.5214
TCDM_02136	AYLP01000014	5.58764	2.0227	1.01628	0.386123	71	7.83086	30.1302	25.976	3	0.494887	3.16614	6.65727	18	5.19041	18.2556	16.9998	52	5.4123	60.4514	30.3622	53	6.31863	71.389	35.5064	35	2.78875	10.7857	21.0295
TCDM_02137	AYLP01000014	20.6712	2.71826	1.44268	0.270694	139	10.7833	41.4902	50.8545	28	3.24885	20.7852	62.1345	74	15.0088	52.7889	69.8881	241	17.6434	197.064	140.717	230	19.2869	217.907	154.084	624	34.9714	135.254	374.926
TCDM_02138	AYLP01000014	9.21456	1.5172	0.601414	0.627194	189	18.2629	70.2688	69.1475	8	1.1562	7.397	17.7527	46	11.621	40.8732	43.4439	69	6.29194	70.2763	40.2883	67	6.99807	79.0655	44.8854	76	5.30532	20.5187	45.6641
TCDM_02139	AYLP01000014	7.47423	-1.1513	-0.203263	0.885842	114	9.06941	34.8957	41.708	19	2.26079	14.4639	42.1627	61	12.6877	44.6248	57.6104	92	6.907	77.1461	53.7177	66	5.67562	64.1243	44.2155	77	4.42543	17.1156	46.2649
TCDM_14097	AYLP01000014	12.8434	2.02538	1.01819	0.448833	74	23.5916	90.7716	27.0736	1	0.476825	3.05059	2.21909	16	13.3359	46.9049	15.1109	40	12.0341	134.412	23.3555	33	11.372	128.483	22.1077	19	4.37592	16.9242	11.416
TCDM_02141	AYLP01000014	9.76479	1.02892	0.0411348	0.985566	143	15.933	61.304	52.318	21	3.49956	22.3891	46.6009	49	14.2736	50.2029	46.2772	82	8.62188	96.3	47.8788	81	9.75531	110.217	54.2645	59	4.74901	18.3671	35.4497
TCDM_02143	AYLP01000014	18.0713	-1.32656	-0.407694	0.812901	408	50.4815	194.234	149.271	24	4.44136	28.4145	53.2581	98	31.7012	111.499	92.5545	32	3.73636	41.7324	18.6844	32	4.27974	48.3533	21.4378	51	4.55861	17.6307	30.643
TCDM_02144	AYLP01000014	4.54816	1.24509	0.316247	0.866071	18	3.58984	13.8123	6.58548	8	2.3863	15.2669	17.7527	7	3.64987	12.8373	6.61103	26	4.89332	54.6547	15.1811	29	6.25167	70.6325	19.428	24	3.45783	13.3734	14.4202
TCDM_02145	AYLP01000014	35.2976	-12.4042	-3.63275	0.00378041	181	6.59885	25.3899	66.2206	987	53.8195	344.322	2190.24	176	16.7757	59.0031	166.22	210	7.22498	80.6976	122.617	203	7.99984	90.3837	135.996	91	2.39674	9.26956	54.6767
TCDM_13970	AYLP01000014	14.7825	-1.10189	-0.139978	0.934192	66	24.6379	94.7975	24.1467	11	6.14167	39.2926	24.41	24	23.4234	82.3843	22.6664	37	13.0344	145.584	21.6039	38	15.3334	173.24	25.4574	21	5.66331	21.9032	12.6177
TCDM_14138	AYLP01000014	22.0605	4.55708	2.18811	0.0535036	106	43.2682	166.48	38.7811	2	1.22103	7.81178	4.43818	8	8.53749	30.0279	7.55547	33	12.7117	141.98	19.2683	25	11.0306	124.626	16.7483	72	21.2317	82.1151	43.2607
TCDM_02148	AYLP01000014	444.055	-276.726	-8.11231	7.45102e-07	35	5.55881	21.3882	12.8051	3688	876.068	5604.83	8184	29	12.0417	42.353	27.3886	28	4.19662	46.8731	16.3489	33	5.66531	64.0077	22.1077	13	1.49158	5.7688	7.81096
TCDM_02149	AYLP01000014	30.0456	-8.51989	-3.09084	0.0168779	291	25.5731	98.3956	106.465	396	52.0497	332.999	878.759	35	8.04147	28.2833	33.0552	29	2.405	26.8621	16.9328	30	2.84975	32.197	20.098	116	7.36442	28.4824	69.6978
TCDM_02150	AYLP01000014	29.125	3.39288	1.76251	0.196011	551	83.2722	320.4	201.589	9	2.03434	13.0151	19.9718	36	14.2242	50.0292	33.9996	39	5.56213	62.1248	22.7716	27	4.4107	49.833	18.0882	213	23.2551	89.9407	127.98
TCDM_02151	AYLP01000014	10.065	1.75961	0.815254	0.48882	227	18.5318	71.3035	83.0502	17	2.07575	13.28	37.7245	41	8.75093	30.7786	38.7218	84	6.47142	72.281	49.0466	82	7.23606	81.7543	54.9344	136	8.02088	31.0213	81.7147
TCDM_13933	AYLP01000014	5.70297	-1.15868	-0.212478	0.903468	33	6.9967	26.9207	12.0734	8	2.53689	16.2303	17.7527	16	8.86904	31.194	15.1109	26	5.20212	58.1038	15.1811	30	6.87537	77.6792	20.098	15	2.29753	8.88584	9.01265
TCDM_02153	AYLP01000014	12.4827	3.05249	1.60999	0.147953	172	27.1203	104.349	62.9279	5	1.17915	7.54387	11.0954	16	6.59575	23.1985	15.1109	47	6.99346	78.1118	27.4427	38	6.47658	73.1736	25.4574	82	9.34052	36.1251	49.2691
TCDM_02154	AYLP01000014	14.2004	-3.2327	-1.69274	0.16288	117	17.9934	69.2319	42.8056	99	22.7718	145.687	219.69	14	5.62903	19.7983	13.2221	44	6.3857	71.3235	25.6911	36	5.98448	67.6137	24.1175	83	9.22139	35.6643	49.87
TCDM_02155	AYLP01000014	4.49907	1.54392	0.626597	0.675418	29	3.98306	15.3253	10.6099	2	0.410849	2.62849	4.43818	19	6.82261	23.9964	17.9442	47	6.09179	68.0408	27.4427	44	6.53232	73.8034	29.477	14	1.38911	5.37249	8.4118
TCDM_02156	AYLP01000014	8.15994	-2.01069	-1.00769	0.378158	34	6.8433	26.3304	12.4392	21	6.32178	40.4449	46.6009	19	9.99811	35.1652	17.9442	23	4.3686	48.794	13.4294	25	5.43904	61.4513	16.7483	24	3.4897	13.4967	14.4202
TCDM_13978	AYLP01000014	6.79082	1.11333	0.154883	0.952401	19	15.6576	60.2444	6.95134	2	2.4651	15.771	4.43818	4	8.61803	30.3112	3.77773	6	4.66605	52.1163	3.50333	3	2.67231	30.1923	2.0098	7	4.16734	16.1175	4.2059
TCDM_02157	AYLP01000014	10.4591	1.13019	0.176568	0.922442	112	11.7874	45.3533	40.9763	15	2.36115	15.1059	33.2863	67	18.4353	64.8404	63.277	141	14.0038	156.412	82.3282	123	13.9926	158.091	82.4016	27	2.05283	7.93945	16.2228
TCDM_02158	AYLP01000014	8.21127	-1.22348	-0.29099	0.854893	170	9.58062	36.8626	62.1962	48	4.04594	25.8847	106.516	84	12.3766	43.5308	79.3324	141	7.49879	83.756	82.3282	120	7.31007	82.5905	80.3918	115	4.68202	18.108	69.097
TCDM_02160	AYLP01000014	6.62186	1.00256	0.00369024	0.999899	168	10.8065	41.5794	61.4645	30	2.88623	18.4653	66.5727	55	9.24947	32.5321	51.9438	94	5.706	63.7318	54.8855	92	6.39676	72.2718	61.6337	77	3.57814	13.8387	46.2649
TCDM_02161	AYLP01000014	12.5565	-2.3568	-1.23683	0.291801	223	18.3424	70.5747	81.5867	101	12.4253	79.4934	224.128	59	12.6877	44.6248	55.7216	69	5.35585	59.8209	40.2883	62	5.51238	62.2799	41.5358	117	6.95229	26.8885	70.2987
TCDM_02162	AYLP01000014	10.2781	-1.41221	-0.497954	0.735851	130	19.7837	76.1203	47.5618	40	9.10453	58.2482	88.7636	18	7.16167	25.1889	16.9998	56	8.0423	89.8265	32.6977	40	6.57991	74.3411	26.7973	61	6.70633	25.9372	36.6514
TCDM_02163	AYLP01000014	4.44164	-1.11317	-0.154674	0.930818	29	4.69116	18.0498	10.6099	7	1.69361	10.8352	15.5336	17	7.18967	25.2874	16.0554	28	4.27433	47.7411	16.3489	28	4.89594	55.3153	18.7581	23	2.68782	10.3953	13.8194
TCDM_02164	AYLP01000014	5.63837	-1.10958	-0.150009	0.929958	47	6.53754	25.154	17.1954	14	2.91258	18.6338	31.0673	23	8.36416	29.4183	21.722	36	4.72549	52.7802	21.02	34	5.11201	57.7564	22.7777	51	5.1248	19.8205	30.643
TCDM_02165	AYLP01000014	8.02115	3.12075	1.64189	0.180195	68	7.77485	29.9147	24.8785	9	1.53907	9.84653	19.9718	8	2.39139	8.41096	7.55547	150	16.1846	180.77	87.5832	35	4.3256	48.8715	23.4476	46	3.79954	14.695	27.6388
TCDM_13969	AYLP01000014	14.816	-1.28895	-0.366195	0.818722	56	14.8235	57.0352	20.4882	30	11.8773	75.9874	66.5727	20	13.8411	48.6816	18.8887	74	18.4851	206.465	43.2077	72	20.6011	232.755	48.2351	28	5.3544	20.7085	16.8236
TCDM_02168	AYLP01000014	14.5582	1.55645	0.638258	0.620489	289	30.2697	116.466	105.733	23	3.60306	23.0513	51.0391	47	12.8702	45.2669	44.3884	86	8.50034	94.9425	50.2144	75	8.49116	95.9348	50.2449	145	10.9716	42.4333	87.1223
TCDM_02169	AYLP01000014	7.07962	-1.21504	-0.281007	0.86553	80	8.24082	31.7076	29.2688	39	6.00867	38.4417	86.5445	18	4.84764	17.05	16.9998	67	6.51303	72.7457	39.1205	59	6.56944	74.2227	39.526	94	6.99518	27.0543	56.4793
TCDM_14137	AYLP01000014	10.2506	2.97987	1.57525	0.241554	90	24.7225	95.1227	32.9274	2	0.821699	5.25699	4.43818	8	5.74535	20.2075	7.55547	15	3.88838	43.4303	8.75832	15	4.45386	50.3205	10.049	40	7.93779	30.6999	24.0337
TCDM_13891	AYLP01000014	7.18046	1.73425	0.79431	0.647536	32	12.7058	48.8873	11.7075	6	3.56318	22.7962	13.3145	1	1.03808	3.65112	0.944433	11	4.12168	46.0361	6.42277	9	3.86271	43.6416	6.02939	28	8.0316	31.0627	16.8236
TCDM_02171	AYLP01000014	17.5102	-4.15785	-2.05584	0.0461902	210	16.4965	63.4722	76.8306	139	16.3313	104.483	308.453	91	18.6892	65.7333	85.9434	62	4.59612	51.3352	36.2011	63	5.34943	60.4389	42.2057	53	3.00772	11.6326	31.8447
TCDM_02172	AYLP01000014	5.46171	1.27794	0.353816	0.823843	100	12.5507	48.2903	36.586	6	1.12629	7.2057	13.3145	21	6.89071	24.2359	19.8331	33	3.90849	43.6549	19.2683	21	2.84893	32.1878	14.0686	28	2.53872	9.81868	16.8236
TCDM_13974	AYLP01000014	9.67474	2.29403	1.19789	0.286058	91	17.1317	65.9162	33.2932	5	1.40787	9.00712	11.0954	13	6.39852	22.5048	12.2776	53	9.4159	105.169	30.9461	41	8.3433	94.2642	27.4672	28	3.80809	14.728	16.8236
TCDM_02174	AYLP01000014	14.6964	2.08881	1.06268	0.402907	381	26.6251	102.443	139.393	19	1.98588	12.7051	42.1627	65	11.8756	41.7688	61.3882	188	12.398	138.477	109.771	144	10.8774	122.895	96.4702	176	8.88525	34.3643	105.748
TCDM_02175	AYLP01000014	29.4678	5.07189	2.34252	0.0385125	646	73.2855	281.975	236.345	8	1.3574	8.68427	17.7527	34	10.0842	35.468	32.1107	109	11.6692	130.336	63.6438	96	11.7721	133.003	64.3135	258	21.1444	81.7774	155.018
TCDM_02176	AYLP01000014	27.7099	1.91046	0.933924	0.485822	441	65.9633	253.802	161.344	19	4.2506	27.1941	42.1627	59	23.0724	81.1499	55.7216	90	12.7038	141.892	52.5499	70	11.3177	127.869	46.8952	193	20.8551	80.6583	115.963
TCDM_02177	AYLP01000014	20.9087	2.94544	1.55849	0.242103	106	52.6102	202.424	38.7811	0	0	0	0	13	16.8688	59.3307	12.2776	15	7.02559	78.4706	8.75832	18	9.65677	109.104	12.0588	40	14.3421	55.4692	24.0337
TCDM_02179	AYLP01000014	7.61808	-1.13777	-0.186208	0.917879	53	5.70159	21.9376	19.3906	32	5.14877	32.9403	71.0109	28	7.8751	27.6982	26.4441	108	10.9641	122.461	63.0599	92	10.698	120.868	61.6337	40	3.10864	12.0229	24.0337
TCDM_02180	AYLP01000014	323.47	-165.694	-7.37238	9.20828e-06	98	5.07143	19.5129	35.8543	7460	577.399	3694.03	16554.4	514	69.5416	244.591	485.439	118	5.76253	64.3632	68.8988	101	5.64964	63.8307	67.6631	55	2.05616	7.95234	33.0464
TCDM_02181	AYLP01000015	143.99	-11.6393	-3.54093	0.00152675	62	9.77594	37.6141	22.6833	15	3.53746	22.6316	33.2863	690	284.442	1000.43	651.659	75	11.1598	124.646	43.7916	48	8.18095	92.4298	32.1567	32	3.64508	14.0976	19.227
TCDM_02183	AYLP01000015	11.4724	1.11429	0.156122	0.929402	284	24.6602	94.8832	103.904	38	4.93509	31.5733	84.3254	45	10.2157	35.9305	42.4995	92	7.53865	84.2012	53.7177	67	6.28853	71.0489	44.8854	118	7.40203	28.6278	70.8995
TCDM_02185	AYLP01000015	17.01	-1.1427	-0.192443	0.917245	455	31.9497	122.931	166.466	39	4.09594	26.2046	86.5445	163	29.9241	105.249	153.943	140	9.27709	103.618	81.7443	116	8.8046	99.476	77.7121	166	8.42082	32.5681	99.74
TCDM_02186	AYLP01000015	26.7679	3.20308	1.67946	0.240373	931	64.2381	247.164	340.616	30	3.09597	19.8071	66.5727	66	11.906	41.8754	62.3326	85	5.53464	61.8178	49.6305	59	4.40038	49.7163	39.526	660	32.8986	127.237	396.556
TCDM_02187	AYLP01000015	70.0517	-15.1551	-3.92173	0.00140438	66	13.4703	51.8286	24.1467	431	131.566	841.72	956.427	16	8.53749	30.0279	15.1109	21	4.04464	45.1756	12.2617	36	7.94202	89.7304	24.1175	112	16.5136	63.8673	67.2944
TCDM_02189	AYLP01000015	10.623	3.00829	1.58895	0.134416	324	23.8235	91.6637	118.539	8	0.879798	5.62869	17.7527	32	6.15159	21.6363	30.2219	79	5.48169	61.2264	46.1272	67	5.32513	60.1643	44.8854	148	7.86162	30.4053	88.9248
TCDM_02191	AYLP01000015	11.246	-1.54373	-0.626424	0.706486	291	10.8261	41.6547	106.465	156	8.68033	55.5342	346.178	142	13.8116	48.578	134.11	350	12.2878	137.246	204.361	302	12.1445	137.211	202.319	174	4.67647	18.0865	104.547
TCDM_02192	AYLP01000015	14.6989	2.28034	1.18925	0.306985	260	32.0787	123.427	95.1236	13	2.39894	15.3477	28.8482	28	9.03189	31.7668	26.4441	57	6.6366	74.1259	33.2816	57	7.60175	85.886	38.1861	140	12.4785	48.2613	84.118
TCDM_02193	AYLP01000015	13.5432	-1.03108	-0.0441546	0.986936	372	24.7677	95.2968	136.1	52	5.1782	33.1286	115.393	120	20.8882	73.4677	113.332	166	10.4299	116.494	96.9254	132	9.49975	107.33	88.431	197	9.47544	36.6469	118.366
TCDM_02194	AYLP01000015	16.139	2.75476	1.46193	0.186713	347	39.468	151.858	126.953	10	1.70117	10.8836	22.1909	30	8.92101	31.3768	28.333	72	7.72815	86.3177	42.0399	61	7.49964	84.7324	40.8658	120	9.86022	38.1351	72.1012
TCDM_02195	AYLP01000015	67.0807	-1.49279	-0.578013	0.70525	354	110.439	424.927	129.514	90	41.9947	268.67	199.718	113	92.1668	324.167	106.721	123	36.2119	404.46	71.8182	76	25.6288	289.559	50.9148	257	57.9218	224.016	154.417
TCDM_02196	AYLP01000015	5.6064	3.26472	1.70696	0.151244	44	6.9629	26.7906	16.0978	3	0.710055	4.54272	6.65727	6	2.48237	8.73094	5.6666	34	5.07743	56.7111	19.8522	42	7.18426	81.1691	28.1371	28	3.201	12.3801	16.8236
TCDM_02197	AYLP01000015	16.9597	2.93051	1.55115	0.189172	423	45.7304	175.954	154.759	6	0.970174	6.20689	13.3145	37	10.4579	36.7823	34.944	73	7.44759	83.184	42.6238	76	8.88125	100.342	50.9148	74	5.77946	22.3524	44.4624
TCDM_02198	AYLP01000015	6.49368	1.87402	0.906139	0.468686	301	11.1696	42.9763	110.124	12	0.666016	4.26097	26.6291	69	6.69417	23.5446	65.1659	148	5.18274	57.8873	86.4154	149	5.97657	67.5244	99.8198	136	3.64585	14.1006	81.7147
TCDM_02199	AYLP01000015	13.873	-1.51582	-0.600101	0.75306	844	17.3472	66.7456	308.786	303	9.31458	59.592	672.384	343	18.4314	64.8267	323.941	504	9.77565	109.187	294.28	424	9.41996	106.428	284.051	695	10.3196	39.9117	417.586
TCDM_02200	AYLP01000015	12.9281	1.22324	0.290707	0.869713	539	24.6767	94.9466	197.198	28	1.9173	12.2663	62.1345	200	23.939	84.1978	188.887	163	7.04228	78.657	95.1738	132	6.53232	73.8034	88.431	400	13.2297	51.1665	240.337
TCDM_02202	AYLP01000015	14.9476	-1.94957	-0.963153	0.421408	95	6.32508	24.3365	34.7567	45	4.48114	28.669	99.859	146	25.414	89.3857	137.887	131	8.23079	91.9318	76.4894	93	6.69301	75.6188	62.3037	124	5.96423	23.0671	74.5046
TCDM_02203	AYLP01000015	4.8852	1.04186	0.0591671	0.977544	40	4.49114	17.2802	14.6344	14	2.35103	15.0412	31.0673	22	6.45799	22.7139	20.7775	61	6.4633	72.1903	35.6172	38	4.61186	52.1056	25.4574	49	3.97451	15.3717	29.4413
TCDM_02204	AYLP01000015	30.0752	-7.04843	-2.8173	0.00619144	233	11.1954	43.0756	85.2453	393	28.2428	180.689	872.102	254	31.9076	112.225	239.886	142	6.4387	71.9156	82.9121	80	4.15497	46.9437	53.5945	153	5.31085	20.5401	91.929
TCDM_02205	AYLP01000015	20.554	-5.31756	-2.41076	0.00747271	112	10.1069	38.8876	40.9763	149	20.1104	128.66	330.644	89	20.9975	73.8522	84.0546	68	5.79079	64.6788	39.7044	48	4.68207	52.8989	32.1567	68	4.43303	17.145	40.8573
TCDM_02206	AYLP01000015	7.32737	-2.71406	-1.44045	0.203823	34	5.39999	20.7771	12.4392	11	2.613	16.7172	24.41	29	12.0417	42.353	27.3886	13	1.94843	21.7625	7.59055	14	2.40346	27.1548	9.37905	13	1.49158	5.7688	7.81096
TCDM_02207	AYLP01000015	13.0202	-2.35516	-1.23583	0.22473	51	6.11949	23.5455	18.6589	14	2.5125	16.0742	31.0673	75	23.5279	82.7521	70.8325	47	5.32195	59.4422	27.4427	28	3.63161	41.0306	18.7581	46	3.98743	15.4217	27.6388
TCDM_02208	AYLP01000015	5.19962	-1.02205	-0.0314684	0.99198	130	11.0037	42.3382	47.5618	15	1.89898	12.1491	33.2863	34	7.52408	26.4636	32.1107	50	3.99387	44.6086	29.1944	36	3.29378	37.2138	24.1175	41	2.5071	9.69636	24.6346
TCDM_02209	AYLP01000015	290.247	-30.5635	-4.93374	0.00307089	195	10.1271	38.9653	71.3427	60	4.66053	29.8167	133.145	4241	575.833	2025.31	4005.34	102	4.99894	55.8345	59.5566	118	6.62412	74.8405	79.052	101	3.78933	14.6555	60.6852
TCDM_02211	AYLP01000015	30.1321	3.57382	1.83747	0.184564	656	84.2697	324.238	240.004	14	2.68985	17.2089	31.0673	35	11.7547	41.3436	33.0552	37	4.48535	50.0981	21.6039	33	4.58223	51.7709	22.1077	293	27.191	105.163	176.047
TCDM_02215	AYLP01000015	22.753	4.1864	2.06571	0.0758004	619	39.7583	152.975	226.467	9	0.864596	5.53143	19.9718	67	11.251	39.5717	63.277	327	19.8204	221.379	190.931	287	19.9258	225.125	192.27	248	11.5075	44.5059	149.009
TCDM_02216	AYLP01000015	5.89532	1.13216	0.179077	0.918503	119	9.99517	38.4576	43.5373	13	1.63313	10.4483	28.8482	43	9.44255	33.2112	40.6106	41	3.24978	36.2977	23.9394	41	3.7224	42.0563	27.4672	109	6.61394	25.5798	65.4919
TCDM_02217	AYLP01000015	8.19117	-1.17865	-0.23714	0.87293	62	11.0079	42.3541	22.6833	11	2.92104	18.6879	24.41	29	13.4613	47.3458	27.3886	36	6.03172	67.3699	21.02	33	6.33317	71.5533	22.1077	40	5.13052	19.8426	24.0337
TCDM_02218	AYLP01000015	16.7816	1.0204	0.0291345	0.994126	429	40.2085	154.707	156.954	59	8.27077	52.9139	130.926	45	11.0268	38.7834	42.4995	119	10.5253	117.56	69.4827	107	10.8403	122.475	71.6827	82	5.5522	21.4735	49.2691
TCDM_02221	AYLP01000015	8.82914	1.08752	0.121038	0.951008	335	11.8283	45.5108	122.563	51	2.69327	17.2308	113.174	152	14.0313	49.3506	143.554	226	7.53031	84.108	131.959	235	8.96892	101.333	157.434	274	6.98904	27.0306	164.631
TCDM_02223	AYLP01000015	12.9082	-1.04972	-0.0700019	0.973425	179	26.8662	103.371	65.4889	33	7.40799	47.3942	73.2299	27	10.5948	37.264	25.4997	64	9.06486	101.248	37.3688	50	8.11183	91.649	33.4966	70	7.59	29.3548	42.059
TCDM_02224	AYLP01000015	11.7007	3.28937	1.71781	0.234233	66	26.2058	100.83	24.1467	2	1.18773	7.59874	4.43818	5	5.19041	18.2556	4.72217	11	4.12168	46.0361	6.42277	17	7.29623	82.4341	11.3888	32	9.17897	35.5003	19.227
TCDM_02225	AYLP01000015	20.1931	-1.985	-0.989136	0.427651	166	13.5773	52.2403	60.7327	12	1.46798	9.3917	26.6291	182	38.9183	136.883	171.887	79	6.09761	68.1058	46.1272	80	7.07279	79.9097	53.5945	72	4.2543	16.4538	43.2607
TCDM_02226	AYLP01000015	4.25939	1.04413	0.0622967	0.979232	61	4.19568	16.1434	22.3175	17	1.74886	11.1887	37.7245	33	5.93423	20.8718	31.1663	84	5.4523	60.8981	49.0466	76	5.65044	63.8397	50.9148	35	1.73913	6.72619	21.0295
[truncated: 9,599 more rows]
